# Supplementary material for: Heliorhodopsin binds and regulates glutamine synthetase activity
Source: PLoS Biol. 2022 Oct 3;20(10):e3001817. doi: 10.1371/journal.pbio.3001817 (PMC9529153; doi:10.1371/journal.pbio.3001817)
Supplement: S1 Data — (XLSX) [file pbio.3001817.s010.xlsx]

## Sheet: Fig 1C
Upper panel		Lower panel
Time (min)	μcal s-1	Molar ratio	kcal mol-1 of injectant	best-fit curve
5	-7.36819e-05	0.02626	--	1663.78
10	0.000621419	0.10542	--	1607.84
15	0.00061821	0.18515	1572.24	1518.41
20	-0.000195651	0.26547	1406.82	1422.57
25	2.33586e-05	0.34636	1288.86	1321.74
30	-0.000172489	0.42784	1195.47	1217.81
35	-0.000125626	0.50989	1104.09	1113.01
40	0.000163109	0.59252	1011.43	1009.65
45	-0.000665515	0.67572	905.065	909.928
50	-0.000652319	0.75951	807.105	815.662
55	-0.000346777	0.84388	733.255	728.176
60	-0.000299044	0.92882	648.66	648.26
65	-0.000576125	1.01434	586.808	576.206
70	-0.000200201	1.10044	516.703	511.91
75	-0.000344685	1.18712	491.847	454.978
80	-0.000470259	1.27438	438.675	404.845
85	-0.000952523	1.36221	401.743	360.853
90	0.000185847	1.45063	346.509	322.326
95	0.00308	1.53962	323.089	288.606
100	-0.000533783	1.62919	253.692	259.083
105	-0.000572252	1.71934	189.614	233.205
110	-0.000451301	1.81007	167.547	210.482
115	-0.000381195	1.90138	159.425	190.486
120	0.00081339	1.99327	125.859	172.847
125	0.00211	2.08573	93.5103	157.245
130	0.0013
135	0.000488539
140	0.000647922
145	0.000372766
150	0.000484404
155	0.00143
160	0.000753258
165	0.00114
170	0.000307408
175	0.000936918
180	0.00185
185	0.000170547
190	-0.000510712
195	0.000853468
200	0.000289758
205	-0.000497498
210	0.00176
215	-0.000472455
220	-0.000284926
225	-0.000356842
230	-0.00028778
235	-0.00016223
240	-0.000250075
245	0.00306
250	0.13339
255	0.12748
260	0.000642736
265	-0.00054275
270	0.000360466
275	-0.000273067
280	-0.000118441
285	0.000111831
290	0.000325475
295	-8.2101e-05
300	-2.1942e-05
305	-0.000312587
310	-0.00044677
315	-0.000540377
320	-0.000189888
325	-3.25068e-05
330	0.000113424
335	-0.000252734
340	-7.02949e-05
345	-0.0002133
350	-0.000337212
355	0.000191523
360	0.000156755
365	0.000263035
370	-0.000104541
375	0.000103092
380	0.000394914
385	0.000179624
390	-0.00027596
395	-0.000237695
400	0.000220223
405	4.15738e-05
410	9.57707e-05
415	0.00282
420	0.00232
425	0.01537
430	0.25635
435	0.22395
440	0.0062
445	-0.00273
450	-0.000969916
455	-0.000808003
460	-6.60078e-05
465	-0.000472158
470	-0.0003486
475	-0.000149725
480	0.000289279
485	0.000320332
490	-0.000212203
495	0.000525475
500	0.000225635
505	-3.52253e-05
510	0.000269207
515	0.000112386
520	0.00047067
525	0.000533417
530	0.000208052
535	-0.000248085
540	0.000124532
545	0.000142604
550	1.67314e-05
555	0.000190664
560	-0.000349146
565	-0.000211783
570	-0.000365613
575	0.000489639
580	0.000479157
585	0.000263597
590	0.000667857
595	0.000930107
600	0.00149
605	0.00684
610	0.2217
615	0.21935
620	0.00185
625	-0.000989238
630	-0.000201179
635	-0.000445171
640	-0.000316245
645	5.35372e-05
650	-2.84143e-05
655	4.6372e-05
660	-0.00015469
665	0.000172668
670	0.000167164
675	0.000145382
680	4.55558e-05
685	-0.000165218
690	0.000215857
695	0.000130246
700	3.45241e-05
705	7.69708e-05
710	8.29476e-05
715	0.000143171
720	5.10405e-05
725	0.000193321
730	-0.000106068
735	3.96166e-05
740	3.47843e-05
745	-0.000110298
750	-1.44842e-05
755	-0.000165364
760	-0.000368669
765	0.000111668
770	3.9646e-05
775	0.000443507
780	0.000474965
785	0.00763
790	0.21416
795	0.18912
800	0.00117
805	-0.000831012
810	-1.09074e-05
815	-0.000253277
820	0.000183378
825	4.07686e-05
830	0.000267011
835	-5.07413e-05
840	3.28387e-05
845	0.000400816
850	-7.75009e-05
855	-3.83948e-05
860	8.29022e-05
865	-3.60139e-05
870	-9.78896e-05
875	1.81144e-05
880	0.000172054
885	-1.19973e-05
890	0.000115433
895	4.93941e-05
900	0.000269118
905	-4.35958e-05
910	-7.17691e-05
915	9.46814e-05
920	-0.000216884
925	0.000494334
930	-7.26384e-05
935	-3.14122e-05
940	0.000106354
945	0.00028422
950	0.000639464
955	0.00057827
960	0.000651411
965	0.01063
970	0.20551
975	0.16822
980	0.000316768
985	-0.00129
990	-6.92756e-05
995	-0.000494408
1000	0.000312177
1005	-9.25202e-05
1010	-0.000212951
1015	-9.60585e-05
1020	-0.000309316
1025	0.000239201
1030	8.1821e-05
1035	-0.000117447
1040	1.69953e-05
1045	-0.000263472
1050	-4.34477e-05
1055	-0.000276981
1060	0.000151264
1065	-0.000287108
1070	-0.000197716
1075	0.000142829
1080	-0.000143104
1085	-0.000216536
1090	-2.04053e-05
1095	0.00023278
1100	-2.56049e-05
1105	-2.09824e-05
1110	0.000206024
1115	0.000241994
1120	-4.22277e-05
1125	-0.000699414
1130	0.00139
1135	-0.00039981
1140	7.48096e-05
1145	0.01401
1150	0.21633
1155	0.12398
1160	-0.000460924
1165	-0.000367946
1170	-0.000125678
1175	-0.000665134
1180	-4.1328e-05
1185	-0.000148952
1190	-0.000184317
1195	-0.00018561
1200	0.000294213
1205	0.000583951
1210	0.000169343
1215	-0.000218147
1220	6.41396e-05
1225	-6.49378e-05
1230	-7.07318e-05
1235	-7.89902e-05
1240	3.512e-05
1245	6.9565e-05
1250	-0.000149341
1255	3.46912e-05
1260	9.01967e-05
1265	4.10842e-05
1270	-3.12101e-05
1275	-3.1691e-05
1280	0.000156401
1285	-0.000240812
1290	0.000669248
1295	0.000100228
1300	0.000271478
1305	0.000347951
1310	0.000259167
1315	0.0007443
1320	0.000909023
1325	0.01449
1330	0.20648
1335	0.10141
1340	-0.0016
1345	-0.000318423
1350	-3.58917e-05
1355	-0.00020066
1360	-4.6785e-05
1365	0.000144696
1370	-8.47036e-05
1375	0.00031773
1380	0.000309201
1385	0.000348259
1390	0.000225808
1395	-6.53064e-05
1400	-5.32401e-05
1405	-0.000114074
1410	0.000193651
1415	-4.88938e-05
1420	-6.93272e-05
1425	-3.06838e-05
1430	8.61026e-05
1435	0.0002039
1440	0.000130171
1445	8.56072e-05
1450	0.000484563
1455	-6.80236e-06
1460	-9.14824e-05
1465	-5.35728e-05
1470	-0.000224367
1475	0.000183655
1480	0.000438682
1485	2.73563e-05
1490	0.000299609
1495	0.000292088
1500	0.00103
1505	0.02317
1510	0.20209
1515	0.06529
1520	-0.00214
1525	-0.000439879
1530	-0.000274444
1535	5.99346e-05
1540	-0.000116958
1545	9.41215e-06
1550	7.79377e-05
1555	-0.000244918
1560	-3.93435e-05
1565	0.000157533
1570	6.32772e-05
1575	0.000251759
1580	-0.000125341
1585	-9.82193e-05
1590	-0.000121875
1595	-0.000140476
1600	7.40171e-05
1605	0.000121628
1610	2.53871e-05
1615	-0.000139913
1620	0.000268656
1625	7.0235e-05
1630	0.000265347
1635	-4.69823e-05
1640	0.000112738
1645	0.000185589
1650	0.000276097
1655	-5.75949e-05
1660	0.000142392
1665	-1.92364e-05
1670	-0.000175915
1675	0.000863904
1680	-0.000391636
1685	0.02466
1690	0.18809
1695	0.04617
1700	-0.00117
1705	0.000195911
1710	-6.47648e-05
1715	-0.000511576
1720	0.000318372
1725	0.000147199
1730	3.07358e-05
1735	-0.000346401
1740	-6.98961e-06
1745	0.000359449
1750	0.000185682
1755	-0.000228859
1760	-0.000131059
1765	0.000191814
1770	-7.68715e-05
1775	0.000108137
1780	-0.000153842
1785	3.56028e-05
1790	7.45443e-05
1795	-1.931e-05
1800	-5.38559e-05
1805	-2.6237e-06
1810	-0.000139469
1815	9.98603e-05
1820	0.000365497
1825	0.000181085
1830	0.000165393
1835	0.000157817
1840	0.000188936
1845	6.61707e-05
1850	-4.23783e-06
1855	0.000809144
1860	0.000297792
1865	0.03359
1870	0.17363
1875	0.02927
1880	-0.00212
1885	0.000172107
1890	-8.61042e-05
1895	-7.06784e-05
1900	-3.36692e-05
1905	-1.15756e-05
1910	-0.000148595
1915	-6.34076e-05
1920	5.1832e-05
1925	0.000195897
1930	2.90719e-05
1935	7.41193e-05
1940	0.000102535
1945	-0.000191885
1950	1.94072e-05
1955	-1.31288e-05
1960	-1.47245e-05
1965	-4.58027e-05
1970	3.67912e-05
1975	9.353e-05
1980	0.000124883
1985	-0.000221345
1990	0.000172183
1995	-0.000236934
2000	-0.000362888
2005	-0.000146895
2010	-0.000256673
2015	0.000649082
2020	-0.000164598
2025	0.000459065
2030	-0.000564815
2035	0.000390379
2040	-0.00048009
2045	0.03185
2050	0.15909
2055	0.02
2060	-0.00254
2065	0.000123183
2070	-0.000148181
2075	-0.000110557
2080	0.000229009
2085	-0.000144417
2090	-0.000172896
2095	-0.000154812
2100	0.000178201
2105	6.30518e-05
2110	0.000175447
2115	5.07153e-05
2120	7.96629e-05
2125	-4.34717e-06
2130	-3.5491e-05
2135	-9.72492e-05
2140	9.09516e-05
2145	-0.000130581
2150	7.79186e-05
2155	0.000186483
2160	5.41689e-05
2165	-8.01777e-05
2170	0.000206714
2175	7.42222e-06
2180	-9.46101e-05
2185	4.78714e-05
2190	-0.000292044
2195	0.000195946
2200	-0.000411495
2205	0.000857858
2210	-1.51967e-05
2215	-0.000105515
2220	0.000319654
2225	0.04151
2230	0.13886
2235	0.00582
2240	-3.962e-05
2245	0.000335773
2250	-0.00029101
2255	0.000162999
2260	0.000342641
2265	-8.08667e-05
2270	0.000105029
2275	0.000401763
2280	2.35104e-05
2285	0.00024427
2290	0.000243069
2295	-0.000121821
2300	9.53004e-05
2305	-0.000222198
2310	0.00012376
2315	6.58045e-05
2320	0.000113984
2325	-0.000311337
2330	0.000112502
2335	-0.00011601
2340	-0.00013043
2345	0.000142034
2350	0.000120609
2355	-0.000219788
2360	0.000351885
2365	-0.000242768
2370	-6.28573e-05
2375	0.000151229
2380	4.6962e-05
2385	-0.000183911
2390	0.000297755
2395	-7.17604e-05
2400	-0.000160308
2405	0.04595
2410	0.11848
2415	0.000279412
2420	-0.000742008
2425	0.000249712
2430	1.29931e-05
2435	-0.000146459
2440	0.00106
2445	-0.000627202
2450	-5.38058e-05
2455	0.000447979
2460	0.000108841
2465	0.000265074
2470	-2.0963e-06
2475	-0.000197401
2480	1.26569e-05
2485	-3.33352e-06
2490	0.000191639
2495	0.000255864
2500	5.6639e-06
2505	7.12737e-05
2510	3.63003e-05
2515	-0.000133106
2520	-0.000123749
2525	0.000181125
2530	0.000128188
2535	-9.74938e-05
2540	4.68985e-05
2545	-0.000196639
2550	0.000159828
2555	0.000311011
2560	5.1036e-05
2565	6.55625e-05
2570	0.000486918
2575	0.000159018
2580	-0.000233492
2585	0.05074
2590	0.1051
2595	0.000309148
2600	-0.000927427
2605	0.000192483
2610	-0.000110548
2615	0.000282666
2620	-3.7191e-05
2625	9.62558e-05
2630	-0.000133326
2635	0.00040486
2640	0.000224405
2645	0.0001154
2650	0.000232102
2655	-4.51268e-05
2660	9.67295e-05
2665	-4.82395e-05
2670	-5.00937e-05
2675	8.09417e-05
2680	-0.000125988
2685	-0.000179215
2690	0.000441727
2695	-0.000242743
2700	-7.85088e-05
2705	0.0002295
2710	0.000179255
2715	6.8581e-05
2720	0.000216172
2725	-2.89215e-05
2730	-0.000452496
2735	0.000791066
2740	8.76166e-05
2745	0.000192591
2750	0.000213281
2755	2.56316e-05
2760	-0.000397049
2765	0.05536
2770	0.08459
2775	-0.000142878
2780	-4.027e-05
2785	-2.70389e-05
2790	-0.00021786
2795	0.00030831
2800	0.000126165
2805	-0.000100023
2810	-4.13168e-05
2815	0.000109136
2820	0.000260165
2825	0.000187498
2830	-5.04672e-07
2835	3.92899e-05
2840	0.000126213
2845	8.23578e-05
2850	7.21528e-05
2855	-0.000167291
2860	-0.000103356
2865	0.000198821
2870	-0.000144562
2875	0.000223731
2880	-0.000268893
2885	0.000271254
2890	-0.000100624
2895	0.000105527
2900	9.38661e-05
2905	-0.000113363
2910	0.000543122
2915	-0.0002602
2920	-0.000465005
2925	0.00027722
2930	0.000216034
2935	0.00116
2940	-0.000853298
2945	0.05589
2950	0.07214
2955	-7.38093e-05
2960	-0.000161076
2965	7.70976e-05
2970	-0.000256157
2975	6.9745e-05
2980	0.000357651
2985	-0.000280351
2990	-1.53529e-05
2995	0.000421567
3000	-5.52109e-05
3005	3.52547e-05
3010	0.000113338
3015	-0.000112998
3020	-4.65175e-05
3025	3.87061e-05
3030	-0.000152091
3035	7.30532e-05
3040	0.000207563
3045	-4.41252e-05
3050	-0.000207013
3055	0.000220764
3060	-0.000301195
3065	0.000120688
3070	0.000357251
3075	8.64247e-05
3080	-9.95564e-05
3085	-4.72353e-05
3090	0.000288754
3095	-3.44253e-05
3100	-0.000451636
3105	0.000496161
3110	-0.000301254
3115	0.00214
3120	-0.00133
3125	0.0606
3130	0.05037
3135	-2.07137e-06
3140	-2.23064e-05
3145	-0.000170569
3150	2.97612e-05
3155	0.000287608
3160	-0.000275405
3165	-3.75927e-05
3170	0.000279083
3175	-0.000319574
3180	4.40327e-05
3185	0.000193946
3190	5.13021e-05
3195	-0.00014219
3200	-4.81549e-05
3205	8.12862e-05
3210	-8.60351e-05
3215	0.000311552
3220	-3.49328e-05
3225	-0.000143543
3230	-2.18666e-05
3235	-0.000150815
3240	-1.00523e-05
3245	4.48188e-05
3250	-0.000117686
3255	-8.79121e-05
3260	-6.26321e-05
3265	-0.000129384
3270	7.0012e-05
3275	-0.000109475
3280	0.000353067
3285	0.000169757
3290	-5.82905e-05
3295	0.00384
3300	-0.000575356
3305	0.06113
3310	0.03703
3315	-0.000160996
3320	0.000486473
3325	-0.000394007
3330	-1.99227e-06
3335	0.000562246
3340	-0.000198577
3345	0.000102273
3350	0.000184168
3355	2.77119e-05
3360	0.000103127
3365	0.000115719
3370	-0.000132993
3375	0.000209838
3380	2.42934e-05
3385	4.53688e-05
3390	-0.000160625
3395	0.00014872
3400	0.000143843
3405	0.000164567
3410	-0.000180553
3415	0.000273472
3420	-6.0771e-06
3425	0.000190323
3430	0.000119281
3435	-0.000424865
3440	0.000270879
3445	-1.04329e-05
3450	0.000393193
3455	-3.04715e-05
3460	0.000137532
3465	-0.000386825
3470	0.000799357
3475	0.000411702
3480	-0.0017
3485	0.05726
3490	0.02328
3495	-0.000223906
3500	0.000698548
3505	-2.38773e-05
3510	0.000279626
3515	4.43417e-05
3520	-4.50624e-05
3525	4.6317e-05
3530	1.24297e-05
3535	0.00022107
3540	-0.000183199
3545	-0.000146429
3550	0.000111117
3555	0.000363311
3560	-0.000116059
3565	-6.58534e-05
3570	0.000132013
3575	6.24558e-05
3580	8.78574e-05
3585	-7.64223e-05
3590	4.33711e-05
3595	6.26697e-05
3600	1.48589e-05
3605	-0.000258051
3610	0.000120485
3615	0.00046195
3620	-0.00128
3625	0.000399983
3630	0.00135
3635	-0.000906889
3640	0.000416522
3645	-0.00127
3650	0.000991805
3655	0.00174
3660	-0.00457
3665	0.05113
3670	0.01168
3675	-0.000602045
3680	0.000697881
3685	0.000113404
3690	-1.09332e-05
3695	8.97063e-05
3700	-0.000361447
3705	-0.000267056
3710	0.000195438
3715	0.00021857
3720	0.000196759
3725	4.74845e-05
3730	-0.000155415
3735	3.53888e-05
3740	0.00033963
3745	-4.87294e-05
3750	3.66161e-06
3755	-0.000136285
3760	-4.74001e-05
3765	-3.11174e-05
3770	0.000235583
3775	-1.35209e-06
3780	-8.138e-05
3785	-2.04596e-05
3790	0.00033695
3795	-5.74837e-05
3800	-5.1879e-05
3805	0.000487326
3810	-5.9065e-05
3815	0.000266793
3820	-1.08242e-06
3825	-0.00011765
3830	0.000307256
3835	0.00219
3840	-0.00394
3845	0.04993
3850	0.00387
3855	-0.0003749
3860	0.000173811
3865	5.82047e-05
3870	0.00011063
3875	7.6178e-05
3880	-0.000317974
3885	-0.00019994
3890	6.89173e-05
3895	0.000574325
3900	5.61133e-05
3905	-9.09172e-05
3910	-0.000167602
3915	0.000217287
3920	6.76791e-05
3925	0.000140577
3930	-3.73077e-05
3935	7.01688e-05
3940	0.000143457
3945	-0.000125245
3950	-6.71789e-06
3955	5.25068e-05
3960	3.98298e-05
3965	4.79126e-05
3970	-3.12607e-05
3975	0.000134915
3980	-0.000262028
3985	0.00174
3990	-0.000512073
3995	-0.000462329
4000	-0.000158993
4005	0.000497729
4010	0.000375127
4015	0.00164
4020	-0.00218
4025	0.04818
4030	0.00255
4035	-0.000183591
4040	0.000323992
4045	-0.000240839
4050	-1.74026e-05
4055	0.000144643
4060	-0.000456301
4065	-0.000114819
4070	6.51532e-05
4075	0.000266865
4080	1.52534e-06
4085	0.000350113
4090	-0.000116003
4095	5.96196e-05
4100	-0.000113712
4105	0.000208331
4110	1.53826e-05
4115	0.000130683
4120	0.000190896
4125	-6.12861e-05
4130	5.26762e-05
4135	7.10319e-05
4140	-6.93249e-05
4145	0.000151116
4150	-0.000333296
4155	0.000298128
4160	-0.000253507
4165	-0.000151154
4170	8.94778e-05
4175	0.00037877
4180	0.00017607
4185	0.000308278
4190	0.000498178
4195	0.000220163
4200	-0.00446
4205	0.04216
4210	0.000479161
4215	-0.000607377
4220	0.000289831
4225	-7.70193e-05
4230	-4.77089e-06
4235	0.000527746
4240	-0.000257912
4245	-0.000264974
4250	-9.09932e-06
4255	2.93001e-05
4260	-1.09074e-05
4265	0.000136019
4270	4.61988e-05
4275	-1.77921e-06
4280	-0.000152179
4285	0.000175183
4290	-0.000235797
4295	4.00061e-05
4300	-8.48118e-05
4305	-9.79173e-05
4310	0.000527639
4315	0.000278277
4320	0.000143456
4325	-0.000178163
4330	0.00025559
4335	-8.12195e-06
4340	-1.56112e-05
4345	6.64778e-07
4350	0.000233224
4355	0.000291964
4360	-0.000274663
4365	-6.65958e-06
4370	0.000914565
4375	0.000206143
4380	-0.00591
4385	0.03416
4390	0.000165576
4395	-0.00057709
4400	0.000486592
4405	1.33598e-05
4410	0.000496689
4415	0.00021451
4420	-0.000126292
4425	-0.000307176
4430	0.000194954
4435	0.00038519
4440	0.000157469
4445	0.000208548
4450	-9.58431e-05
4455	0.000528979
4460	-0.000109891
4465	4.4019e-05
4470	-0.000169575
4475	-0.000106455
4480	0.000220182
4485	-4.54803e-05
4490	9.93307e-05
4495	-0.000245248
4500	-0.000182693
4505	6.91647e-05
4510	-0.000325068
4515	-4.74833e-06
4520	-0.00016186
4525	-8.75623e-05
4530	0.000514319
4535	0.000266611
4540	0.000224523
4545	0.000586863
4550	0

## Sheet: Fig 2B
Upper panel		Lower panel
Time (min)	μcal s-1	Molar ratio	kcal mol-1 of injectant	best-fit curve
5	-0.000499154	0.02945	--	3424.81
10	0.00109	0.13606	3159.07	3324.95
15	0.00172	0.2436	3180.71	3163.91
20	0.000340918	0.35208	3126.12	2997.56
25	0.00115	0.46149	2946.5	2827.54
30	0.00258	0.57184	2701.52	2655.67
35	7.99606e-05	0.68312	2482.7	2483.91
40	0.000409009	0.79533	2291.37	2314.21
45	0.000127047	0.90848	2105.03	2148.4
50	-0.000875289	1.02256	1926.53	1988.13
55	-0.000932443	1.13758	1782.89	1834.77
60	0.000135167	1.25353	1636.67	1689.38
65	0.000362318	1.37042	1551.11	1552.71
70	0.09947	1.48824	1425.31	1425.16
75	0.12858	1.60699	1313.94	1306.89
80	0.04148	1.72668	1221.07	1197.81
85	0.01534	1.8473	1092.66	1097.64
90	0.00406	1.96886	1017.36	1005.98
95	0.000907553	2.09135	951.129	922.341
100	-0.000490587	2.21478	861.356	846.168
105	0.000393999	2.33914	816.101	776.891
110	-9.24667e-05
115	-2.5628e-05
120	0.000275253
125	0.000468744
130	-0.000154868
135	0.000565429
140	0.000456854
145	0.00119
150	0.000294719
155	0.00168
160	0.000941859
165	0.00035705
170	0.00123
175	0.000216635
180	0.00028535
185	0.00135
190	0.00118
195	-0.00148
200	-0.000840311
205	0.00254
210	0.000398247
215	0.000948458
220	0.000272676
225	0.00171
230	0.000100396
235	-0.000997677
240	-0.0015
245	-0.000529251
250	-0.00227
255	-0.000332813
260	-0.00213
265	-0.00148
270	-0.00146
275	-0.00096107
280	-0.000712615
285	0.16355
290	0.93029
295	0.76307
300	0.33338
305	0.22563
310	0.15504
315	0.08737
320	0.0433
325	0.01533
330	0.01219
335	0.00479
340	0.000653611
345	0.000382556
350	0.00127
355	0.000214573
360	2.81294e-05
365	-0.002
370	0.000592873
375	1.1247e-05
380	0.000144274
385	0.00119
390	-0.000809092
395	-0.000596507
400	0.00083121
405	-0.0018
410	2.96106e-05
415	-0.000463364
420	0.0024
425	-0.000818404
430	-0.00131
435	0.000699743
440	-0.000839437
445	0.000743821
450	0.00115
455	-0.000175187
460	-0.000493173
465	-0.000207781
470	-0.000144919
475	0.000968451
480	0.000441687
485	-0.00167
490	0.000120053
495	0.00119
500	0.07096
505	0.78479
510	0.89957
515	0.3796
520	0.2232
525	0.16396
530	0.09679
535	0.04893
540	0.02402
545	0.01427
550	0.0101
555	0.00678
560	0.00525
565	0.00513
570	0.00428
575	0.00336
580	0.000726737
585	0.000340765
590	0.002
595	0.00144
600	0.000569047
605	-1.31697e-05
610	0.0019
615	-0.000579174
620	6.08292e-05
625	0.000568205
630	-5.96961e-05
635	-0.000422476
640	-5.49732e-05
645	-0.000311019
650	0.000516206
655	-0.000158585
660	0.000102103
665	0.000186666
670	0.00039947
675	7.00926e-05
680	-0.00202
685	0.000776617
690	0.00024945
695	0.000605931
700	0.000619463
705	-0.000313798
710	0.000329288
715	0.0245
720	0.62477
725	1.0132
730	0.44373
735	0.21407
740	0.16526
745	0.10614
750	0.05418
755	0.02518
760	0.0121
765	0.00354
770	0.00162
775	0.00217
780	0.00268
785	0.00195
790	0.00034537
795	0.00114
800	0.00133
805	0.000339705
810	0.00166
815	-0.000489969
820	0.000676963
825	0.00101
830	-0.00494
835	0.00403
840	0.000792457
845	-0.00067801
850	0.000245241
855	-0.000389975
860	0.000275065
865	-0.000368732
870	-4.87074e-05
875	-0.000964564
880	0.00088866
885	0.000656503
890	-0.000183648
895	0.00106
900	-0.00093042
905	-0.000567194
910	0.000110208
915	9.94259e-05
920	-0.000927272
925	-5.67718e-05
930	0.01244
935	0.51
940	1.00976
945	0.46876
950	0.20477
955	0.15673
960	0.10302
965	0.05137
970	0.02427
975	0.00765
980	-0.000660596
985	-0.00135
990	0.000799523
995	-0.000113307
1000	-0.000149645
1005	0.00124
1010	3.34892e-05
1015	-0.00135
1020	-3.89208e-05
1025	0.000446213
1030	-0.00134
1035	0.000896007
1040	-0.000728326
1045	0.000302741
1050	-1.25689e-05
1055	0.000115871
1060	0.00136
1065	2.55064e-05
1070	-0.000518213
1075	-0.00036375
1080	-0.000376324
1085	0.000941277
1090	-0.000517228
1095	-0.000540391
1100	-0.000241863
1105	-0.000119737
1110	0.00145
1115	-0.00154
1120	0.000367658
1125	-0.000392639
1130	6.13716e-05
1135	-0.000641685
1140	0.000884944
1145	0.00338
1150	0.38407
1155	0.95498
1160	0.48192
1165	0.19902
1170	0.14353
1175	0.09736
1180	0.04942
1185	0.0196
1190	0.00462
1195	-0.000141218
1200	0.000307401
1205	-0.000354574
1210	-0.00104
1215	-0.00017066
1220	5.47435e-05
1225	0.00042155
1230	0.000708276
1235	-0.000280427
1240	-0.000557703
1245	-0.000252782
1250	0.000157266
1255	0.0014
1260	-0.00102
1265	-0.000495017
1270	-0.000199681
1275	0.000379384
1280	-0.000633823
1285	-0.000144848
1290	0.000513461
1295	0.000142823
1300	-0.000738427
1305	-0.000287173
1310	0.000325441
1315	0.000435368
1320	-0.000861419
1325	-0.000665763
1330	-0.000587673
1335	0.000257946
1340	-0.00111
1345	-0.0011
1350	7.89779e-06
1355	0.00116
1360	0.000831785
1365	0.32425
1370	0.89868
1375	0.47376
1380	0.18555
1385	0.13223
1390	0.08638
1395	0.04225
1400	0.01231
1405	0.00125
1410	0.000343405
1415	-0.000849425
1420	-0.00155
1425	0.000221113
1430	-0.000469922
1435	-0.000904472
1440	-0.000249999
1445	0.000196242
1450	-0.000884447
1455	-0.000180831
1460	0.000626161
1465	-0.000636942
1470	-0.00119
1475	-0.000782691
1480	-0.00282
1485	-0.000101363
1490	-9.00302e-05
1495	-0.0012
1500	0.000141835
1505	0.000561162
1510	-0.0014
1515	-0.000278454
1520	0.000652724
1525	-0.000717081
1530	-0.000833669
1535	0.00153
1540	0.00109
1545	-0.00227
1550	0.000378613
1555	-0.000534966
1560	0.00107
1565	-0.00186
1570	-0.000106129
1575	0.00171
1580	0.2381
1585	0.83417
1590	0.48606
1595	0.17613
1600	0.12216
1605	0.08014
1610	0.03579
1615	0.01212
1620	0.000429845
1625	-0.00237
1630	-0.000602477
1635	-0.000891127
1640	0.000412324
1645	-0.00185
1650	0.000568358
1655	0.000811527
1660	-0.000700686
1665	-0.00126
1670	0.000420688
1675	0.000915275
1680	-0.000330074
1685	-5.67304e-05
1690	-0.000614756
1695	0.000268047
1700	0.00138
1705	-0.000324109
1710	-0.000239086
1715	0.000301895
1720	-0.00125
1725	-9.63682e-05
1730	-0.00144
1735	0.000876715
1740	0.000141989
1745	0.000726036
1750	-0.00137
1755	0.00037366
1760	0.000427916
1765	0.000447654
1770	-0.00117
1775	-0.000250886
1780	0.000418679
1785	0.000674722
1790	0.00112
1795	0.16071
1800	0.75313
1805	0.49883
1810	0.17714
1815	0.11076
1820	0.07466
1825	0.03472
1830	0.00688
1835	-0.000709392
1840	-0.000347922
1845	-0.000635735
1850	-0.000196667
1855	0.00063651
1860	0.000337042
1865	-2.88783e-06
1870	-0.000190423
1875	0.000899491
1880	-9.83683e-06
1885	-0.000861823
1890	0.000406997
1895	0.000290583
1900	0.000259098
1905	0.000452877
1910	-0.00137
1915	-3.44742e-05
1920	0.000647511
1925	-0.000186832
1930	-0.000502344
1935	0.000395602
1940	0.000322314
1945	-0.000719789
1950	-0.000383114
1955	0.000457207
1960	0.000618619
1965	-0.000577916
1970	-0.00148
1975	0.00306
1980	-0.000213157
1985	0.000334969
1990	-0.00101
1995	-0.000415796
2000	0.000705664
2005	-0.000212558
2010	0.11577
2015	0.68104
2020	0.49534
2025	0.16938
2030	0.1012
2035	0.06953
2040	0.03279
2045	0.00657
2050	-0.00268
2055	-0.00345
2060	-0.000282197
2065	-0.00157
2070	0.00156
2075	6.97042e-05
2080	0.000265269
2085	-0.000185444
2090	0.000980064
2095	0.000375922
2100	-0.000573956
2105	-0.000816249
2110	0.00151
2115	-0.000551727
2120	0.000130702
2125	-0.000435506
2130	5.7845e-05
2135	-0.00162
2140	0.000252639
2145	0.00083071
2150	0.000170672
2155	-0.000170465
2160	-0.000810249
2165	0.000671053
2170	0.000145821
2175	-0.000287579
2180	-0.000149756
2185	0.0017
2190	0.000468929
2195	-0.00105
2200	-0.00179
2205	0.00268
2210	0.000269185
2215	0.000554349
2220	0.00123
2225	0.08331
2230	0.60919
2235	0.493
2240	0.16436
2245	0.09516
2250	0.06444
2255	0.02697
2260	0.00455
2265	-0.00232
2270	-0.00102
2275	3.56021e-05
2280	-0.000824061
2285	0.000592111
2290	-0.000677643
2295	0.000163125
2300	-0.000703733
2305	0.000710911
2310	-0.000199897
2315	-0.000316848
2320	0.000346387
2325	0.0026
2330	-0.00111
2335	-0.000382791
2340	-0.00023912
2345	0.000119096
2350	0.000576531
2355	-3.64448e-05
2360	0.0002534
2365	-0.00165
2370	-2.16572e-05
2375	0.000357613
2380	-0.000740461
2385	0.000178496
2390	-8.02546e-05
2395	-0.000309276
2400	-0.000736615
2405	6.4492e-06
2410	0.000381226
2415	0.0013
2420	-0.000875717
2425	0.000657568
2430	0.000917617
2435	1.64392e-05
2440	0.04377
2445	0.5142
2450	0.50869
2455	0.17322
2460	0.08925
2465	0.06052
2470	0.0278
2475	0.00266
2480	-0.00355
2485	-0.00096005
2490	-0.00184
2495	-1.08936e-06
2500	-0.000752359
2505	0.000905714
2510	0.000666337
2515	0.000331088
2520	-0.000316202
2525	0.000549546
2530	-0.000792354
2535	0.0015
2540	-0.000287837
2545	-0.000301029
2550	0.000279666
2555	-0.000831294
2560	0.000212437
2565	0.00025556
2570	-0.00202
2575	-0.000322689
2580	0.00192
2585	-0.000341617
2590	-0.000673669
2595	0.000698596
2600	-0.000679989
2605	0.000642544
2610	0.000394763
2615	-0.00291
2620	-0.000265216
2625	0.00051367
2630	0.00116
2635	0.0019
2640	0.00295
2645	0.00258
2650	0.0011
2655	0.03382
2660	0.46541
2665	0.50465
2670	0.17301
2675	0.07919
2680	0.05644
2685	0.02109
2690	0.00011697
2695	0.000411414
2700	-0.00324
2705	0.000794609
2710	-0.000801757
2715	9.03247e-05
2720	-0.00148
2725	0.000625063
2730	0.00333
2735	-0.000521387
2740	-0.00283
2745	0.00129
2750	-0.00132
2755	-0.000150615
2760	0.000754659
2765	-0.00135
2770	-0.00042122
2775	0.000709878
2780	0.00269
2785	-0.000111433
2790	-0.0015
2795	-0.000301102
2800	0.000890069
2805	-0.00126
2810	-0.00102
2815	0.00237
2820	-0.000839843
2825	-0.00114
2830	0.00178
2835	0.000487247
2840	-9.66745e-05
2845	-0.000999518
2850	0.000202815
2855	6.20197e-05
2860	0.00331
2865	0.0028
2870	0.01969
2875	0.38675
2880	0.49939
2885	0.17035
2890	0.07632
2895	0.05058
2900	0.02449
2905	0.00138
2910	-0.0047
2915	-0.00108
2920	-0.00193
2925	6.65988e-05
2930	0.00104
2935	-0.00181
2940	-0.000218767
2945	0.00122
2950	0.00031985
2955	-0.00179
2960	-0.000507598
2965	-6.98783e-05
2970	-0.000416626
2975	0.00278
2980	0.000425801
2985	-0.00151
2990	0.00206
2995	0.00165
3000	-0.00145
3005	1.21142e-05
3010	-0.00104
3015	0.000627433
3020	5.33395e-05
3025	-0.000763068
3030	-3.28405e-05
3035	-0.000449612
3040	-0.000535566
3045	0.00246
3050	0.000371139
3055	0.000293456
3060	0.00123
3065	0.000673709
3070	0.000512338
3075	-0.000927063
3080	0.00107
3085	0.01014
3090	0.30945
3095	0.4996
3100	0.18537
3105	0.07168
3110	0.04647
3115	0.02087
3120	0.00304
3125	-0.00656
3130	-0.00195
3135	0.000886577
3140	0.000514175
3145	-0.00132
3150	-0.000266768
3155	0.00303
3160	0.000145914
3165	0.000298945
3170	-0.000255363
3175	-0.000132707
3180	-0.000538949
3185	-0.000817092
3190	-0.00123
3195	0.00211
3200	-0.000531871
3205	-0.00288
3210	-0.00222
3215	0.00221
3220	0.00133
3225	-0.00137
3230	-0.00277
3235	-0.000293655
3240	-0.000262074
3245	0.000280772
3250	-0.00146
3255	-0.00137
3260	0.000983881
3265	-0.00152
3270	0.00157
3275	0.000788972
3280	0.0025
3285	0.00224
3290	0.00164
3295	-0.000161028
3300	0.00511
3305	0.25002
3310	0.4846
3315	0.18807
3320	0.06481
3325	0.0412
3330	0.01649
3335	0.00476
3340	-0.00105
3345	-0.00281
3350	-4.56003e-05
3355	-0.00176
3360	-0.000277259
3365	-0.00111
3370	-0.000102842
3375	0.000292952
3380	0.00067055
3385	-0.000858851
3390	-0.000511177
3395	-0.000454274
3400	-0.000434303
3405	-0.00186
3410	-0.000256677
3415	0.00152
3420	-0.00286
3425	-0.000206065
3430	-0.000228157
3435	-0.000117899
3440	0.00177
3445	0.000411801
3450	-0.00095593
3455	-0.00176
3460	0.00277
3465	0.00189
3470	0.000626319
3475	-0.000778478
3480	-0.000902962
3485	0.00231
3490	0.00178
3495	0.000501404
3500	0.000497139
3505	0.000373757
3510	0.00116
3515	0.000633137
3520	0.18064
3525	0.45989
3530	0.19479
3535	0.05985
3540	0.04008
3545	0.01549
3550	-0.0038
3555	-0.00449
3560	-0.00179
3565	-0.00316
3570	0.00096369
3575	6.50753e-05
3580	0.00225
3585	0.000375547
3590	0.000708706
3595	-0.000392098
3600	-0.00067391
3605	0.000276888
3610	-0.00134
3615	0.00171
3620	0.000524705
3625	0.000677654
3630	-0.000917439
3635	-0.00155
3640	-0.000550486
3645	0.00138
3650	-0.000844768
3655	-0.00197
3660	-0.000680269
3665	0.00333
3670	-0.00225
3675	-5.2161e-05
3680	-0.000306231
3685	-1.8237e-05
3690	0.000597784
3695	0.00245
3700	0.000723078
3705	-0.00116
3710	0.000632695
3715	0.00285
3720	0.00336
3725	0.0025
3730	-0.00138
3735	0.15048
3740	0.43715
3745	0.19303
3750	0.05189
3755	0.03405
3760	0.01459
3765	0.00138
3770	-0.00317
3775	-0.00234
3780	0.000840247
3785	-0.00186
3790	0.00293
3795	-0.000599269
3800	0.000451493
3805	-0.00135
3810	-0.00374
3815	0.000887342
3820	-0.000271644
3825	0.0016
3830	-0.000721355
3835	-0.00264
3840	0.000671184
3845	-0.00103
3850	-0.000596245
3855	-0.00107
3860	-7.30955e-05
3865	0.00124
3870	-0.00245
3875	0.000365685
3880	-0.000550878
3885	-0.000336652
3890	-0.00121
3895	0.00165
3900	0.003
3905	-0.0019
3910	0.00164
3915	0.00119
3920	-0.00127
3925	-0.00101
3930	0.00104
3935	-0.000646315
3940	0.00119
3945	0.000203172
3950	0.10769
3955	0.41266
3960	0.19864
3965	0.04107
3970	0.04017
3975	0.02206
3980	-0.00236
3985	-0.00176
3990	-0.000158791
3995	6.07784e-05
4000	-0.00382
4005	0.00102
4010	0.00267
4015	-0.000196155
4020	-0.000987859
4025	0.00060031
4030	0.00167
4035	-0.00242
4040	-0.00119
4045	0.00392
4050	2.58176e-05
4055	-0.00050859
4060	-0.00068186
4065	0.000413027
4070	-0.00161
4075	-0.000992624
4080	-0.000105866
4085	0.000257344
4090	-0.000127573
4095	-0.00102
4100	0.000122994
4105	-0.000203158
4110	-0.000772868
4115	0.00212
4120	0.00432
4125	-0.000673319
4130	-0.000373756
4135	0.000475443
4140	0.000944556
4145	0.000603112
4150	-0.00165
4155	0.000679165
4160	0.00115
4165	0.06326
4170	0.36871
4175	0.22257
4180	0.04777
4185	0.03605
4190	0.01949
4195	-0.00517
4200	-0.00546
4205	-0.00162
4210	0.000606666
4215	0.00135
4220	-0.000662172
4225	0.00101
4230	0.00134
4235	-0.00229
4240	-0.000999953
4245	0.000246365
4250	-0.00246
4255	0.000951142
4260	0.000840958
4265	0.000790281
4270	0.00114
4275	-0.00206
4280	-2.88266e-05
4285	-0.000727898
4290	-0.00119
4295	0.00137
4300	-0.000702192
4305	-0.00121
4310	0.000928759
4315	-0.00211
4320	-0.00128
4325	0.000649772
4330	0.000687579
4335	0.00112
4340	0.00135
4345	-6.15802e-05
4350	-0.00274
4355	0.00301
4360	3.7082e-05
4365	0.00117
4370	0.000639708
4375	0.00263
4380	0.04231
4385	0.33778
4390	0.22492
4395	0.03918
4400	0.03467
4405	0.02184
4410	-0.00204
4415	-0.00187
4420	0.000482844
4425	0.0017
4430	0.000432005
4435	0.000880815
4440	-0.00276
4445	0.00219
4450	0.000860931
4455	-0.000597928
4460	0.000412372
4465	-0.00085588
4470	7.55252e-05
4475	-0.00151
4480	-0.00245
4485	-0.000983923
4490	0.00243
4495	-0.00173
4500	0.00145
4505	0.00033415
4510	-0.00233
4515	0.00137
4520	0.000554426
4525	0.00296
4530	-0.000107999
4535	-0.00144
4540	0.000508399
4545	0.0014
4550	-0.000113732
4555	-0.000956025
4560	0.000210446
4565	-0.000132475
4570	0.00138
4575	-9.51307e-05
4580	-0.00119
4585	0.000921713

## Sheet: Fig 2C
Upper panel		Lower panel
Time (min)	μcal s-1	Molar ratio	kcal mol-1 of injectant	best-fit curve
5	0.000320249	0.04417	--	973.475
10	-0.000141656	0.17734	--	921.063
15	-0.000247616	0.31147	850.795	844.279
20	2.23648e-05	0.44658	760.479	770.634
25	-6.37799e-05	0.58267	697.449	700.98
30	0.000206036	0.71972	636.068	635.923
35	-0.000272224	0.85775	568.753	575.819
40	2.31904e-05	0.99676	529.492	520.799
45	-0.000122909	1.13673	480.724	470.812
50	-0.000279276	1.27768	452.797	425.666
55	0.000806167	1.4196	394.866	385.077
60	-0.000227745	1.5625	347.528	348.701
65	1.39308e-05	1.70637	301.872	316.173
70	-0.00019977	1.85121	226.673	287.119
75	-0.000239643	1.99703	242.692	261.18
80	4.69909e-06	2.14381	242.596	238.02
85	-0.000115091	2.29158	229.839	217.325
90	-0.000216696	2.44031	216.13	198.814
95	-0.000242218	2.59002	181.639	182.234
100	0.00103	2.7407	185.637	167.36
105	-0.000153753	2.89236	171.828	153.992
110	-1.25626e-05	3.04498	142.772	141.956
115	-4.76989e-05	3.19858	120.824	131.096
120	0.00044943	3.35316	123.262	121.278
125	0.000713921	3.5087	107.233	112.384
130	0.00264
135	0.00183
140	-0.000137991
145	6.7565e-05
150	0.00103
155	-0.00024243
160	-0.00018939
165	0.000192345
170	-0.000474408
175	-0.000401255
180	-0.000314729
185	-0.000323062
190	-0.000360544
195	0.000443528
200	0.00143
205	-0.000550198
210	-0.000328742
215	-0.000498926
220	-0.000451865
225	-6.58367e-05
230	0.00224
235	-0.000688104
240	-0.000263872
245	0.000499566
250	0.10821
255	0.21422
260	0.05537
265	0.00839
270	-0.00217
275	-0.00297
280	-0.00277
285	-0.00225
290	-0.00208
295	-0.00171
300	-0.00125
305	-0.00122
310	-0.000967611
315	-0.000963131
320	-0.00123
325	-0.00121
330	-0.000929069
335	-0.00103
340	-0.00156
345	-0.000960942
350	-0.000991294
355	-0.000872302
360	-0.000746274
365	-0.000839391
370	-0.000343925
375	-0.000212811
380	-0.000868321
385	0.000611024
390	0.000642866
395	-0.000658824
400	0.000307845
405	-0.000746141
410	0.000784102
415	0.0018
420	0.00092777
425	-0.000973757
430	0.13997
435	0.27117
440	0.07218
445	0.00913
450	-0.0019
455	-0.0031
460	-0.00356
465	-0.00313
470	-0.00277
475	-0.00237
480	-0.00203
485	-0.00205
490	-0.00135
495	-0.00126
500	-0.00119
505	-0.00126
510	-0.00105
515	-0.000949028
520	-0.000642714
525	-0.00129
530	-0.00107
535	-0.000766379
540	-0.000718549
545	-0.000895846
550	-0.000858471
555	-0.000607047
560	-0.000509259
565	-0.000448924
570	-9.02065e-05
575	0.000421578
580	-0.000398787
585	0.00127
590	8.48013e-05
595	0.00239
600	0.000534784
605	-0.00135
610	0.13771
615	0.23639
620	0.05538
625	0.0053
630	-0.00173
635	-0.00255
640	-0.00244
645	-0.0021
650	-0.00191
655	-0.00166
660	-0.00144
665	-0.00168
670	-0.0015
675	-0.000951712
680	-0.00138
685	-0.000738761
690	-0.00112
695	-0.000863426
700	-0.000370908
705	-0.000331955
710	-0.00051828
715	-0.000471318
720	-0.000338438
725	-0.0003033
730	-0.000345792
735	-0.000410584
740	-0.000117364
745	-0.000260013
750	-0.00062269
755	-0.000477215
760	0.000122987
765	0.000199893
770	0.00045636
775	0.000461377
780	0.000548736
785	-0.00131
790	0.14242
795	0.20969
800	0.04432
805	0.00186
810	-0.00128
815	-0.00268
820	-0.00245
825	-0.00235
830	-0.00177
835	-0.00174
840	-0.00108
845	-0.000831972
850	-0.00105
855	-0.000447364
860	-0.000578527
865	-0.000408982
870	-0.000828219
875	-0.000434606
880	-0.000318259
885	-0.000686708
890	-0.000492375
895	5.32642e-05
900	-9.29923e-05
905	-0.000349991
910	-0.000272138
915	-0.000329013
920	-0.00037497
925	-0.000127533
930	-0.000422401
935	-0.000242179
940	-0.000313237
945	-4.27651e-05
950	0.00053336
955	0.00106
960	0.0014
965	-0.00205
970	0.16061
975	0.17645
980	0.03273
985	-0.000377335
990	-0.00207
995	-0.00257
1000	-0.0029
1005	-0.00256
1010	-0.00224
1015	-0.00184
1020	-0.0019
1025	-0.00178
1030	-0.00127
1035	-0.00123
1040	-0.00104
1045	-0.0011
1050	-0.000740676
1055	-0.000691425
1060	-0.000559642
1065	-0.000963617
1070	-0.000880918
1075	-0.000921988
1080	-0.000750787
1085	-0.000529942
1090	-0.000386795
1095	-0.000462401
1100	0.000407786
1105	0.0018
1110	0.00108
1115	-0.000507429
1120	-0.000499556
1125	0.00161
1130	-0.000427907
1135	-0.000361008
1140	-0.000209166
1145	-0.00263
1150	0.16345
1155	0.14773
1160	0.02317
1165	-0.000771769
1170	-0.00168
1175	-0.0024
1180	-0.00235
1185	-0.0026
1190	-0.00217
1195	-0.00186
1200	-0.00183
1205	-0.00179
1210	-0.00149
1215	-0.0011
1220	-0.000803979
1225	-0.000530964
1230	-0.000487605
1235	-0.000619501
1240	-0.000396485
1245	-0.000271915
1250	1.10457e-05
1255	-0.000353447
1260	-0.000267197
1265	-0.000528754
1270	-0.000302045
1275	-0.000132802
1280	4.88022e-06
1285	-1.10851e-06
1290	-0.000483883
1295	0.000120128
1300	0.000242777
1305	0.000213562
1310	0.000119529
1315	0.000356252
1320	0.00050159
1325	-0.00268
1330	0.1635
1335	0.12702
1340	0.01848
1345	-0.00226
1350	-0.00352
1355	-0.00358
1360	-0.00283
1365	-0.00266
1370	-0.00198
1375	-0.00154
1380	-0.00133
1385	-0.000843091
1390	-0.000748953
1395	-0.00113
1400	-0.000324068
1405	-0.0015
1410	-0.00101
1415	0.00139
1420	0.00261
1425	-0.000207616
1430	-0.000156385
1435	-0.00036545
1440	2.44751e-05
1445	-0.000269987
1450	-0.000375308
1455	-0.000442395
1460	-3.37264e-06
1465	0.000532104
1470	0.000918288
1475	2.81067e-05
1480	-0.000272893
1485	-0.00015875
1490	0.000669319
1495	0.000342758
1500	-0.000324396
1505	-0.00319
1510	0.16789
1515	0.10311
1520	0.01386
1525	-0.00108
1530	-0.00227
1535	-0.00197
1540	-0.0023
1545	-0.0018
1550	-0.00148
1555	-0.00154
1560	-0.0014
1565	-0.000985863
1570	-0.00109
1575	-0.000944663
1580	-0.000752119
1585	-0.000927833
1590	-0.000833768
1595	-0.000676025
1600	-0.000490897
1605	-0.000666192
1610	-0.00030611
1615	-0.000622971
1620	-0.00033441
1625	-0.000104786
1630	-0.000391797
1635	-0.000223303
1640	-3.08028e-05
1645	0.000770579
1650	-0.000261526
1655	0.000303502
1660	-0.000131935
1665	-0.000128307
1670	-0.000286981
1675	0.00103
1680	-0.000268323
1685	-0.00366
1690	0.16593
1695	0.083
1700	0.01046
1705	-0.00133
1710	-0.00201
1715	-0.00165
1720	-0.00178
1725	-0.00174
1730	-0.000993756
1735	-0.000902643
1740	-0.000469023
1745	-0.000520452
1750	-0.000645337
1755	-0.000325743
1760	-0.000253222
1765	-0.000356217
1770	-3.64836e-05
1775	7.8083e-05
1780	-2.62954e-05
1785	0.000901018
1790	0.0011
1795	0.00198
1800	0.000469768
1805	-0.000570144
1810	-0.000747563
1815	-0.000441474
1820	-0.000476754
1825	-0.000260867
1830	-0.000160043
1835	-0.000256819
1840	-0.000170433
1845	-5.11173e-05
1850	-9.05531e-06
1855	0.000524459
1860	0.000113835
1865	-0.00319
1870	0.1589
1875	0.06614
1880	0.00487
1885	-0.00121
1890	-0.00184
1895	-0.00228
1900	-0.00159
1905	-0.00155
1910	-0.00117
1915	-0.000831845
1920	-0.000694634
1925	-0.000465935
1930	-0.000695577
1935	-0.00015177
1940	-0.000284389
1945	-0.000263309
1950	-0.000378722
1955	-0.000298484
1960	-8.85033e-05
1965	-5.89545e-05
1970	-0.000117683
1975	-0.000210624
1980	-0.000287918
1985	-1.33437e-05
1990	-0.000294859
1995	-0.000278318
2000	-0.000109502
2005	0.00033672
2010	-0.000112359
2015	0.00111
2020	-0.000293937
2025	-5.10234e-06
2030	0.000855498
2035	5.77636e-07
2040	-0.000578957
2045	-0.00259
2050	0.15325
2055	0.05152
2060	0.00168
2065	-0.00128
2070	-0.00181
2075	-0.00192
2080	-0.0018
2085	-0.00168
2090	-0.00128
2095	-0.00121
2100	-0.000794784
2105	-0.000552953
2110	-0.000645634
2115	-0.000231184
2120	-0.000121329
2125	-0.000326377
2130	-0.000172694
2135	-0.000295858
2140	-0.00057635
2145	-0.000418478
2150	-0.000581706
2155	-0.000374718
2160	-0.000147668
2165	-0.000341901
2170	0.00017325
2175	-9.4386e-05
2180	4.28424e-05
2185	7.84929e-05
2190	0.000130828
2195	1.40322e-05
2200	-0.000213321
2205	-0.000289399
2210	0.000469411
2215	-0.000478007
2220	-0.00147
2225	-0.00185
2230	0.14666
2235	0.03977
2240	-0.000225241
2245	-0.00176
2250	-0.00265
2255	-0.00227
2260	-0.00213
2265	-0.00166
2270	-0.00153
2275	-0.000968197
2280	-0.00113
2285	-0.00108
2290	-0.0011
2295	-0.00108
2300	-0.00086692
2305	-0.000540502
2310	-8.79482e-05
2315	-0.000683506
2320	0.000835413
2325	-0.00119
2330	-0.0011
2335	-0.000418027
2340	-0.000315235
2345	-0.000191062
2350	-0.000225025
2355	0.000766162
2360	0.00133
2365	0.00136
2370	6.26951e-05
2375	-0.0012
2380	0.000720029
2385	-5.03813e-05
2390	-0.00134
2395	-0.000489917
2400	-0.00385
2405	0.00645
2410	0.13129
2415	0.02867
2420	-0.0018
2425	-0.00284
2430	-0.00317
2435	-0.00341
2440	-0.00274
2445	-0.00252
2450	-0.00278
2455	-0.00228
2460	-0.00218
2465	-0.00183
2470	-0.00152
2475	-0.00189
2480	-0.000983115
2485	-0.000517862
2490	-0.00189
2495	-0.00198
2500	-0.0013
2505	-0.000821279
2510	-0.00176
2515	-0.000270728
2520	-0.000433033
2525	-0.000421894
2530	-0.000548694
2535	0.000286528
2540	0.00131
2545	-6.25039e-07
2550	-0.000464957
2555	-6.36852e-05
2560	0.000410604
2565	0.00228
2570	-0.000507908
2575	0.000278722
2580	-0.00502
2585	0.01846
2590	0.12231
2595	0.0226
2600	-0.00174
2605	-0.00241
2610	-0.00281
2615	-0.00262
2620	-0.00234
2625	-0.0021
2630	-0.00169
2635	-0.00129
2640	-0.00155
2645	-0.00124
2650	-0.000964826
2655	-0.00128
2660	-0.000913321
2665	-0.000663208
2670	-0.000619937
2675	-0.000614196
2680	-0.0006798
2685	-0.000554861
2690	-0.000396357
2695	-0.000425277
2700	-0.000405179
2705	-0.000285579
2710	-0.000241619
2715	0.000193517
2720	-0.000625305
2725	-0.000403746
2730	-0.000478466
2735	-0.000365853
2740	-9.24599e-05
2745	-4.612e-05
2750	0.00127
2755	9.93687e-05
2760	-0.00493
2765	0.02413
2770	0.10766
2775	0.01604
2780	-0.000719722
2785	-0.00153
2790	-0.00186
2795	-0.00152
2800	-0.00156
2805	-0.00125
2810	-0.00102
2815	-0.000820613
2820	-0.000757124
2825	-0.000774107
2830	-0.000253641
2835	-0.000347872
2840	-0.000322407
2845	-0.000241302
2850	-0.000214558
2855	-0.000199949
2860	-1.34893e-05
2865	-0.000255076
2870	7.4022e-05
2875	-1.40988e-05
2880	-0.000403317
2885	0.000528665
2890	-0.000306913
2895	3.27473e-05
2900	-0.000188437
2905	-3.92151e-05
2910	-1.09667e-05
2915	0.000717105
2920	0.000178894
2925	-7.01541e-05
2930	-5.73359e-06
2935	0.000417196
2940	-0.0064
2945	0.04133
2950	0.09153
2955	0.00972
2960	-0.000911719
2965	-0.00112
2970	-0.00181
2975	-0.00174
2980	-0.000896705
2985	-0.00107
2990	-0.00102
2995	-0.000611782
3000	-0.000647807
3005	-0.000611788
3010	-0.000595848
3015	-0.000214064
3020	-0.000196424
3025	0.000278742
3030	1.15642e-05
3035	5.60503e-05
3040	-0.000148348
3045	-0.000219271
3050	0.000203247
3055	-0.000303495
3060	-0.000372963
3065	5.27439e-05
3070	6.97747e-06
3075	-0.000157551
3080	-0.000262982
3085	-0.000463787
3090	0.000232772
3095	3.25653e-05
3100	0.000373513
3105	0.000176065
3110	0.000404127
3115	0.000771872
3120	-0.00752
3125	0.05171
3130	0.075
3135	0.00621
3140	-0.000785554
3145	-0.0015
3150	-0.00151
3155	-0.00122
3160	-0.000946725
3165	-0.00093346
3170	-0.000652639
3175	-0.000458235
3180	-0.000172104
3185	-0.000402406
3190	-0.000163081
3195	-0.000304012
3200	-0.000407362
3205	-0.000225044
3210	-1.89635e-05
3215	6.71387e-06
3220	-0.000141902
3225	-0.000386738
3230	-8.79581e-05
3235	0.000148571
3240	-4.70959e-05
3245	-0.000285116
3250	7.26685e-05
3255	2.96058e-07
3260	-0.000184285
3265	0.000171085
3270	-0.000129582
3275	0.000255811
3280	0.000133296
3285	0.00016887
3290	-9.53637e-05
3295	0.000515948
3300	-0.00889
3305	0.05781
3310	0.061
3315	0.00142
3320	-0.00104
3325	-0.00176
3330	-0.0019
3335	-0.0015
3340	-0.0014
3345	-0.00103
3350	-0.000829103
3355	-0.000809273
3360	-0.000735537
3365	-0.00076996
3370	-0.000264485
3375	-0.000359156
3380	-0.000284041
3385	-0.000439063
3390	0.000271041
3395	-5.37755e-05
3400	-0.000353434
3405	-0.000335358
3410	-0.00017959
3415	-0.000144014
3420	-8.47315e-05
3425	1.84714e-05
3430	-0.000212701
3435	3.48009e-05
3440	2.61061e-05
3445	-0.000121968
3450	0.00023151
3455	-0.000177189
3460	-0.00020334
3465	0.000879942
3470	2.05084e-05
3475	-0.000414295
3480	-0.0099
3485	0.06755
3490	0.0534
3495	0.00112
3500	-0.00142
3505	-0.00138
3510	-0.00144
3515	-0.000927164
3520	-0.00117
3525	-0.000881608
3530	-0.00079544
3535	-0.000463103
3540	-0.000268494
3545	-0.000443787
3550	-0.000220979
3555	-0.000320051
3560	-0.000529099
3565	-0.000264122
3570	0.000782836
3575	-0.000340272
3580	-6.11388e-05
3585	-0.000192168
3590	-0.000524195
3595	-0.000577777
3600	0.000556795
3605	-4.84743e-05
3610	-0.0003406
3615	-0.000141162
3620	-0.00042662
3625	-8.07412e-05
3630	-0.00015691
3635	-0.000101427
3640	0.00209
3645	0.000248954
3650	-4.12438e-05
3655	-0.000178634
3660	-0.01142
3665	0.07388
3670	0.04256
3675	-0.000247748
3680	-0.00161
3685	-0.00159
3690	-0.00169
3695	-0.00144
3700	-0.00142
3705	-0.00070182
3710	-0.000877162
3715	-0.000648406
3720	-0.000713759
3725	-0.00053523
3730	-0.000213089
3735	-0.000425403
3740	-0.0001381
3745	-0.000267706
3750	-4.80779e-05
3755	-0.0002531
3760	-0.000257584
3765	-0.000103112
3770	-0.000281555
3775	-0.000372029
3780	-1.3692e-05
3785	1.75574e-05
3790	0.000174299
3795	-0.000257474
3800	-0.000164675
3805	0.000236723
3810	-0.000442504
3815	-4.60758e-05
3820	-2.35494e-05
3825	0.000109319
3830	0.000265763
3835	-0.00050797
3840	-0.01153
3845	0.07893
3850	0.02886
3855	-0.000171635
3860	-0.00124
3865	-0.0013
3870	-0.00183
3875	-0.00165
3880	-0.00122
3885	-0.00133
3890	-0.0011
3895	-0.000821862
3900	-0.000642538
3905	-0.00134
3910	-0.00177
3915	-0.000943892
3920	-0.001
3925	-0.000629788
3930	-0.000573238
3935	-0.000497095
3940	0.000625794
3945	-0.000255192
3950	-0.000144402
3955	-0.000685197
3960	0.000877856
3965	0.000530937
3970	-0.000457566
3975	0.000201394
3980	-0.000496531
3985	-0.000517458
3990	-0.000755438
3995	0.000324135
4000	0.000154584
4005	0.000786733
4010	0.000584671
4015	-0.00147
4020	-0.01086
4025	0.0783
4030	0.02251
4035	-0.00146
4040	-0.00188
4045	-0.00215
4050	-0.00191
4055	-0.00143
4060	-0.002
4065	-0.00118
4070	-0.00108
4075	-0.000932262
4080	-0.0012
4085	-0.000617638
4090	-0.00138
4095	-0.000867089
4100	-0.000622977
4105	-0.00080432
4110	-0.001
4115	-0.000825158
4120	-0.000919598
4125	-0.000812113
4130	-0.00103
4135	0.000253798
4140	0.00048529
4145	-0.000775382
4150	-0.000870298
4155	0.00055165
4160	-9.60687e-05
4165	0.000219309
4170	-0.000967513
4175	0.000792124
4180	-0.000168735
4185	0.00104
4190	0.00105
4195	-0.00252
4200	-0.00998
4205	0.07927
4210	0.01611
4215	-0.00135
4220	-0.00221
4225	-0.00205
4230	-0.00192
4235	-0.00194
4240	-0.00154
4245	-0.00134
4250	-0.00117
4255	-0.00109
4260	-0.000784416
4265	-0.000792624
4270	-0.000708787
4275	0.0014
4280	-4.78351e-05
4285	8.46263e-06
4290	-0.000793517
4295	-0.000624505
4300	-0.000269548
4305	-0.000138252
4310	-0.000835195
4315	-0.00050654
4320	0.000338031
4325	0.000124353
4330	0.000329773
4335	-0.000525451
4340	-0.000549725
4345	-0.000382378
4350	0.0004329
4355	0.000615235
4360	0.000737619
4365	-0.000216315
4370	-0.000176996
4375	-0.00413
4380	-0.00687
4385	0.07184
4390	0.01
4395	-0.00108
4400	-0.00138
4405	-0.00142
4410	-0.00143
4415	-0.00156
4420	-0.00115
4425	-0.000886497
4430	-0.000877729
4435	-0.00103
4440	-0.000581582
4445	-0.000284067
4450	-0.000327099
4455	-0.000362644
4460	0.000294563
4465	-0.000431106
4470	-1.05085e-05
4475	-4.14238e-05
4480	-0.000431963
4485	-0.000156791
4490	-0.000220061
4495	5.48533e-05
4500	5.90382e-05
4505	-1.31388e-05
4510	-0.000101218
4515	-2.71019e-05
4520	-0.00017542
4525	-4.44016e-05
4530	-9.69677e-05
4535	0.000625128
4540	-2.68475e-06
4545	0.000379698
4550	0

## Sheet: Fig 2D
Upper panel		Lower panel
Time (min)	μcal s-1	Molar ratio	kcal mol-1 of injectant	best-fit curve
5	-0.000772265	0.03313	--	1930.93
10	-0.000239697	0.133	2036.4	1898.45
15	0.00119	0.2336	2043.51	1850.86
20	-0.000764878	0.33494	1798.17	1804.6
25	0.00216	0.437	1699.17	1759.63
30	-0.00030746	0.53979	1565.18	1715.89
35	-0.000703894	0.64331	1527.32	1673.36
40	-0.000380452	0.74757	1484.17	1631.98
45	0.00019285	0.85255	1473.67	1591.72
50	-0.000254037	0.95826	1494.04	1552.54
55	-0.000111299	1.0647	1488.08	1514.41
60	-0.000598772	1.17188	1569.09	1477.28
65	-0.000629408	1.27978	1546.34	1441.13
70	0.02953	1.38841	1502.39	1405.92
75	0.09887	1.49777	1454.56	1371.63
80	0.03747	1.60786	1380.29	1338.22
85	0.000493798	1.71868	1305.05	1305.66
90	0.000151095	1.83023	1286.67	1273.93
95	-0.00043454	1.94251	1224.66	1243
100	0.00032473	2.05553	1193.69	1212.85
105	-0.000557952
110	-0.000549579
115	-0.000663998
120	-0.000603408
125	-0.000630402
130	-0.000696429
135	-0.000556751
140	-0.000414386
145	-0.00050659
150	-0.000541513
155	-0.00050221
160	-0.000455515
165	-0.000304401
170	-0.000271645
175	-0.000258833
180	0.000281896
185	-0.000178467
190	0.000492076
195	-0.000155134
200	5.00916e-05
205	0.000777479
210	1.65524e-05
215	0.000569338
220	0.00142
225	9.04499e-05
230	0.000201908
235	0.00222
240	-0.00023488
245	-0.00227
250	0.07695
255	0.65122
260	0.5308
265	0.22665
270	0.08732
275	0.03418
280	0.01709
285	0.01089
290	0.00954
295	0.00109
300	0.00123
305	0.00138
310	0.00108
315	0.000626159
320	0.00021777
325	9.57556e-05
330	0.000148493
335	0.000159281
340	0.000241474
345	0.000177526
350	8.90414e-05
355	7.99489e-06
360	1.18366e-05
365	-9.83671e-05
370	-0.000218099
375	-0.000146464
380	-0.000220226
385	-0.000189406
390	-0.00022653
395	-0.000250119
400	-0.000230332
405	-0.000195909
410	-0.000238733
415	-0.000168737
420	-0.000141912
425	-7.64718e-05
430	0.13146
435	0.6401
440	0.47887
445	0.2077
450	0.09466
455	0.0395
460	0.01547
465	0.00979
470	0.01186
475	0.00265
480	0.00369
485	0.00766
490	0.00226
495	0.00181
500	0.00132
505	0.00111
510	0.00113
515	0.000959032
520	0.000954014
525	0.000752999
530	0.000636221
535	0.000504159
540	0.000335575
545	0.000343016
550	0.000297636
555	0.000198947
560	4.33916e-05
565	6.80393e-05
570	6.02588e-05
575	-3.39791e-05
580	-9.77434e-05
585	-0.000171102
590	-4.05433e-05
595	-9.571e-05
600	-0.000153517
605	-0.00011795
610	0.16789
615	0.59636
620	0.40138
625	0.16645
630	0.07471
635	0.02719
640	0.00418
645	0.00204
650	0.00348
655	0.00342
660	0.00172
665	0.00158
670	0.00128
675	0.000980911
680	0.000829159
685	0.000718675
690	0.000494863
695	0.00050931
700	0.0004176
705	0.000411613
710	0.000353979
715	0.000156755
720	0.000141804
725	5.93045e-05
730	3.27388e-05
735	5.44588e-05
740	0.000160142
745	2.67898e-06
750	0.000105948
755	-0.000110439
760	1.88587e-05
765	-5.22024e-06
770	-0.000101648
775	-7.70295e-05
780	-0.00016588
785	0.00021029
790	0.20185
795	0.55057
800	0.34804
805	0.14508
810	0.07078
815	0.02874
820	0.00689
825	0.0014
830	0.00338
835	0.00728
840	0.00518
845	0.00144
850	0.00117
855	0.00102
860	0.00072271
865	0.000717291
870	0.00062297
875	0.000339798
880	0.000421715
885	0.000374754
890	0.000187459
895	0.000116763
900	0.000141217
905	-8.66063e-06
910	-2.14426e-05
915	2.34108e-05
920	0.000115379
925	-2.50915e-05
930	-2.2486e-05
935	-1.43578e-05
940	-5.62248e-05
945	-4.61066e-06
950	-9.45376e-05
955	1.0504e-05
960	-9.30178e-05
965	0.000234918
970	0.21975
975	0.50535
980	0.29785
985	0.12664
990	0.06001
995	0.02923
1000	0.0115
1005	0.00113
1010	0.00109
1015	0.00204
1020	0.00355
1025	0.00505
1030	0.000984757
1035	0.000808467
1040	0.000688796
1045	0.00067476
1050	0.000389985
1055	0.000508358
1060	0.000155913
1065	6.17746e-05
1070	0.000122813
1075	0.000132586
1080	0.000186705
1085	7.55195e-05
1090	4.36015e-05
1095	-7.25315e-05
1100	8.49826e-05
1105	-0.000199307
1110	-0.000117921
1115	0.000173071
1120	-7.67742e-05
1125	-0.000100961
1130	-9.30423e-05
1135	6.65539e-05
1140	0.000156347
1145	0.000421276
1150	0.25246
1155	0.47714
1160	0.26674
1165	0.11208
1170	0.06081
1175	0.03352
1180	0.01375
1185	0.00516
1190	0.00352
1195	0.000859005
1200	0.00366
1205	0.00248
1210	0.000835128
1215	0.00078474
1220	0.000522933
1225	0.000498282
1230	0.0004452
1235	0.000420191
1240	0.000281806
1245	0.000274976
1250	0.00014571
1255	0.000186537
1260	0.000167406
1265	-7.36766e-05
1270	-4.22897e-06
1275	0.000114215
1280	-9.43526e-05
1285	4.50056e-05
1290	6.43e-05
1295	-8.25083e-05
1300	-3.40051e-05
1305	-8.21305e-05
1310	-5.04606e-05
1315	-9.40344e-05
1320	-6.25637e-06
1325	0.000641797
1330	0.27143
1335	0.46329
1340	0.24505
1345	0.10446
1350	0.05186
1355	0.03325
1360	0.01742
1365	0.00456
1370	0.000736852
1375	0.000801037
1380	0.00254
1385	0.000679926
1390	0.00311
1395	0.000676075
1400	0.000389428
1405	0.000305816
1410	0.000217236
1415	0.00030725
1420	0.00020483
1425	0.000122974
1430	-1.21931e-06
1435	0.000130181
1440	-1.7317e-05
1445	1.58755e-05
1450	0.000212657
1455	8.65422e-05
1460	-2.46762e-06
1465	-2.46894e-06
1470	-7.89714e-05
1475	1.3924e-05
1480	-0.000101271
1485	-1.75994e-05
1490	-0.000238663
1495	-7.83649e-05
1500	5.27354e-05
1505	0.00369
1510	0.29807
1515	0.44461
1520	0.22488
1525	0.10109
1530	0.05412
1535	0.03342
1540	0.01466
1545	0.00466
1550	0.00363
1555	0.000646393
1560	0.000666467
1565	0.00138
1570	0.00427
1575	0.00263
1580	0.000383633
1585	0.000267189
1590	0.000208338
1595	0.000360067
1600	0.000190364
1605	2.31934e-06
1610	2.08855e-05
1615	7.30502e-05
1620	9.59409e-05
1625	7.79476e-05
1630	1.20674e-05
1635	-6.66304e-05
1640	-7.62855e-07
1645	-8.82381e-06
1650	-7.47916e-05
1655	2.92779e-05
1660	1.28901e-05
1665	-5.84425e-05
1670	9.22486e-05
1675	-7.65319e-05
1680	-5.52866e-05
1685	0.02084
1690	0.33716
1695	0.42678
1700	0.21192
1705	0.09187
1710	0.0478
1715	0.03437
1720	0.01772
1725	0.00585
1730	0.00456
1735	0.00114
1740	0.00443
1745	0.000484334
1750	0.000980901
1755	0.0029
1760	0.00039498
1765	0.000270145
1770	0.000322283
1775	0.000211401
1780	4.94779e-05
1785	0.000145023
1790	5.41638e-07
1795	8.90079e-05
1800	-2.05685e-05
1805	-3.41824e-05
1810	-3.48943e-05
1815	3.73291e-05
1820	7.59942e-05
1825	2.10227e-05
1830	-0.000165039
1835	8.93091e-05
1840	-5.54139e-06
1845	6.50004e-05
1850	-2.75785e-05
1855	-7.74051e-05
1860	0.00012063
1865	0.04208
1870	0.37771
1875	0.40405
1880	0.18947
1885	0.08353
1890	0.04766
1895	0.03419
1900	0.0156
1905	0.00364
1910	0.000329053
1915	0.000197162
1920	0.000871212
1925	0.000254207
1930	0.000243651
1935	0.00152
1940	0.00339
1945	0.000244531
1950	0.000154229
1955	0.000156301
1960	4.45846e-05
1965	5.31621e-05
1970	6.08756e-05
1975	-0.000110196
1980	-7.98009e-06
1985	4.53589e-05
1990	-3.05474e-05
1995	8.53611e-07
2000	9.68439e-05
2005	-6.97481e-05
2010	-7.40781e-05
2015	-0.000145243
2020	0.000205996
2025	1.5468e-05
2030	-7.57462e-05
2035	1.58317e-05
2040	-5.25086e-05
2045	0.05848
2050	0.39541
2055	0.40107
2060	0.19201
2065	0.085
2070	0.05124
2075	0.03962
2080	0.01898
2085	0.00785
2090	0.01096
2095	0.00662
2100	-0.000148215
2105	-0.000216744
2110	-0.00020854
2115	0.00153
2120	0.00337
2125	-0.000211719
2130	-0.000242078
2135	-0.000505419
2140	-0.000324744
2145	-0.000381332
2150	-0.000378676
2155	-0.000335344
2160	-0.000520693
2165	-0.000435647
2170	-0.000472751
2175	0.00192
2180	-0.00051281
2185	-0.000438912
2190	0.00281
2195	-0.000383503
2200	-0.000393234
2205	-0.000428457
2210	-0.000436657
2215	-0.000406977
2220	-0.000397059
2225	0.08844
2230	0.42605
2235	0.36664
2240	0.16911
2245	0.08074
2250	0.04922
2255	0.03427
2260	0.01292
2265	0.00651
2270	0.00775
2275	0.00324
2280	0.00164
2285	-0.000413423
2290	-3.84518e-05
2295	0.00248
2300	0.00436
2305	0.000634841
2310	-0.000414778
2315	-0.000601036
2320	-0.000523893
2325	0.00203
2330	-0.000546633
2335	-0.000386788
2340	0.00206
2345	-4.17178e-05
2350	-0.000414699
2355	-0.000423687
2360	-0.000362921
2365	-0.000433381
2370	-0.000286724
2375	0.00136
2380	-0.00033027
2385	0.000117176
2390	-0.00025149
2395	-0.000223369
2400	0.00084687
2405	0.0914
2410	0.41963
2415	0.35366
2420	0.16053
2425	0.07531
2430	0.04586
2435	0.03333
2440	0.01797
2445	0.00598
2450	0.00619
2455	-0.000126487
2460	-0.000148327
2465	0.000466638
2470	-3.25933e-05
2475	-2.20388e-05
2480	0.00458
2485	0.00321
2490	-4.94291e-05
2495	-0.000175844
2500	-0.000103372
2505	-8.91238e-05
2510	-8.48988e-05
2515	-1.69783e-05
2520	-0.000209378
2525	-5.95975e-05
2530	-2.88358e-05
2535	-0.000166121
2540	-0.000104116
2545	-5.17139e-05
2550	-8.84641e-05
2555	0.000163069
2560	-0.000233325
2565	-0.000213444
2570	-0.000150005
2575	0.000479073
2580	8.91212e-05
2585	0.13264
2590	0.43755
2595	0.31271
2600	0.14036
2605	0.06811
2610	0.0426
2615	0.03144
2620	0.00917
2625	0.00113
2630	0.000984379
2635	0.000336196
2640	-0.000345773
2645	-0.000505877
2650	-0.00034376
2655	0.00246
2660	0.000844124
2665	-0.000443297
2670	-6.74982e-06
2675	-0.000378023
2680	-0.000481271
2685	-0.00049443
2690	-0.000477712
2695	0.00182
2700	-0.000445486
2705	-0.000604862
2710	-0.000475494
2715	-0.000527836
2720	-0.000654701
2725	-0.00049038
2730	0.00226
2735	0.000608487
2740	-0.000503681
2745	-0.000665012
2750	-0.000452727
2755	0.000976975
2760	-0.000448565
2765	0.15622
2770	0.43845
2775	0.28375
2780	0.11906
2785	0.05487
2790	0.03758
2795	0.02674
2800	0.00584
2805	-0.000361301
2810	-0.000278825
2815	-0.000480679
2820	-0.000511392
2825	-0.000260238
2830	0.000106387
2835	-0.000234298
2840	-0.000252495
2845	-0.000221817
2850	-0.000309635
2855	-0.00040202
2860	-0.000210981
2865	-0.000240716
2870	-0.000193654
2875	-0.000218841
2880	-9.90436e-05
2885	-3.09987e-05
2890	-0.000120426
2895	-0.000185371
2900	-1.81911e-05
2905	3.10626e-07
2910	0.000921076
2915	-3.1094e-05
2920	-1.87914e-05
2925	-0.000112115
2930	-8.58705e-05
2935	-2.68303e-05
2940	0.00521
2945	0.19959
2950	0.42027
2955	0.23921
2960	0.09877
2965	0.04705
2970	0.03065
2975	0.01698
2980	0.000945856
2985	-4.84717e-05
2990	-0.000124039
2995	-0.000208429
3000	-0.000167188
3005	0.000103964
3010	0.000425837
3015	0.000116694
3020	0.000107038
3025	-0.000106289
3030	-5.54424e-05
3035	-0.000167939
3040	-0.000182303
3045	-0.000129198
3050	-3.26231e-05
3055	-3.50895e-06
3060	-6.48509e-05
3065	-0.000182308
3070	-0.000149513
3075	-0.000241388
3080	-0.00025476
3085	-0.000333704
3090	0.000952298
3095	-0.000394153
3100	-0.000415789
3105	-0.000481852
3110	0.000591436
3115	-0.000473748
3120	0.00516
3125	0.21851
3130	0.40201
3135	0.21842
3140	0.09149
3145	0.0448
3150	0.03116
3155	0.01777
3160	0.00514
3165	-0.00111
3170	-0.00127
3175	-0.00135
3180	0.0017
3185	0.00316
3190	0.00393
3195	0.00281
3200	0.00124
3205	0.00257
3210	-0.000702864
3215	0.000475591
3220	-0.00157
3225	-0.000789232
3230	-0.00154
3235	-0.00176
3240	-0.00141
3245	0.00118
3250	-8.70256e-05
3255	-0.000196212
3260	0.00213
3265	0.00179
3270	0.00167
3275	-0.0017
3280	-0.00168
3285	0.00193
3290	0.000872979
3295	7.30033e-05
3300	0.013
3305	0.23595
3310	0.3711
3315	0.18789
3320	0.08478
3325	0.04011
3330	0.02745
3335	0.01596
3340	0.00308
3345	-0.00172
3350	-0.00167
3355	-0.0013
3360	0.00205
3365	0.00451
3370	0.00515
3375	0.00609
3380	0.00108
3385	-0.00122
3390	-0.00116
3395	0.000254565
3400	0.001
3405	0.000377242
3410	0.000521285
3415	-0.000930453
3420	-0.000818405
3425	-0.000871857
3430	-0.000844794
3435	0.00124
3440	-0.000749217
3445	0.00075114
3450	-0.000718755
3455	-0.000790883
3460	0.000905303
3465	0.000288322
3470	-0.000631687
3475	-0.000586243
3480	0.01976
3485	0.26333
3490	0.34047
3495	0.16449
3500	0.07188
3505	0.03732
3510	0.02595
3515	0.01382
3520	0.00452
3525	-0.00070323
3530	-0.000719612
3535	0.00191
3540	0.00634
3545	0.00501
3550	0.0035
3555	0.00113
3560	0.0014
3565	-0.000492285
3570	0.00229
3575	0.000184204
3580	-0.000527231
3585	0.000478594
3590	3.0039e-05
3595	0.000390775
3600	0.000914173
3605	0.00313
3610	-0.00059715
3615	0.000957594
3620	0.00114
3625	3.66285e-05
3630	-0.000644388
3635	-0.000645619
3640	0.000927481
3645	0.000358762
3650	-0.000623338

## Sheet: Fig 2E
Upper panel		Lower panel
Time (min)	μcal s-1	Molar ratio	kcal mol-1 of injectant	best-fit curve
5	-0.000619525	0.03926	--	3885.73
10	0.000463803	0.15763	4056.95	3801.9
15	0.00222	0.27686	3792.94	3677.99
20	6.01316e-05	0.39696	3272.29	3556.39
25	-6.32872e-05	0.51793	3146.46	3437.25
30	-0.00052543	0.63975	3186.28	3320.67
35	-0.000465229	0.76245	3263.51	3206.77
40	-0.000390636	0.88601	3101.15	3095.63
45	-5.92452e-05	1.01043	3032.38	2987.31
50	-0.000213573	1.13572	2952.82	2881.88
55	-0.000333528	1.26187	2964.4	2779.37
60	-0.000275451	1.38889	2764.31	2679.8
65	0.00126	1.51677	2644.73	2583.19
70	0.19267	1.64552	2537.1	2489.54
75	0.25784	1.77513	2347.8	2398.84
80	0.09827	1.90561	2252.85	2311.06
85	0.03761	2.03696	2214.6	2226.18
90	0.01596	2.16917	2107.62	2144.15
95	0.01048	2.30224	2047.15	2064.94
100	0.00551	2.43618	1940.8	1988.48
105	0.00211
110	-3.7835e-05
115	-8.78427e-05
120	-7.77353e-05
125	0.000268945
130	-9.80972e-05
135	-4.42528e-05
140	0.000850479
145	0.000768168
150	-5.01868e-06
155	0.000541476
160	0.000706988
165	2.68551e-05
170	0.0014
175	0.00261
180	0.000442739
185	0.000404998
190	0.00158
195	0.000978189
200	0.00259
205	5.83522e-05
210	0.00091899
215	0.00181
220	0.00113
225	0.000815143
230	6.06391e-05
235	6.33411e-05
240	1.77577e-05
245	-0.000190752
250	0.40333
255	1.02049
260	0.64929
265	0.3248
270	0.19718
275	0.12122
280	0.08224
285	0.05394
290	0.03623
295	0.01729
300	0.0097
305	0.00495
310	5.48678e-05
315	-0.000114987
320	-0.000102794
325	-0.000103157
330	0.000101983
335	5.34084e-05
340	-1.75806e-05
345	6.03844e-05
350	9.03427e-05
355	4.78492e-05
360	3.93677e-05
365	-5.08557e-06
370	3.80239e-05
375	3.69045e-05
380	3.92343e-06
385	-8.08084e-05
390	-5.14232e-05
395	3.04097e-05
400	-8.44402e-05
405	-2.97485e-05
410	0.000512745
415	1.57126e-05
420	-9.99416e-05
425	-0.000185287
430	0.38531
435	0.9566
440	0.60292
445	0.30262
450	0.18223
455	0.11076
460	0.06666
465	0.04546
470	0.0338
475	0.02428
480	0.01471
485	0.00766
490	-2.93212e-05
495	-0.000124043
500	-0.000256385
505	-0.000230041
510	-0.000255573
515	-0.000101357
520	-1.90712e-05
525	-0.000139192
530	-0.000113131
535	-8.45942e-05
540	-0.000166048
545	-0.000114851
550	-7.54503e-05
555	-0.000116158
560	-0.000149386
565	-9.1815e-05
570	-9.22483e-05
575	-0.000116147
580	-0.000167427
585	0.000255024
590	-0.000138744
595	0.000962424
600	-0.000230903
605	0.0034
610	0.45749
615	0.89735
620	0.51109
625	0.24658
630	0.13871
635	0.07017
640	0.02839
645	0.0081
650	-0.000170116
655	-0.000275997
660	0.00030568
665	0.00043875
670	-3.79933e-05
675	-0.000345958
680	-0.000589952
685	-0.000617751
690	-0.000564433
695	-0.000677948
700	-0.000528261
705	-0.000615448
710	-0.000397442
715	-0.000385605
720	-0.000368895
725	-0.000109025
730	-9.90405e-05
735	-0.000382964
740	0.000867655
745	-0.000469323
750	-0.000447424
755	-8.44518e-05
760	-0.000412493
765	2.33288e-05
770	0.00279
775	-0.000419025
780	-0.000508782
785	0.0141
790	0.51791
795	0.83846
800	0.44898
805	0.21929
810	0.12801
815	0.06188
820	0.0253
825	0.00751
830	0.00274
835	0.000770739
840	0.000138793
845	-0.000366654
850	-0.0003049
855	-0.000332411
860	-7.3011e-05
865	-0.000340681
870	-0.000282137
875	0.000116455
880	-0.000445232
885	-0.000392404
890	-0.000304949
895	-4.63244e-06
900	-0.000196415
905	0.000395019
910	0.000580052
915	0.00118
920	-0.000138299
925	-0.000156892
930	-0.000111852
935	-0.00014442
940	-0.000131887
945	-8.20592e-05
950	-8.30921e-05
955	-9.08102e-05
960	-0.000249379
965	0.01807
970	0.54045
975	0.8332
980	0.43805
985	0.21155
990	0.12597
995	0.06429
1000	0.03213
1005	0.0184
1010	0.0091
1015	0.00127
1020	0.00146
1025	-2.57277e-05
1030	-2.65743e-05
1035	-6.12344e-06
1040	0.000786252
1045	3.33718e-05
1050	1.52734e-05
1055	-2.10664e-06
1060	4.24948e-05
1065	-9.97391e-05
1070	-0.000159476
1075	-7.36632e-05
1080	-7.04682e-05
1085	-3.17016e-07
1090	-2.37489e-05
1095	-5.44671e-05
1100	0.00065219
1105	-5.65991e-05
1110	-0.000101728
1115	-8.6702e-05
1120	-9.67054e-05
1125	-2.24451e-06
1130	0.000768173
1135	-9.50598e-05
1140	-9.54958e-05
1145	0.04198
1150	0.63145
1155	0.778
1160	0.38752
1165	0.20296
1170	0.12525
1175	0.06957
1180	0.03814
1185	0.02755
1190	0.01703
1195	0.00929
1200	0.00643
1205	0.00621
1210	-0.000164184
1215	0.00174
1220	0.00224
1225	0.00176
1230	0.00116
1235	-0.000238491
1240	-0.000223626
1245	-0.000270255
1250	0.000458868
1255	-0.000308875
1260	-0.000292831
1265	-0.000309128
1270	-0.000443045
1275	-0.000138616
1280	0.00135
1285	0.000479632
1290	2.21846e-05
1295	0.00115
1300	-0.000401215
1305	-0.000383196
1310	-0.000290778
1315	-0.000395433
1320	-0.000454456
1325	0.07458
1330	0.69916
1335	0.71167
1340	0.33519
1345	0.17532
1350	0.10751
1355	0.06024
1360	0.03247
1365	0.02313
1370	0.01269
1375	0.0051
1380	0.000936182
1385	0.0017
1390	-0.000490098
1395	-0.000539385
1400	-0.000490311
1405	-0.000648542
1410	-0.000594277
1415	-0.000608776
1420	-0.000703449
1425	-0.000649287
1430	-0.000601031
1435	-0.000637498
1440	-0.00054371
1445	0.00121
1450	-0.000259807
1455	-0.000515055
1460	0.000646389
1465	-0.000564609
1470	-0.000454597
1475	0.000515653
1480	0.00155
1485	-0.000564461
1490	-0.000607153
1495	-0.000581876
1500	-0.000681428
1505	0.09194
1510	0.71196
1515	0.66345
1520	0.31513
1525	0.162
1530	0.10038
1535	0.06006
1540	0.03599
1545	0.02484
1550	0.01325
1555	0.00416
1560	0.00228
1565	0.00201
1570	0.000623275
1575	-0.000693703
1580	-0.000732502
1585	-0.000770026
1590	-0.000695872
1595	-0.000736807
1600	-0.000742626
1605	-0.000130979
1610	-0.000765199
1615	0.000336489
1620	0.00119
1625	-0.000682508
1630	0.00156
1635	0.000121602
1640	-0.00064547
1645	-0.000363932
1650	0.000455176
1655	4.09942e-05
1660	0.000303506
1665	-0.000561312
1670	-0.000242387
1675	-0.000487131
1680	-0.000531084
1685	0.12371
1690	0.72933
1695	0.60965
1700	0.28963
1705	0.15369
1710	0.09151
1715	0.05206
1720	0.03592
1725	0.02387
1730	0.01389
1735	0.00557
1740	0.00188
1745	0.00154
1750	-0.000289878
1755	-0.000383701
1760	-0.000449381
1765	-0.000437484
1770	-0.000511283
1775	-0.000489984
1780	-0.000395891
1785	-0.000474578
1790	-0.000402283
1795	-0.000368995
1800	0.000148042
1805	-0.000358687
1810	-0.000225716
1815	-0.000316291
1820	0.000701119
1825	0.000837747
1830	-0.000421252
1835	-0.000451878
1840	-0.000486348
1845	-0.000424388
1850	-0.000431089
1855	-8.41368e-05
1860	0.000954556
1865	0.15364
1870	0.739
1875	0.58825
1880	0.27069
1885	0.14846
1890	0.08588
1895	0.05337
1900	0.03663
1905	0.02996
1910	0.01714
1915	0.01098
1920	0.00214
1925	-0.00027371
1930	-0.000699013
1935	-0.0005908
1940	-0.00103
1945	-0.000989099
1950	-0.000995683
1955	-0.000963292
1960	0.000621995
1965	-5.80308e-05
1970	-0.00115
1975	-0.000861375
1980	0.000372801
1985	0.00118
1990	-0.00102
1995	0.00111
2000	0.0023
2005	0.00263
2010	0.000332619
2015	-0.000991948
2020	-0.00096474
2025	-0.000962936
2030	0.000605371
2035	-0.000889849
2040	-0.000807072
2045	0.19228
2050	0.72084
2055	0.50331
2060	0.23247
2065	0.13264
2070	0.07864
2075	0.05229
2080	0.03197
2085	0.02482
2090	0.01649
2095	0.00742
2100	0.00385
2105	9.31053e-05
2110	-1.56925e-05
2115	-0.000373665
2120	-0.000364287
2125	-0.000320664
2130	-0.000379074
2135	-0.00058536
2140	-0.000339261
2145	0.00122
2150	-0.000306844
2155	-0.000386763
2160	-0.000192974
2165	-0.000272188
2170	-0.000283457
2175	-0.000279775
2180	-0.000291198
2185	-0.00033946
2190	-0.000239041
2195	-0.000333269
2200	-0.000395781
2205	-0.000373288
2210	-0.000314016
2215	0.000227446
2220	-0.000394247
2225	0.21257
2230	0.7027
2235	0.45917
2240	0.21646
2245	0.1238
2250	0.07517
2255	0.04718
2260	0.02511
2265	0.02057
2270	0.0127
2275	0.00506
2280	0.00126
2285	-0.000771181
2290	-0.00106
2295	-0.000500697
2300	-0.00094669
2305	-0.000963578
2310	-0.00097172
2315	0.000299421
2320	0.00172
2325	0.00249
2330	-0.00106
2335	0.000820565
2340	0.000342341
2345	0.00164
2350	0.00217
2355	-0.00111
2360	-0.000226745
2365	-0.000719147
2370	-0.000328629
2375	0.00188
2380	0.00162
2385	-0.000989426
2390	-0.000981541
2395	-0.00101
2400	-0.00040679
2405	0.2593
2410	0.68286
2415	0.41094
2420	0.19404
2425	0.1138
2430	0.0727
2435	0.04243
2440	0.01895
2445	0.01992
2450	0.01477
2455	0.00503
2460	0.000555302
2465	-0.000524689
2470	-0.000649584
2475	-0.000739209
2480	-0.000570202
2485	-0.000466499
2490	-0.000507838
2495	-0.00037493
2500	-0.000246197
2505	-0.000439936
2510	-0.000257773
2515	-0.000333777
2520	-0.000203337
2525	-0.000208014
2530	-0.000132768
2535	-9.64475e-05
2540	-0.000218933
2545	-0.000119894
2550	-4.76343e-05
2555	-8.6632e-05
2560	0.000442457
2565	-8.27515e-05
2570	-9.80362e-05
2575	-0.000198354
2580	0.00171
2585	0.31195
2590	0.64533
2595	0.35763
2600	0.17292
2605	0.09879
2610	0.06007
2615	0.02952
2620	0.0054
2625	0.00701
2630	0.00198
2635	-0.000319878
2640	-0.000395927
2645	-0.000270988
2650	-0.000395238
2655	-0.00044574
2660	-0.000404523
2665	-0.000335912
2670	-0.000254003
2675	-0.000159158
2680	-0.000217334
2685	0.00090085
2690	9.83723e-05
2695	-0.000173009
2700	-0.000165427
2705	-0.000302418
2710	0.000473192
2715	0.002
2720	-0.000350842
2725	-0.000312032
2730	-0.000447788
2735	-0.000306479
2740	8.98183e-05
2745	0.000128692
2750	-0.000558464
2755	-0.000548228
2760	0.00708
2765	0.35225
2770	0.61104
2775	0.31868
2780	0.15517
2785	0.09309
2790	0.0577
2795	0.02486
2800	0.00372
2805	0.00776
2810	0.00264
2815	-0.000920748
2820	-0.00113
2825	-0.00132
2830	-0.00129
2835	-0.00133
2840	-0.00127
2845	-0.00124
2850	-0.00125
2855	-0.00101
2860	-0.00105
2865	-0.00103
2870	-0.000996758
2875	-0.000961622
2880	0.000517903
2885	0.0014
2890	0.000394467
2895	0.00278
2900	-0.000271883
2905	0.00159
2910	-0.00107
2915	-0.00104
2920	-0.00104
2925	-0.00106
2930	-0.00092878
2935	-0.000365719
2940	0.02242
2945	0.41637
2950	0.56426
2955	0.27538
2960	0.14149
2965	0.08649
2970	0.05446
2975	0.02508
2980	0.00782
2985	0.00902
2990	0.00387
2995	-0.00112
3000	-0.00144
3005	-0.00143
3010	-0.00126
3015	-0.00133
3020	-0.00124
3025	-0.00128
3030	-0.00126
3035	-0.00122
3040	-0.000204603
3045	-0.000188217
3050	0.00046768
3055	0.00177
3060	4.73286e-05
3065	-0.00104
3070	0.00133
3075	0.000944492
3080	-0.000956912
3085	-1.3959e-05
3090	-0.000279726
3095	0.000888617
3100	-0.000955484
3105	-0.000619362
3110	0.000465351
3115	-0.000971399
3120	0.03542
3125	0.44968
3130	0.5168
3135	0.24383
3140	0.12625
3145	0.07867
3150	0.0493
3155	0.0194
3160	0.00332
3165	0.00265
3170	-0.000402485
3175	-0.000689754
3180	-0.000587974
3185	-0.000525696
3190	0.000312354
3195	-0.000457406
3200	-0.000611594
3205	-0.000552448
3210	0.000365004
3215	-0.000518855
3220	-0.000566326
3225	-0.000423814
3230	-8.34431e-05
3235	-0.000390187
3240	-0.000384431
3245	-0.00025884
3250	-0.000435566
3255	-0.000444516
3260	0.000219637
3265	-0.000590988
3270	0.000465251
3275	0.000736718
3280	0.000207361
3285	-0.00051344
3290	-0.000255754
3295	-0.000680903
3300	0.0512
3305	0.47786
3310	0.47699
3315	0.21969
3320	0.11875
3325	0.07658
3330	0.04697
3335	0.01532
3340	-0.000787466
3345	0.00482
3350	-0.00052082
3355	-0.00107
3360	-0.00125
3365	-0.00131
3370	-0.0013
3375	-0.00124
3380	-0.00123
3385	-0.00127
3390	-0.00138
3395	-0.00114
3400	-0.00102
3405	-0.000713042
3410	0.00251
3415	0.000421962
3420	-0.00111
3425	0.000736416
3430	0.00318
3435	-0.000188053
3440	-0.00116
3445	-0.00122
3450	-0.00156
3455	-0.00147
3460	0.00201
3465	-0.000173763
3470	-0.00125
3475	-0.00134
3480	0.0724
3485	0.48789
3490	0.44035
3495	0.20116
3500	0.10817
3505	0.06963
3510	0.03825
3515	0.00974
3520	0.00144
3525	0.00265
3530	-0.00159
3535	-0.00168
3540	-0.00167
3545	-0.00162
3550	-0.00187
3555	-0.0016
3560	-0.00171
3565	-0.0017
3570	-0.00174
3575	-0.00172
3580	-0.00183
3585	-0.00191
3590	-0.0014
3595	-0.00185
3600	-0.00205
3605	-0.00191
3610	-0.00101
3615	-0.000837253
3620	-0.00204
3625	-0.00214
3630	-0.000784889
3635	0.000182438
3640	8.97407e-05
3645	-0.00117
3650	-0.0022

## Sheet: Fig 2F
Upper panel		Lower panel
Time (min)	μcal s-1	Molar ratio	kcal mol-1 of injectant	best-fit curve
5	-0.000406675	0.03926	--	3287.85
10	-0.00046725	0.15763	3330.67	3228.43
15	9.08098e-05	0.27686	3096.33	3140.62
20	-0.000494568	0.39696	3063.51	3054.41
25	-0.000499872	0.51793	2926.2	2969.86
30	-0.000505652	0.63975	2736.67	2886.98
35	-0.000513804	0.76245	2783.36	2805.8
40	0.00096739	0.88601	2760.6	2726.33
45	0.00103	1.01043	2652.11	2648.61
50	0.000401943	1.13572	2709.49	2572.62
55	0.0015	1.26187	2510.32	2498.39
60	-0.000579196	1.38889	2388.71	2425.9
65	0.000410968	1.51677	2411.67	2355.16
70	0.07462	1.64552	2228.86	2286.15
75	0.12853	1.77513	2253.42	2218.88
80	0.04058	1.90561	2123.98	2153.31
85	0.00701	2.03696	2077.3	2089.44
90	0.00307	2.16917	2135.16	2027.25
95	0.00445	2.30224	1926.27	1966.72
100	0.00102	2.43618	1846.96	1907.81
105	-0.000593716
110	-0.000637951
115	-0.000560907
120	-0.000308083
125	-0.0005424
130	-0.00061911
135	-0.000596991
140	-0.000513135
145	-0.000525044
150	-0.000531677
155	-0.000524269
160	0.000399673
165	0.000300477
170	-0.000241542
175	0.00025116
180	0.000147727
185	0.000171778
190	0.00025025
195	-0.000309308
200	0.000242721
205	-0.000133027
210	-0.000316301
215	6.80616e-06
220	0.00109
225	0.000681507
230	0.000298668
235	-0.000299373
240	-0.000311642
245	-0.000237957
250	0.30462
255	0.86447
260	0.59108
265	0.28052
270	0.15912
275	0.08742
280	0.04815
285	0.02968
290	0.01719
295	-0.000236669
300	0.00451
305	0.00889
310	0.00611
315	-0.000255943
320	-0.000474152
325	-0.000470975
330	-0.000296291
335	-0.000213409
340	-0.000248806
345	-7.06006e-05
350	-0.000283891
355	-0.000345562
360	-0.000317626
365	-0.000417852
370	-0.00046157
375	-0.000332105
380	0.000681293
385	-0.000450031
390	-0.000370334
395	-0.000396879
400	0.000723212
405	0.00154
410	0.000808319
415	-0.000439283
420	-0.000544729
425	-0.000478171
430	0.38131
435	0.83932
440	0.52709
445	0.24203
450	0.13195
455	0.06382
460	0.02805
465	0.01169
470	0.0081
475	-0.000514333
480	-0.000732008
485	0.00111
490	-0.000471162
495	-0.000587818
500	-0.000571047
505	-0.000463138
510	-0.000552126
515	-0.000455729
520	-0.000127018
525	-0.000514182
530	-0.000496263
535	-0.000545063
540	-0.000419533
545	-0.000394747
550	0.00267
555	-0.000366318
560	0.00032391
565	-0.000221128
570	-0.000286738
575	-0.000324948
580	-0.000385547
585	0.00045217
590	-0.000265498
595	-0.00020043
600	-0.000235208
605	0.00818
610	0.40353
615	0.77742
620	0.47385
625	0.22432
630	0.12512
635	0.07453
640	0.04915
645	0.03241
650	0.01805
655	0.01271
660	0.00586
665	1.22988e-05
670	0.00154
675	0.000197929
680	-3.44041e-05
685	-6.20411e-05
690	0.000351495
695	-0.000140483
700	-0.000198492
705	-0.000169513
710	1.46247e-05
715	-5.63658e-05
720	0.000442124
725	-3.29414e-05
730	-0.000242487
735	-0.000117315
740	-4.99286e-05
745	0.00013218
750	-0.000174868
755	-0.000137868
760	-0.000146876
765	-0.000109898
770	-0.000153952
775	-0.000182408
780	-0.000379781
785	0.01293
790	0.42128
795	0.72833
800	0.42669
805	0.20408
810	0.1165
815	0.07619
820	0.05291
825	0.02944
830	0.01193
835	0.000687177
840	-0.000241941
845	0.00876
850	0.01108
855	0.00322
860	0.00931
865	-0.000875201
870	-0.000891897
875	-0.000944036
880	-0.00103
885	-0.00109
890	-0.00113
895	-0.00112
900	-0.00128
905	0.00182
910	0.00227
915	-0.00128
920	-0.00127
925	0.000581092
930	0.000423233
935	0.000316897
940	0.000801547
945	-0.00151
950	0.00241
955	-0.00156
960	-0.00113
965	0.02933
970	0.43975
975	0.67271
980	0.37982
985	0.18357
990	0.11248
995	0.08232
1000	0.05731
1005	0.02058
1010	-0.00176
1015	-0.00065853
1020	-0.00097199
1025	0.00284
1030	-0.000278197
1035	-0.0017
1040	-0.000922903
1045	-0.000119973
1050	-0.0018
1055	-0.00188
1060	-0.00066006
1065	-0.000520321
1070	-0.00178
1075	-0.00177
1080	-0.000462786
1085	0.000393122
1090	0.00155
1095	-0.000893786
1100	0.00212
1105	-0.000845889
1110	0.00209
1115	0.00129
1120	0.000628343
1125	-0.00138
1130	-0.00153
1135	0.00128
1140	0.000203178
1145	0.04194
1150	0.48044
1155	0.65356
1160	0.35876
1165	0.17578
1170	0.11133
1175	0.08309
1180	0.05873
1185	0.02165
1190	-0.00123
1195	0.000121371
1200	0.00369
1205	0.00399
1210	0.00563
1215	0.00191
1220	-0.000662852
1225	0.00353
1230	0.00316
1235	-0.000972484
1240	-0.00112
1245	-0.00091454
1250	0.00275
1255	-0.00070848
1260	-0.000891346
1265	0.000919362
1270	0.000915916
1275	-0.000912796
1280	-0.000263824
1285	-0.000792046
1290	-0.000743681
1295	0.00171
1300	0.00143
1305	-0.000877259
1310	-0.000949289
1315	-0.00090226
1320	0.00208
1325	0.06067
1330	0.52965
1335	0.61381
1340	0.31978
1345	0.15765
1350	0.1119
1355	0.09076
1360	0.0617
1365	0.02852
1370	0.00131
1375	-0.00118
1380	0.00694
1385	0.00261
1390	0.00133
1395	-0.00129
1400	-0.000416505
1405	0.00158
1410	0.000928632
1415	-0.0016
1420	-0.00155
1425	-0.000668098
1430	0.00207
1435	0.00239
1440	-0.000358309
1445	-0.00174
1450	0.00126
1455	0.00251
1460	-0.00155
1465	-0.000394057
1470	-0.000227452
1475	0.000410261
1480	0.00156
1485	-0.0017
1490	-0.00165
1495	-4.87324e-06
1500	-0.000718226
1505	0.09162
1510	0.56735
1515	0.55382
1520	0.27969
1525	0.14662
1530	0.10834
1535	0.08782
1540	0.06185
1545	0.03004
1550	0.00113
1555	-0.00203
1560	-8.27843e-05
1565	-0.0018
1570	-0.00179
1575	0.000760841
1580	-0.00193
1585	-0.00207
1590	-0.00177
1595	-0.000259125
1600	0.000893021
1605	-0.00186
1610	-0.00186
1615	0.00508
1620	-0.000352267
1625	-0.00166
1630	-0.00164
1635	0.0024
1640	-0.00163
1645	-0.00164
1650	-0.00158
1655	-7.67863e-05
1660	-0.00118
1665	-0.000592159
1670	0.00472
1675	1.05626e-05
1680	-0.00142
1685	0.11899
1690	0.60011
1695	0.54161
1700	0.25805
1705	0.13954
1710	0.1033
1715	0.08012
1720	0.05772
1725	0.03112
1730	0.00927
1735	-0.00131
1740	-0.000968254
1745	0.00122
1750	-0.000837244
1755	-0.000937624
1760	-0.00103
1765	-0.000753844
1770	0.00229
1775	-0.000528806
1780	0.00651
1785	0.00423
1790	0.00361
1795	-0.000732678
1800	0.00125
1805	-0.000609163
1810	-0.000612005
1815	-0.000299011
1820	-0.000644403
1825	-0.000726643
1830	0.000854896
1835	-0.000737749
1840	-0.000734401
1845	0.000383194
1850	0.000143054
1855	-0.000732036
1860	0.000414922
1865	0.14759
1870	0.58641
1875	0.46807
1880	0.2204
1885	0.12522
1890	0.09778
1895	0.07985
1900	0.05223
1905	0.02313
1910	0.00499
1915	-0.00127
1920	-0.00121
1925	0.0019
1930	0.0013
1935	-0.00128
1940	-0.00136
1945	2.38088e-05
1950	-0.00121
1955	-0.00139
1960	0.000512211
1965	0.00157
1970	0.000727082
1975	0.00309
1980	0.00291
1985	-1.02845e-05
1990	-0.00146
1995	0.00247
2000	0.00136
2005	-0.00144
2010	-0.00137
2015	-0.0013
2020	-0.00133
2025	-0.000996173
2030	0.00147
2035	-0.00105
2040	-0.0012
2045	0.17457
2050	0.57931
2055	0.41718
2060	0.19598
2065	0.12289
2070	0.09764
2075	0.07407
2080	0.04543
2085	0.01726
2090	0.00527
2095	-0.0011
2100	2.16154e-06
2105	0.0018
2110	-0.00099524
2115	-0.00111
2120	0.000181972
2125	-0.000795468
2130	-0.00117
2135	-0.000948562
2140	-0.00108
2145	-0.000936556
2150	0.00201
2155	-0.000538749
2160	-0.000965994
2165	-0.00106
2170	0.00115
2175	-0.00098356
2180	-0.00107
2185	0.000178733
2190	-9.58725e-05
2195	-0.00118
2200	0.00283
2205	0.00339
2210	-0.0011
2215	-0.000938946
2220	0.0084
2225	0.21501
2230	0.57329
2235	0.38825
2240	0.18025
2245	0.11239
2250	0.09191
2255	0.06898
2260	0.05251
2265	0.02265
2270	0.00273
2275	-0.00122
2280	0.000455705
2285	0.00651
2290	-0.000688528
2295	0.00325
2300	0.00131
2305	0.000804055
2310	-0.00115
2315	0.004
2320	0.00405
2325	-0.00113
2330	0.000809616
2335	0.00144
2340	0.000285592
2345	9.7963e-06
2350	-0.00106
2355	3.02194e-05
2360	-0.00104
2365	-0.0011
2370	-0.00105
2375	0.00305
2380	-0.000581421
2385	-0.000992888
2390	0.00191
2395	-0.000197318
2400	0.0072
2405	0.25856
2410	0.55448
2415	0.33643
2420	0.15464
2425	0.10168
2430	0.08378
2435	0.06358
2440	0.03621
2445	0.01038
2450	-0.000880876
2455	-0.000987044
2460	-0.000628971
2465	-0.00059846
2470	0.00513
2475	-0.000549956
2480	-0.00064885
2485	-0.000588002
2490	-0.000636475
2495	0.000278627
2500	-0.000697857
2505	-0.000549698
2510	0.000132382
2515	-0.000647911
2520	-0.000497011
2525	-0.00052295
2530	-0.000143677
2535	-0.000601686
2540	-0.000445718
2545	-0.000409589
2550	0.00185
2555	-0.000234631
2560	0.000563133
2565	-0.000417826
2570	-0.000453193
2575	0.00123
2580	0.01599
2585	0.30083
2590	0.52812
2595	0.3023
2600	0.14139
2605	0.09879
2610	0.08419
2615	0.06014
2620	0.03132
2625	0.00677
2630	-0.000445098
2635	0.00146
2640	0.0059
2645	0.00913
2650	0.0071
2655	0.00519
2660	0.00694
2665	0.00625
2670	0.00464
2675	0.00583
2680	0.000104187
2685	-0.000376183
2690	-0.000281585
2695	0.00147
2700	0.000580627
2705	-0.000306533
2710	-0.000335384
2715	0.000408974
2720	-0.000402829
2725	-0.000324322
2730	-0.000243694
2735	-0.000199222
2740	-0.000201866
2745	-0.000196913
2750	-0.000193938
2755	-0.000238758
2760	0.02194
2765	0.32673
2770	0.49784
2775	0.27973
2780	0.13379
2785	0.09437
2790	0.08063
2795	0.05593
2800	0.02817
2805	0.00299
2810	-0.000566387
2815	-0.000432331
2820	-0.000226519
2825	0.000584701
2830	-0.000249647
2835	-0.000297612
2840	-0.000286173
2845	0.00241
2850	0.00153
2855	0.00207
2860	0.0023
2865	0.00226
2870	0.000428955
2875	-0.000531126
2880	0.000298138
2885	-0.000401644
2890	-0.000606349
2895	-0.000558895
2900	0.000869971
2905	-0.000562709
2910	-0.000552108
2915	0.000803319
2920	0.000815328
2925	0.000264136
2930	-0.000625548
2935	-0.000288087
2940	0.02611
2945	0.34696
2950	0.48257
2955	0.26153
2960	0.12361
2965	0.08907
2970	0.07531
2975	0.05243
2980	0.0238
2985	0.000899379
2990	-0.00103
2995	-0.000750578
3000	0.00135
3005	0.00208
3010	-0.000745462
3015	0.0058
3020	0.00307
3025	0.00238
3030	-0.000710502
3035	-0.000405676
3040	-0.000707014
3045	0.00106
3050	-0.000779082
3055	-0.000636912
3060	-0.000785711
3065	-0.000404738
3070	0.00307
3075	-0.000966178
3080	0.00272
3085	-0.000796947
3090	-0.000778309
3095	0.0015
3100	-0.000641985
3105	-0.000471417
3110	-0.000643824
3115	-0.000645074
3120	0.04699
3125	0.38802
3130	0.44972
3135	0.23652
3140	0.11934
3145	0.08588
3150	0.07163
3155	0.05152
3160	0.03232
3165	0.01136
3170	-0.000399202
3175	-0.000302726
3180	0.00495
3185	0.00835
3190	0.00715
3195	0.00414
3200	0.00812
3205	0.00459
3210	0.00379
3215	0.00451
3220	0.00149
3225	-0.000162379
3230	9.74656e-06
3235	-0.000212155
3240	-0.000182539
3245	-0.000136012
3250	0.000241039
3255	-7.86833e-05
3260	6.83207e-05
3265	-7.08866e-05
3270	-0.000208068
3275	5.60328e-05
3280	-0.000120722
3285	-0.000169752
3290	0.000423093
3295	-0.000150636
3300	0.05646
3305	0.39255
3310	0.41803
3315	0.21119
3320	0.10589
3325	0.06672
3330	0.05635
3335	0.04255
3340	0.02223
3345	0.0032
3350	-0.000499138
3355	-0.000259395
3360	-0.000225384
3365	-1.94156e-05
3370	0.00481
3375	0.00132
3380	-0.000322586
3385	0.00394
3390	0.00233
3395	-0.000371894
3400	0.000302459
3405	-0.000311648
3410	-0.000510094
3415	-0.000518297
3420	-0.000580983
3425	0.000251381
3430	0.000885206
3435	0.000194957
3440	0.000449568
3445	-0.000111952
3450	0.000432503
3455	0.00108
3460	-8.26254e-05
3465	-0.000833955
3470	-0.000901044
3475	9.60362e-05
3480	0.0863
3485	0.41343
3490	0.383
3495	0.18553
3500	0.09639
3505	0.06812
3510	0.04979
3515	0.03194
3520	0.01667
3525	0.0029
3530	0.000113262
3535	-0.00141
3540	-0.00141
3545	0.00275
3550	0.00228
3555	0.00271
3560	0.0046
3565	-0.000560902
3570	-0.000292033
3575	-0.00186
3580	-0.00139
3585	-0.00145
3590	-0.00199
3595	-0.000482442
3600	-0.0021
3605	-0.00219
3610	0.000288563
3615	0.00153
3620	-0.00101
3625	-0.00236
3630	-0.0024
3635	0.000682007
3640	-0.000461252
3645	-0.00131
3650	-0.00258

## Sheet: Fig 2G
Upper panel		Lower panel
Time (min)	μcal s-1	Molar ratio	kcal mol-1 of injectant	best-fit curve
5	-0.00242	0.02618	--	--
10	-0.00247	0.10512	--	--
15	-0.000996664	0.18463	892.944	47.4829
20	-0.00159	0.26472	845.83	22.1255
25	0.000661891	0.34539	759.405	-41.1637
30	0.00126	0.42664	768.592	-7.48244
35	0.000885273	0.50846	678.023	-72.2475
40	0.000918268	0.59085	728.976	5.73805
45	0.000446923	0.67383	692.785	-2.30658
50	0.00142	0.75738	676.339	10.3583
55	0.0022	0.84151	615.907	-20.1792
60	0.0023	0.92622	602.998	-2.61986
65	0.00273	1.0115	611.336	36.5269
70	-0.00373	1.09736	566.497	22.5892
75	-0.000558717	1.18379	539.062	25.8957
80	0.00336	1.27081	533.695	50.864
85	0.0016	1.3584	497.376	44.241
90	-0.00129	1.44656	446.995	22.7079
95	-0.000305752	1.53531	339.729	-56.7388
100	0.0009686	1.62463	281.308	-88.5131
105	-0.00195	1.71452	250.571	-93.8871
110	0.00014949	1.805	322.157	1.70344
115	-0.00116	1.89605	--	--
120	-0.00107	1.98768	305.41	28.7529
125	0.000170542	2.07988	326.281	69.4152
130	-0.00165
135	-0.00184
140	-0.00177
145	-0.00164
150	-0.00129
155	-0.000787365
160	-0.00121
165	-0.000744334
170	-0.000458949
175	-0.000639771
180	-0.00080897
185	-0.00064282
190	-0.000292086
195	-0.000780448
200	-0.00032392
205	-0.000503108
210	-0.000309227
215	-7.46393e-05
220	-0.000329178
225	-0.000128291
230	1.81162e-05
235	0.000922635
240	0.000543826
245	0.00349
250	0.02355
255	0.07769
260	0.05476
265	0.03311
270	0.00931
275	0.000658128
280	8.90581e-06
285	-0.000672186
290	-0.00133
295	-0.00194
300	-0.00189
305	-0.00221
310	-0.00209
315	-0.00153
320	-0.00155
325	-0.000861021
330	-0.00103
335	-0.00123
340	-0.00131
345	-0.00138
350	-0.00112
355	-0.00152
360	-0.00126
365	-0.000843898
370	-0.000507062
375	-0.000583775
380	-0.000329199
385	0.000119309
390	2.68487e-07
395	0.00021284
400	0.00035081
405	0.00121
410	0.00118
415	0.00112
420	0.00118
425	0.0049
430	0.06596
435	0.13837
440	0.07222
445	0.04415
450	0.01261
455	-0.000391145
460	-0.00256
465	-0.00339
470	-0.00353
475	-0.00387
480	-0.00427
485	-0.00439
490	-0.00436
495	-0.00404
500	-0.0034
505	-0.00316
510	-0.00276
515	-0.00202
520	-0.00233
525	-0.0022
530	-0.00201
535	-0.00207
540	-0.00178
545	-0.00136
550	-0.00116
555	-0.000980068
560	-0.000456458
565	-0.000540107
570	-0.000411048
575	0.000113003
580	0.000378053
585	0.000971578
590	0.00145
595	0.00141
600	0.00168
605	0.00331
610	0.06935
615	0.13271
620	0.05982
625	0.03472
630	0.00787
635	-0.000828571
640	-0.00215
645	-0.0022
650	-0.00238
655	-0.00222
660	-0.00288
665	-0.00252
670	-0.00295
675	-0.00268
680	-0.0028
685	-0.00247
690	-0.00249
695	-0.00229
700	-0.00182
705	-0.00171
710	-0.00179
715	-0.00165
720	-0.00154
725	-0.000669035
730	-0.000864722
735	-0.000678292
740	-0.00097344
745	-0.000122711
750	-2.83126e-05
755	-0.000114191
760	0.000371018
765	0.000795625
770	0.000867629
775	0.00123
780	0.00176
785	0.00318
790	0.0799
795	0.11901
800	0.0493
805	0.02934
810	0.00296
815	-0.00175
820	-0.00279
825	-0.00278
830	-0.00256
835	-0.00282
840	-0.00283
845	-0.00292
850	-0.00295
855	-0.00296
860	-0.00292
865	-0.00262
870	-0.00267
875	-0.00215
880	-0.00238
885	-0.00198
890	-0.00158
895	-0.00122
900	-0.00105
905	-0.000871336
910	-0.000583177
915	-0.000634333
920	-0.000295421
925	-0.000419552
930	3.97724e-05
935	0.000272782
940	0.000340321
945	0.000386393
950	0.000534025
955	0.000897243
960	0.00103
965	0.006
970	0.08483
975	0.11156
980	0.04488
985	0.02665
990	0.00112
995	-0.00177
1000	-0.00224
1005	-0.00215
1010	-0.00163
1015	-0.00187
1020	-0.00208
1025	-0.00201
1030	-0.00209
1035	-0.00179
1040	-0.00216
1045	-0.00186
1050	-0.00185
1055	-0.00121
1060	-0.00128
1065	-0.0014
1070	-0.00129
1075	-0.00108
1080	-0.000711244
1085	-0.000334046
1090	-0.000578053
1095	-0.000293656
1100	-0.000237051
1105	0.000140699
1110	-4.86157e-05
1115	-9.2727e-05
1120	3.28646e-05
1125	0.000404193
1130	7.16819e-05
1135	0.000683379
1140	0.00082753
1145	0.00231
1150	0.09238
1155	0.09954
1160	0.03692
1165	0.02136
1170	-0.000143307
1175	-0.00283
1180	-0.00317
1185	-0.00246
1190	-0.0018
1195	-0.00217
1200	-0.0022
1205	-0.00207
1210	-0.00224
1215	-0.00209
1220	-0.00222
1225	-0.00164
1230	-0.0017
1235	-0.00172
1240	-0.00146
1245	-0.00132
1250	-0.00126
1255	-0.00114
1260	-0.00105
1265	-0.000495096
1270	-0.000822552
1275	-0.000623189
1280	-0.000606966
1285	-0.000235961
1290	-7.59997e-05
1295	-0.000183906
1300	0.000276397
1305	0.000436382
1310	0.000520856
1315	0.000554869
1320	0.00256
1325	0.01061
1330	0.10786
1335	0.08743
1340	0.03904
1345	0.01852
1350	-0.0012
1355	-0.00326
1360	-0.00252
1365	-0.00231
1370	-0.00161
1375	-0.00177
1380	-0.00196
1385	-0.00179
1390	-0.00167
1395	-0.00182
1400	-0.00181
1405	-0.00179
1410	-0.0018
1415	-0.00147
1420	-0.00168
1425	-0.000773516
1430	-0.000434464
1435	-0.000636116
1440	-0.000806593
1445	-0.000543698
1450	-0.000407998
1455	-0.000191053
1460	-0.000706625
1465	-0.000424818
1470	-0.000404946
1475	-0.000122924
1480	6.07492e-05
1485	-0.00022927
1490	-6.14833e-05
1495	0.0014
1500	0.00272
1505	0.01409
1510	0.10849
1515	0.08015
1520	0.03537
1525	0.01758
1530	-0.00104
1535	-0.00323
1540	-0.00368
1545	-0.00298
1550	-0.00284
1555	-0.00219
1560	-0.00232
1565	-0.0025
1570	-0.00204
1575	-0.00196
1580	-0.00198
1585	-0.00186
1590	-0.00187
1595	-0.0016
1600	-0.00127
1605	-0.0011
1610	-0.00106
1615	-0.000959921
1620	-0.000661608
1625	-0.000615242
1630	-0.000372942
1635	-5.77585e-05
1640	5.39263e-05
1645	-0.000123448
1650	-0.000111328
1655	0.000234268
1660	0.000559883
1665	0.000886829
1670	0.000469769
1675	0.00172
1680	0.000767301
1685	0.01549
1690	0.1112
1695	0.06907
1700	0.03353
1705	0.01591
1710	-0.00118
1715	-0.00288
1720	-0.00289
1725	-0.00216
1730	-0.00183
1735	-0.00218
1740	-0.00202
1745	-0.00203
1750	-0.00217
1755	-0.00189
1760	-0.00152
1765	-0.00152
1770	-0.0013
1775	-0.00116
1780	-0.00131
1785	-0.00104
1790	-0.00119
1795	-0.000844811
1800	-0.000354582
1805	-0.00053882
1810	-0.00057614
1815	-0.000912704
1820	-4.85094e-05
1825	0.00011151
1830	0.00011744
1835	0.00022433
1840	0.00052216
1845	0.000377381
1850	0.000691237
1855	0.00173
1860	0.000796184
1865	0.02117
1870	0.10952
1875	0.06016
1880	0.02834
1885	0.0094
1890	-0.00163
1895	-0.00378
1900	-0.00326
1905	-0.00226
1910	-0.00217
1915	-0.00203
1920	-0.00196
1925	-0.00188
1930	-0.00211
1935	-0.00237
1940	-0.0019
1945	-0.00152
1950	-0.00142
1955	-0.0013
1960	-0.00108
1965	-0.000984762
1970	-0.0011
1975	-0.000842071
1980	-0.000726171
1985	-0.000234081
1990	-0.000495466
1995	-0.000579402
2000	3.55056e-05
2005	0.000171435
2010	-0.000231835
2015	0.000198672
2020	0.000280983
2025	0.000303667
2030	0.000462847
2035	0.00111
2040	0.000777511
2045	0.02716
2050	0.10913
2055	0.05392
2060	0.0265
2065	0.00789
2070	-0.00162
2075	-0.00345
2080	-0.00345
2085	-0.00219
2090	-0.00195
2095	-0.00214
2100	-0.00237
2105	-0.002
2110	-0.00163
2115	-0.00174
2120	-0.00208
2125	-0.00227
2130	-0.00122
2135	-0.00123
2140	-0.00115
2145	-0.00087782
2150	-0.000897275
2155	-0.000667784
2160	-0.000539414
2165	-0.000311728
2170	-0.00043704
2175	-4.49e-05
2180	0.000123001
2185	-0.000343165
2190	3.10501e-06
2195	-9.81799e-05
2200	0.000377749
2205	0.000587139
2210	0.000858123
2215	0.000782427
2220	0.00138
2225	0.03491
2230	0.10968
2235	0.04918
2240	0.02687
2245	0.00729
2250	-0.00169
2255	-0.00387
2260	-0.00375
2265	-0.0028
2270	-0.0022
2275	-0.00238
2280	-0.00228
2285	-0.00192
2290	-0.00191
2295	-0.00138
2300	-0.00181
2305	-0.00177
2310	-0.00148
2315	-0.00136
2320	-0.00124
2325	-0.0011
2330	-0.00088001
2335	-0.00108
2340	-0.000445868
2345	-0.00021458
2350	-0.000302811
2355	-0.000581706
2360	0.000136609
2365	6.05543e-05
2370	-5.94558e-05
2375	7.87831e-05
2380	0.000371955
2385	0.000677883
2390	0.000691111
2395	0.000663993
2400	0.00123
2405	0.04583
2410	0.10223
2415	0.03945
2420	0.02262
2425	0.00433
2430	-0.00177
2435	-0.00388
2440	-0.00341
2445	-0.00261
2450	-0.00233
2455	-0.00209
2460	-0.00202
2465	-0.00207
2470	-0.00182
2475	-0.00201
2480	-0.0018
2485	-0.00172
2490	-0.00172
2495	-0.00165
2500	-0.00123
2505	-0.00119
2510	-0.00137
2515	-0.00076386
2520	-0.00067639
2525	-0.000691645
2530	-0.000188101
2535	-0.000249733
2540	-5.1018e-05
2545	-6.07126e-05
2550	0.000253158
2555	0.000247068
2560	0.000603328
2565	0.000186022
2570	0.000349893
2575	0.000850933
2580	0.000899463
2585	0.04796
2590	0.09508
2595	0.03715
2600	0.02056
2605	0.00394
2610	-0.00208
2615	-0.00418
2620	-0.00352
2625	-0.00257
2630	-0.00229
2635	-0.00196
2640	-0.00195
2645	-0.00198
2650	-0.00186
2655	-0.00153
2660	-0.00174
2665	-0.00141
2670	-0.00118
2675	-0.00135
2680	-0.00115
2685	-0.000959614
2690	-0.000772637
2695	-0.000564576
2700	-0.000562178
2705	-0.000451077
2710	0.000145124
2715	-0.000362044
2720	-0.000213912
2725	-0.000216247
2730	-0.000426999
2735	0.000182456
2740	0.000447459
2745	0.000673345
2750	0.000539951
2755	0.00089797
2760	0.00171
2765	0.0562
2770	0.08797
2775	0.03552
2780	0.02281
2785	0.00195
2790	-0.00237
2795	-0.00438
2800	-0.00354
2805	-0.00227
2810	-0.00205
2815	-0.00215
2820	-0.00202
2825	-0.00211
2830	-0.00185
2835	-0.00178
2840	-0.00177
2845	-0.00169
2850	-0.0015
2855	-0.00142
2860	-0.00132
2865	-0.00121
2870	-0.000875407
2875	-0.00079746
2880	-0.00042925
2885	-0.000744022
2890	-0.000656165
2895	-0.000105378
2900	-0.000632997
2905	6.10977e-05
2910	-0.000286282
2915	0.0001846
2920	0.000133239
2925	-6.08219e-05
2930	0.00227
2935	0.00144
2940	0.00455
2945	0.06067
2950	0.07887
2955	0.03126
2960	0.01937
2965	0.000437773
2970	-0.00323
2975	-0.00436
2980	-0.00335
2985	-0.00285
2990	-0.00228
2995	-0.00246
3000	-0.0023
3005	-0.0022
3010	-0.00216
3015	-0.00194
3020	-0.00201
3025	-0.00211
3030	-0.00161
3035	-0.00149
3040	-0.00126
3045	-0.00128
3050	-0.000944774
3055	-0.000818465
3060	-0.000725164
3065	-0.000725003
3070	-0.000156632
3075	0.000280181
3080	-0.000114028
3085	0.000266199
3090	-5.73432e-06
3095	1.41933e-05
3100	0.00033082
3105	0.000276722
3110	0.000368547
3115	0.000538298
3120	0.00159
3125	0.05948
3130	0.06892
3135	0.02968
3140	0.01616
3145	0.000157247
3150	-0.00309
3155	-0.00408
3160	-0.00324
3165	-0.00244
3170	-0.00199
3175	-0.00198
3180	-0.00173
3185	-0.00202
3190	-0.00174
3195	-0.00166
3200	-0.00167
3205	-0.00146
3210	-0.00115
3215	-0.00121
3220	-0.00111
3225	-0.000733296
3230	-0.000394346
3235	-0.000507012
3240	-0.00062297
3245	-0.000699377
3250	-0.000571153
3255	-0.000268027
3260	1.75957e-05
3265	-7.71395e-05
3270	6.58447e-05
3275	-8.48399e-05
3280	0.000361171
3285	0.000339834
3290	0.00132
3295	0.000629623
3300	0.00056711
3305	0.05242
3310	0.05666
3315	0.0234
3320	0.01159
3325	-0.000554346
3330	-0.00387
3335	-0.00466
3340	-0.00328
3345	-0.00271
3350	-0.00244
3355	-0.00239
3360	-0.00199
3365	-0.0017
3370	-0.00234
3375	-0.00187
3380	-0.00174
3385	-0.0017
3390	-0.00138
3395	-0.00158
3400	-0.00128
3405	-0.00131
3410	-0.00105
3415	-0.000503284
3420	-0.000519085
3425	-0.000192899
3430	0.000129343
3435	-0.000114197
3440	-9.33016e-05
3445	7.59649e-05
3450	3.5948e-08
3455	0.000461028
3460	0.000498718
3465	0.000519747
3470	0.000745027
3475	0.00105
3480	0.000479886
3485	0.03943
3490	0.04443
3495	0.02315
3500	0.01158
3505	-0.000694365
3510	-0.00351
3515	-0.00357
3520	-0.00255
3525	-0.00154
3530	-0.00144
3535	-0.00141
3540	-0.00159
3545	-0.0014
3550	-0.00142
3555	-0.00143
3560	-0.00132
3565	-0.00107
3570	-0.00113
3575	-0.000988831
3580	-0.00067129
3585	-0.000567183
3590	-0.000556604
3595	-0.00075137
3600	-0.000590894
3605	-0.000586624
3610	-0.000504993
3615	-0.000728027
3620	-0.000575202
3625	-0.000603303
3630	-0.000608706
3635	0.000359043
3640	0.000688492
3645	0.00111
3650	0.00217
3655	0.00324
3660	-0.00172
3665	0.0238
3670	0.03853
3675	0.02083
3680	0.01081
3685	-2.35124e-05
3690	-0.00321
3695	-0.00282
3700	-0.00117
3705	-0.00042629
3710	-0.000456771
3715	-0.000398611
3720	-0.000549151
3725	-0.000510414
3730	0.000101426
3735	1.21713e-06
3740	3.72734e-05
3745	-0.00075291
3750	-0.00112
3755	-0.00219
3760	-0.000830831
3765	-0.0015
3770	-0.00338
3775	0.000468182
3780	-1.66187e-05
3785	0.00012369
3790	1.87629e-05
3795	-0.00121
3800	0.000378766
3805	0.000132943
3810	0.000323143
3815	-0.000866136
3820	0.00129
3825	0.00156
3830	-0.000424034
3835	0.0049
3840	-0.00627
3845	0.01954
3850	0.03719
3855	0.02899
3860	0.01877
3865	0.00297
3870	-0.002
3875	-0.000602029
3880	0.000803535
3885	0.000274488
3890	0.000336865
3895	-4.90269e-05
3900	-0.00039683
3905	-0.000134808
3910	0.000378883
3915	6.88535e-05
3920	-8.71425e-05
3925	-4.37158e-05
3930	-4.26657e-05
3935	9.49269e-06
3940	-7.8433e-05
3945	-0.000184609
3950	0.000114982
3955	-0.000143315
3960	-0.00050639
3965	-0.000299705
3970	-0.000322673
3975	-0.000303812
3980	-0.00062537
3985	-0.000441837
3990	-0.000441411
3995	-0.000479521
4000	-0.000183804
4005	0.00018345
4010	-4.38009e-05
4015	0.00948
4020	-0.00254
4025	0.01955
4030	0.03703
4035	0.03501
4040	0.02538
4045	0.00978
4050	0.000278175
4055	1.33143e-05
4060	0.00195
4065	0.000557557
4070	9.89001e-05
4075	-6.77355e-05
4080	-0.000191181
4085	-0.000213807
4090	-0.000189573
4095	-0.000174379
4100	-0.000288744
4105	0.000615517
4110	-0.000297389
4115	-0.000265309
4120	-0.000145805
4125	-0.000217311
4130	-3.79325e-05
4135	-0.000227561
4140	-0.000335481
4145	0.000723507
4150	0.00112
4155	-0.000490374
4160	0.000261293
4165	0.00144
4170	0.00128
4175	0.00125
4180	0.000481427
4185	3.71011e-05
4190	-0.000888998
4195	0.00568
4200	-0.00683
4205	0.01351
4210	0.03877
4215	0.03603
4220	0.02297
4225	0.00232
4230	-0.00215
4235	-0.0015
4240	-0.000445208
4245	-0.00035176
4250	-0.000503956
4255	0.000350862
4260	-0.000596207
4265	-0.000976352
4270	-0.00016729
4275	0.000411614
4280	-0.000967045
4285	0.000595042
4290	-0.000594892
4295	-0.000189505
4300	-0.00112
4305	-0.00027378
4310	-0.000909345
4315	0.00089052
4320	-0.000895139
4325	-0.00112
4330	-0.001
4335	-0.000911115
4340	-0.000498747
4345	1.05168e-05
4350	-0.00141
4355	-0.00123
4360	-0.00103
4365	-0.000758223
4370	0.00864
4375	0.01682
4380	-0.01043
4385	0.01104
4390	0.03264
4395	0.03399
4400	0.01631
4405	-0.00104
4410	-0.00103
4415	-0.00124
4420	0.00128
4425	0.000520777
4430	-0.00132
4435	0.00418
4440	-0.00106
4445	-0.00124
4450	0.00155
4455	6.48107e-05
4460	-0.00136
4465	-0.00206
4470	0.00468
4475	-0.00149
4480	-0.000871254
4485	-0.000942372
4490	0.00241
4495	0.000118145
4500	-0.00322
4505	-0.00109
4510	-0.00088084
4515	-0.000973579
4520	0.00308
4525	-0.00047812
4530	-0.000186694
4535	4.15118e-05
4540	0.000970698
4545	-0.00185
4550	0

## Sheet: Fig 3A
Upper panel		Lower panel
Time (min)	μcal s-1	Molar ratio	kcal mol-1 of injectant	best-fit curve
5	-0.04729	0.09816	--	--
10	-0.04615	0.45352	-64489.1	-4050.86
15	-0.04859	0.812	--	--
20	-0.05164	1.17359	-59972.3	486.609
25	-0.05308	1.5383	-57423.9	3039.48
30	-0.05458	1.90612	-57066.9	3397.06
35	-0.05547	2.27705	-57295.8	3164.93
40	-0.02866	2.6511	-62150.9	-1697.23
45	-0.01428	3.02826	-62274.8	-1831.76
50	-0.02145	3.40854	-62061.9	-1633.21
55	-0.00907	3.79193	-61623.9	-1213.16
60	-0.00523	4.17844	-61056.2	-666.938
65	-0.02324	4.56806	-61085	-720.605
70	-0.08777	4.96079	-60146.1	190.041
75	-0.08135	5.35664	-59656.1	648.46
80	-0.03396	5.7556	-59846.8	423.127
85	-0.00558	6.15767	-59497.4	734.692
90	-0.00769	6.56287	-58894.5	1296.93
95	-0.0542	6.97117	-61647.5	-1499.7
100	-0.04492	7.38259	-61203.1	-1101.56
105	-0.02006	7.79712	-59020.7	1031.98
110	-0.00372
115	-0.01125
120	-0.02645
125	-0.01006
130	-0.04174
135	-0.08814
140	-0.08892
145	-0.03639
150	0.03943
155	0.01277
160	0.00181
165	0.00187
170	-0.01349
175	-0.01107
180	0.00187
185	-0.0056
190	-0.01697
195	-0.02674
200	-0.01704
205	-0.00406
210	0.02722
215	0.09755
220	0.10571
225	0.03875
230	0.03571
235	0.02884
240	0.01482
245	0.03026
250	-0.33493
255	-1.07965
260	-1.21472
265	-1.22159
270	-1.18436
275	-1.06371
280	-0.89144
285	-0.72593
290	-0.62454
295	-0.48625
300	-0.2792
305	-0.17096
310	-0.11722
315	-0.04043
320	-0.00852
325	0.00738
330	0.0153
335	0.01345
340	0.00973
345	0.0217
350	0.02127
355	0.01057
360	0.0035
365	-0.01145
370	-0.03137
375	-0.01231
380	0.00411
385	0.00883
390	-0.00122
395	-0.01015
400	-0.01719
405	-0.00828
410	-0.00396
415	-0.000349473
420	0.0033
425	0.00812
430	-0.51637
435	-2.00032
440	-2.6311
445	-2.18342
450	-1.23319
455	-0.54574
460	-0.2432
465	-0.12528
470	-0.06177
475	-0.03194
480	-0.0171
485	-0.00554
490	0.00196
495	0.00359
500	0.00348
505	0.00203
510	0.00328
515	0.00287
520	0.00195
525	0.000796244
530	0.0007248
535	-0.00163
540	-0.000678249
545	-0.00441
550	-0.00344
555	-0.00489
560	-0.00718
565	-0.00869
570	-0.00904
575	-0.01053
580	-0.00893
585	-0.00533
590	-0.000769144
595	-0.00127
600	0.00141
605	0.00227
610	-0.66278
615	-2.48194
620	-2.87771
625	-1.64505
630	-0.56579
635	-0.24359
640	-0.10676
645	-0.00384
650	0.0312
655	0.00702
660	-0.01672
665	-0.00863
670	0.00441
675	0.01216
680	0.01098
685	-0.00248
690	-0.01354
695	0.01602
700	0.00593
705	-0.016
710	-0.01462
715	-0.01128
720	-0.01334
725	-0.00733
730	-0.00737
735	-0.00822
740	-0.00157
745	-0.00273
750	-0.00151
755	-0.00242
760	-0.00582
765	-0.00327
770	0.00219
775	0.000890876
780	-5.3571e-05
785	-0.00050008
790	-0.66021
795	-2.66339
800	-2.77431
805	-1.29825
810	-0.41144
815	-0.19237
820	-0.1138
825	-0.06777
830	-0.02955
835	-0.01221
840	-0.00534
845	-0.00287
850	-0.00515
855	-0.000437305
860	0.00195
865	0.00986
870	0.00628
875	-0.00356
880	-0.00727
885	0.00581
890	0.01449
895	0.01379
900	-0.01457
905	-0.01652
910	-0.00563
915	-0.01066
920	-0.00711
925	-0.00567
930	-0.00471
935	-0.00238
940	-0.00562
945	-0.00258
950	0.000253063
955	0.0017
960	0.00168
965	0.00103
970	-0.71645
975	-2.80229
980	-2.71193
985	-1.17669
990	-0.3648
995	-0.1777
1000	-0.10056
1005	-0.05908
1010	-0.03608
1015	-0.00961
1020	-0.00321
1025	-0.00197
1030	0.00539
1035	-0.00373
1040	-0.0136
1045	-0.0112
1050	-0.00643
1055	0.0022
1060	0.000473063
1065	-0.0065
1070	-0.01028
1075	-0.00873
1080	-0.00755
1085	-0.00523
1090	-0.00176
1095	-2.0495e-05
1100	-0.00099268
1105	-0.000156795
1110	-0.000644953
1115	0.00177
1120	0.0045
1125	0.00372
1130	0.00347
1135	0.00774
1140	0.00654
1145	0.00726
1150	-0.66003
1155	-2.83948
1160	-2.7257
1165	-1.15405
1170	-0.37158
1175	-0.19905
1180	-0.12208
1185	-0.06359
1190	-0.03887
1195	-0.01722
1200	-0.00385
1205	-0.000990614
1210	0.00146
1215	0.00114
1220	-0.00214
1225	0.00747
1230	0.00688
1235	-0.01163
1240	-0.01532
1245	-0.01547
1250	-0.01378
1255	-0.00907
1260	-0.00791
1265	-0.00678
1270	-0.00445
1275	-0.00395
1280	-0.00408
1285	-0.00164
1290	-1.03014e-05
1295	-0.000743767
1300	-0.00141
1305	0.000954891
1310	0.00325
1315	0.00427
1320	0.000492979
1325	0.000955116
1330	-0.88037
1335	-3.01521
1340	-2.55716
1345	-1.03085
1350	-0.38675
1355	-0.24374
1360	-0.17097
1365	-0.11889
1370	-0.0872
1375	-0.06837
1380	-0.0571
1385	-0.04801
1390	-0.04073
1395	-0.03428
1400	-0.03049
1405	-0.02617
1410	-0.02301
1415	-0.02236
1420	-0.02007
1425	-0.01667
1430	-0.01384
1435	-0.01141
1440	-0.00918
1445	-0.01157
1450	-0.00854
1455	-0.00777
1460	-0.00502
1465	-0.00339
1470	-0.0043
1475	-0.00246
1480	-0.00322
1485	-0.000186575
1490	-0.000354194
1495	0.000141103
1500	-0.000178283
1505	-0.00732
1510	-0.97813
1515	-3.09633
1520	-2.48395
1525	-0.95664
1530	-0.37316
1535	-0.24476
1540	-0.17105
1545	-0.11713
1550	-0.08409
1555	-0.06706
1560	-0.05356
1565	-0.04779
1570	-0.04018
1575	-0.0338
1580	-0.02804
1585	-0.0283
1590	-0.02283
1595	-0.02282
1600	-0.01891
1605	-0.01541
1610	-0.01132
1615	-0.01092
1620	-0.01132
1625	-0.00926
1630	-0.00844
1635	-0.00565
1640	-0.0046
1645	-0.00453
1650	-0.00496
1655	-0.00557
1660	0.000751275
1665	-8.43115e-06
1670	-0.00364
1675	-0.00124
1680	-0.000415526
1685	-0.02469
1690	-1.31903
1695	-3.19205
1700	-2.21279
1705	-0.80386
1710	-0.34897
1715	-0.2353
1720	-0.1581
1725	-0.10836
1730	-0.07925
1735	-0.06197
1740	-0.05105
1745	-0.04557
1750	-0.0375
1755	-0.03432
1760	-0.02949
1765	-0.02704
1770	-0.02128
1775	-0.01873
1780	-0.01846
1785	-0.01643
1790	-0.01343
1795	-0.01345
1800	-0.01193
1805	-0.00825
1810	-0.00752
1815	-0.00871
1820	-0.00635
1825	-0.0064
1830	-0.00394
1835	-0.00433
1840	-0.00225
1845	-0.00165
1850	-0.00235
1855	-0.00416
1860	-0.00137
1865	-0.0525
1870	-1.57463
1875	-3.19357
1880	-2.01307
1885	-0.71739
1890	-0.33547
1895	-0.22532
1900	-0.15197
1905	-0.09938
1910	-0.0736
1915	-0.06122
1920	-0.04849
1925	-0.04028
1930	-0.03507
1935	-0.03165
1940	-0.02701
1945	-0.02464
1950	-0.02223
1955	-0.0202
1960	-0.01882
1965	-0.01414
1970	-0.0145
1975	-0.01209
1980	-0.01094
1985	-0.00848
1990	-0.00725
1995	-0.0056
2000	-0.00656
2005	-0.00587
2010	-0.00493
2015	-0.00347
2020	-0.00279
2025	-0.00395
2030	-0.00188
2035	0.000734974
2040	-0.00118
2045	-0.10067
2050	-1.8216
2055	-3.11895
2060	-1.8243
2065	-0.66618
2070	-0.32608
2075	-0.21764
2080	-0.14542
2085	-0.09514
2090	-0.07157
2095	-0.05599
2100	-0.04658
2105	-0.04043
2110	-0.03158
2115	-0.03008
2120	-0.02767
2125	-0.02303
2130	-0.02325
2135	-0.01847
2140	-0.01506
2145	-0.01519
2150	-0.01377
2155	-0.00931
2160	-0.00909
2165	-0.00895
2170	-0.00712
2175	-0.00802
2180	-0.00486
2185	-0.00409
2190	-0.00367
2195	-0.00186
2200	-0.000216469
2205	-0.00394
2210	-0.00226
2215	-0.000681361
2220	0.000723581
2225	-0.14825
2230	-2.02202
2235	-3.09149
2240	-1.71475
2245	-0.618
2250	-0.3121
2255	-0.20968
2260	-0.13681
2265	-0.09108
2270	-0.06712
2275	-0.05461
2280	-0.04653
2285	-0.03899
2290	-0.03141
2295	-0.02903
2300	-0.02393
2305	-0.0217
2310	-0.0206
2315	-0.01776
2320	-0.01526
2325	-0.01455
2330	-0.01257
2335	-0.00927
2340	-0.00772
2345	-0.00798
2350	-0.00716
2355	-0.00619
2360	-0.00317
2365	-0.00223
2370	-0.00374
2375	-0.00184
2380	-0.00407
2385	-0.000898786
2390	-0.00068905
2395	-0.000679624
2400	-0.00241
2405	-0.19152
2410	-2.14086
2415	-3.01321
2420	-1.60733
2425	-0.57832
2430	-0.29864
2435	-0.20139
2440	-0.12971
2445	-0.08683
2450	-0.06313
2455	-0.0503
2460	-0.04377
2465	-0.0339
2470	-0.03083
2475	-0.02846
2480	-0.02253
2485	-0.02176
2490	-0.01839
2495	-0.0173
2500	-0.01188
2505	-0.01215
2510	-0.00934
2515	-0.01037
2520	-0.00833
2525	-0.00556
2530	-0.00606
2535	-0.0043
2540	-0.0012
2545	-0.00296
2550	-0.00396
2555	-0.00196
2560	-0.00111
2565	-0.000333516
2570	-0.00122
2575	0.000810765
2580	-0.000671846
2585	-0.27001
2590	-2.30955
2595	-2.90449
2600	-1.47345
2605	-0.53415
2610	-0.28491
2615	-0.19047
2620	-0.12567
2625	-0.08367
2630	-0.06305
2635	-0.04717
2640	-0.0411
2645	-0.0347
2650	-0.03286
2655	-0.0266
2660	-0.02435
2665	-0.01911
2670	-0.01769
2675	-0.01574
2680	-0.01479
2685	-0.01196
2690	-0.01199
2695	-0.01062
2700	-0.00755
2705	-0.00742
2710	-0.00709
2715	-0.00522
2720	-0.00383
2725	-0.00479
2730	-0.00148
2735	-0.00191
2740	-0.00222
2745	-0.00139
2750	0.00132
2755	0.00291
2760	0.000222161
2765	-0.48619
2770	-2.6051
2775	-2.71621
2780	-1.27902
2785	-0.47659
2790	-0.26992
2795	-0.17922
2800	-0.11598
2805	-0.07794
2810	-0.05945
2815	-0.0459
2820	-0.03996
2825	-0.03603
2830	-0.02789
2835	-0.02785
2840	-0.02484
2845	-0.02002
2850	-0.01949
2855	-0.01739
2860	-0.01339
2865	-0.01314
2870	-0.01107
2875	-0.01149
2880	-0.00888
2885	-0.00763
2890	-0.00784
2895	-0.00527
2900	-0.00451
2905	-0.00599
2910	-0.00377
2915	-0.000939567
2920	-0.00199
2925	-0.000953217
2930	-0.00028394
2935	-0.000373566
2940	-0.00116
2945	-0.572
2950	-2.67172
2955	-2.61251
2960	-1.19515
2965	-0.4602
2970	-0.26636
2975	-0.17569
2980	-0.11507
2985	-0.07795
2990	-0.05699
2995	-0.04835
3000	-0.04329
3005	-0.03419
3010	-0.03016
3015	-0.02481
3020	-0.02307
3025	-0.02038
3030	-0.01854
3035	-0.01691
3040	-0.01493
3045	-0.01107
3050	-0.01172
3055	-0.01071
3060	-0.00772
3065	-0.00872
3070	-0.00751
3075	-0.00665
3080	-0.00579
3085	-0.00437
3090	-0.0047
3095	-0.00492
3100	-0.00344
3105	-0.00128
3110	-0.00143
3115	-0.000976773
3120	-0.000785531
3125	-0.7057
3130	-2.73391
3135	-2.47848
3140	-1.12137
3145	-0.43852
3150	-0.25424
3155	-0.16874
3160	-0.11177
3165	-0.07642
3170	-0.05619
3175	-0.04893
3180	-0.03964
3185	-0.03405
3190	-0.03039
3195	-0.02477
3200	-0.02128
3205	-0.01989
3210	-0.01669
3215	-0.01381
3220	-0.01167
3225	-0.01124
3230	-0.01067
3235	-0.01016
3240	-0.00633
3245	-0.00616
3250	-0.00568
3255	-0.00476
3260	-0.00461
3265	-0.00241
3270	-0.00308
3275	-0.00274
3280	-0.000651551
3285	-0.00182
3290	0.00108
3295	-2.35536e-05
3300	-0.00786
3305	-0.96376
3310	-2.78124
3315	-2.19891
3320	-0.97091
3325	-0.45023
3330	-0.3169
3335	-0.24242
3340	-0.19374
3345	-0.15744
3350	-0.13677
3355	-0.12677
3360	-0.09898
3365	-0.06548
3370	-0.03361
3375	-0.02243
3380	-0.01881
3385	-0.01424
3390	-0.01282
3395	-0.01442
3400	-0.012
3405	-0.00824
3410	-0.00846
3415	-0.00728
3420	-0.00377
3425	-0.00474
3430	-0.00381
3435	-0.00221
3440	-0.000985517
3445	0.000810874
3450	0.000488547
3455	0.000297442
3460	0.00299
3465	0.00184
3470	0.00303
3475	-0.000868185
3480	-0.02762
3485	-1.12106
3490	-2.84111
3495	-2.17537
3500	-0.96916
3505	-0.45172
3510	-0.30028
3515	-0.21374
3520	-0.16759
3525	-0.13386
3530	-0.09315
3535	-0.0813
3540	-0.0677
3545	-0.0367
3550	-0.02154
3555	-0.02187
3560	-0.02008
3565	-0.017
3570	-0.01204
3575	-0.01138
3580	-0.00902
3585	-0.01025
3590	-0.00673
3595	-0.00565
3600	-0.00385
3605	-0.00362
3610	0.000262091
3615	-0.00145
3620	0.000855919
3625	0.00060022
3630	0.00148
3635	0.00159
3640	0.00263
3645	0.00386
3650	0.00268
3655	-0.00919
3660	-0.06373
3665	-1.27617
3670	-2.83169
3675	-1.99328
3680	-0.84347
3685	-0.40575
3690	-0.27892
3695	-0.18556
3700	-0.12121
3705	-0.08875
3710	-0.06415
3715	-0.04503
3720	-0.03779
3725	-0.03401
3730	-0.02842
3735	-0.02714
3740	-0.02567
3745	-0.02063
3750	-0.02189
3755	-0.0189
3760	-0.01457
3765	-0.01405
3770	-0.01218
3775	-0.00937
3780	-0.00891
3785	-0.00407
3790	-0.00571
3795	-0.0062
3800	-0.00362
3805	-0.00402
3810	-0.00565
3815	-0.00324
3820	-0.00412
3825	-0.00318
3830	0.000217953
	--

## Sheet: Fig 3B
Upper panel		Lower panel
Time (min)	μcal s-1	Molar ratio	kcal mol-1 of injectant	best-fit curve
5	0.00114	0.02454	--	--
10	-0.00239	0.12826	-6048.68	96.1771
15	-0.00222	0.23305	-6302.74	-180.146
20	8.75416e-05	0.33889	-6107.19	-9.78514
25	0.00214	0.44579	-5900.52	168.459
30	0.000711311	0.55375	-6036.71	0.22545
35	0.00242	0.66278	-6127.81	-126.945
40	0.00155	0.77286	-5887.09	73.1618
45	0.00156	0.884	-5900.87	13.6443
50	0.000713229	0.9962	-5883.71	-20.753
55	0.000849555	1.10946	-5815.23	-10.4573
60	0.00195	1.22378	-5766.43	-27.4202
65	0.00212	1.33916	-5682.25	-17.6868
70	-0.03503	1.4556	-5565.64	14.4927
75	-0.0428	1.5731	-5434.42	49.832
80	-0.02903	1.69166	-5428.46	-53.203
85	-0.0185	1.81128	-5183.63	67.6706
90	-0.01583	1.93195	-5147.74	-37.3164
95	-0.00868	2.05369	--	--
100	-0.00633
105	-0.00534
110	-0.00533
115	-0.00497
120	-0.00407
125	-0.00197
130	0.00204
135	-0.00245
140	-0.00489
145	-0.000576596
150	0.00742
155	0.00339
160	0.00214
165	0.000536408
170	-2.05343e-05
175	-0.00030579
180	-0.00186
185	-0.00163
190	0.000938308
195	-0.000659247
200	0.00081047
205	-0.00067325
210	0.00163
215	0.002
220	-0.00318
225	-0.00437
230	-0.00863
235	-0.01098
240	-0.01541
245	-0.04662
250	-0.51836
255	-0.38211
260	-0.13686
265	-0.07747
270	-0.05068
275	-0.02052
280	-0.00397
285	0.000615034
290	0.000636542
295	0.00173
300	-0.000475535
305	0.000519328
310	0.000691406
315	-0.000542322
320	0.00226
325	-0.000391708
330	-0.00020128
335	-0.00050348
340	0.00481
345	0.00252
350	-0.01135
355	0.00165
360	0.000928803
365	-0.000766834
370	0.000971767
375	-0.000339922
380	0.00193
385	0.000566042
390	-0.00255
395	0.00344
400	0.00243
405	0.00104
410	-0.00221
415	-0.00209
420	-0.00427
425	-0.07803
430	-0.55347
435	-0.37821
440	-0.13157
445	-0.06977
450	-0.04445
455	-0.02578
460	-0.01573
465	-0.00897
470	-0.00458
475	-0.00665
480	-0.00362
485	0.00293
490	2.45257e-05
495	0.00201
500	-0.000143187
505	-3.40013e-05
510	0.000721757
515	0.000838754
520	3.79506e-05
525	0.00209
530	0.000320772
535	-0.00088539
540	-0.000850789
545	0.00182
550	-0.000698303
555	-0.000220522
560	-0.00232
565	-0.000817317
570	0.000403374
575	-0.00113
580	-0.00109
585	0.000557029
590	-0.0011
595	-0.00185
600	-0.00285
605	-0.05489
610	-0.49731
615	-0.3727
620	-0.13162
625	-0.07536
630	-0.04819
635	-0.03026
640	-0.02133
645	-0.01402
650	-0.01057
655	-0.00571
660	-0.00468
665	-0.00514
670	-0.00271
675	-5.08099e-05
680	-0.00178
685	-0.00429
690	0.00316
695	0.00111
700	0.000452643
705	0.000424848
710	-0.00151
715	0.00119
720	0.000792167
725	-0.00145
730	0.000334167
735	0.00171
740	-0.000185541
745	0.000313552
750	-0.000706018
755	-0.00125
760	-0.001
765	0.0021
770	0.0006723
775	-0.00107
780	0.0021
785	-0.08659
790	-0.50575
795	-0.3056
800	-0.11493
805	-0.0704
810	-0.04279
815	-0.02721
820	-0.01634
825	-0.0145
830	-0.01189
835	-0.00703
840	-0.00766
845	-0.00583
850	-0.00553
855	-0.00354
860	-0.00186
865	-0.0021
870	-0.00528
875	-0.00346
880	-0.00146
885	-0.00133
890	-0.000114194
895	0.000449266
900	-0.000886404
905	-0.000120664
910	-0.000803703
915	-0.000295804
920	6.39364e-05
925	0.000625455
930	8.83749e-05
935	-0.00131
940	0.00188
945	0.00187
950	0.00135
955	-0.00186
960	0.000317547
965	-0.11756
970	-0.52142
975	-0.27881
980	-0.10667
985	-0.06813
990	-0.04274
995	-0.02835
1000	-0.01884
1005	-0.01586
1010	-0.01184
1015	-0.01017
1020	-0.00859
1025	-0.00564
1030	-0.00453
1035	-0.00541
1040	-0.00408
1045	-0.00488
1050	-0.0042
1055	-0.0025
1060	-0.00107
1065	-0.000806305
1070	-0.000939693
1075	-0.0029
1080	0.000466534
1085	0.000254889
1090	-0.000568559
1095	0.000945537
1100	0.00131
1105	0.0015
1110	-0.00239
1115	-0.00433
1120	-0.00317
1125	-0.000143373
1130	0.00563
1135	0.00312
1140	0.000395889
1145	-0.1662
1150	-0.51293
1155	-0.23471
1160	-0.10049
1165	-0.06433
1170	-0.04189
1175	-0.03003
1180	-0.02343
1185	-0.01727
1190	-0.01288
1195	-0.01158
1200	-0.01021
1205	-0.00957
1210	-0.0095
1215	-0.00961
1220	-0.0075
1225	-0.00634
1230	-0.00391
1235	-0.00442
1240	-0.00305
1245	-0.00392
1250	-0.00404
1255	-0.00399
1260	-0.00358
1265	-7.17306e-05
1270	-0.000607465
1275	-0.00187
1280	-0.000134359
1285	0.00112
1290	0.00105
1295	0.000776605
1300	0.00177
1305	0.00253
1310	0.00347
1315	0.00108
1320	0.00145
1325	-0.19709
1330	-0.48619
1335	-0.21051
1340	-0.09364
1345	-0.06424
1350	-0.04141
1355	-0.02693
1360	-0.01935
1365	-0.01733
1370	-0.01428
1375	-0.01062
1380	-0.00899
1385	-0.00941
1390	-0.00845
1395	-0.00662
1400	-0.00575
1405	-0.00666
1410	-0.00252
1415	-0.0044
1420	-0.00363
1425	-0.00226
1430	-0.000626812
1435	-0.00187
1440	-0.0022
1445	-0.00134
1450	0.000176426
1455	0.000335873
1460	-4.39152e-05
1465	0.000278698
1470	0.000933193
1475	-0.000930597
1480	-0.000250224
1485	0.00188
1490	0.000678219
1495	0.00187
1500	0.00072286
1505	-0.23754
1510	-0.4586
1515	-0.18339
1520	-0.08749
1525	-0.06095
1530	-0.03974
1535	-0.02974
1540	-0.02194
1545	-0.0183
1550	-0.01819
1555	-0.01432
1560	-0.01058
1565	-0.01296
1570	-0.01056
1575	-0.00733
1580	-0.00589
1585	-0.00602
1590	-0.00471
1595	-0.00306
1600	-0.00313
1605	-0.00442
1610	-0.00116
1615	-0.00239
1620	-0.00313
1625	-0.00245
1630	-0.000969347
1635	0.00102
1640	-0.000487362
1645	0.000772704
1650	0.00153
1655	0.000595779
1660	0.00264
1665	0.00128
1670	-0.000389683
1675	0.00132
1680	-0.00167
1685	-0.27897
1690	-0.4268
1695	-0.16217
1700	-0.08432
1705	-0.06041
1710	-0.0406
1715	-0.02807
1720	-0.02296
1725	-0.01995
1730	-0.01583
1735	-0.0137
1740	-0.01371
1745	-0.0134
1750	-0.00949
1755	-0.00897
1760	-0.01029
1765	-0.00715
1770	-0.00351
1775	-0.00421
1780	-0.00507
1785	-0.00257
1790	-0.00203
1795	-0.00228
1800	-0.00142
1805	-0.000787015
1810	-0.00119
1815	0.000780567
1820	0.000139002
1825	0.000617963
1830	-0.000581985
1835	0.00027038
1840	0.00237
1845	0.000311567
1850	0.00108
1855	0.00142
1860	-0.00605
1865	-0.31727
1870	-0.38655
1875	-0.1433
1880	-0.08401
1885	-0.05832
1890	-0.03802
1895	-0.02892
1900	-0.02415
1905	-0.01864
1910	-0.01559
1915	-0.01402
1920	-0.01469
1925	-0.01236
1930	-0.01102
1935	-0.00922
1940	-0.00672
1945	-0.00718
1950	-0.00587
1955	-0.00253
1960	-0.00579
1965	-0.00357
1970	-0.00487
1975	-0.00255
1980	-0.0019
1985	1.55959e-05
1990	-0.000908056
1995	-0.000328102
2000	-0.00142
2005	-0.00198
2010	0.00111
2015	0.000466884
2020	0.00192
2025	0.00115
2030	0.00024369
2035	0.00346
2040	-0.01351
2045	-0.34029
2050	-0.35597
2055	-0.12982
2060	-0.07995
2065	-0.05804
2070	-0.04071
2075	-0.0296
2080	-0.02442
2085	-0.01857
2090	-0.01931
2095	-0.01573
2100	-0.01164
2105	-0.01426
2110	-0.01115
2115	-0.00781
2120	-0.00849
2125	-0.00581
2130	-0.00667
2135	-0.00623
2140	-0.0048
2145	-0.0051
2150	-0.00367
2155	-0.00277
2160	-0.000952176
2165	-0.0011
2170	-0.00194
2175	-0.00229
2180	0.000993064
2185	-0.000341359
2190	0.000896448
2195	0.00163
2200	0.00136
2205	0.00203
2210	0.00128
2215	0.00297
2220	-0.02571
2225	-0.37099
2230	-0.31715
2235	-0.1187
2240	-0.07711
2245	-0.05353
2250	-0.03779
2255	-0.03014
2260	-0.02415
2265	-0.02224
2270	-0.01717
2275	-0.01536
2280	-0.01373
2285	-0.01242
2290	-0.01129
2295	-0.00948
2300	-0.00601
2305	-0.00584
2310	-0.00582
2315	-0.00673
2320	-0.00469
2325	-0.00308
2330	-0.00393
2335	-0.00343
2340	-0.00326
2345	-0.00297
2350	-0.000473937
2355	-0.000169263
2360	-0.00137
2365	0.0011
2370	-0.000163871
2375	0.00247
2380	0.00216
2385	0.00186
2390	0.00163
2395	0.00228
2400	-0.03804
2405	-0.38292
2410	-0.28537
2415	-0.11172
2420	-0.07492
2425	-0.05432
2430	-0.03764
2435	-0.03044
2440	-0.02458
2445	-0.01892
2450	-0.01769
2455	-0.01481
2460	-0.014
2465	-0.01333
2470	-0.01126
2475	-0.00798
2480	-0.0077
2485	-0.00512
2490	-0.00578
2495	-0.00436
2500	-0.00432
2505	-0.00403
2510	-0.00397
2515	-0.00189
2520	-0.000367431
2525	-8.25964e-05
2530	-0.00202
2535	0.000833222
2540	-0.000417283
2545	0.000979721
2550	-0.000176234
2555	0.00145
2560	0.00189
2565	0.00218
2570	0.00274
2575	0.00495
2580	-0.05512
2585	-0.39712
2590	-0.25702
2595	-0.10184
2600	-0.07128
2605	-0.05118
2610	-0.03432
2615	-0.02852
2620	-0.02469
2625	-0.01877
2630	-0.01549
2635	-0.01523
2640	-0.01473
2645	-0.01127
2650	-0.00787
2655	-0.00971
2660	-0.00768
2665	-0.00816
2670	-0.00602
2675	-0.00576
2680	-0.00372
2685	-0.00221
2690	-0.00267
2695	-0.00277
2700	-0.000796776
2705	-0.00117
2710	-0.00157
2715	-0.000757353
2720	-0.000997368
2725	0.00198
2730	0.00304
2735	-0.00058777
2740	0.00242
2745	0.00174
2750	0.0028
2755	0.00413
2760	-0.07483
2765	-0.4058
2770	-0.23064
2775	-0.09778
2780	-0.06807
2785	-0.05076
2790	-0.03746
2795	-0.02915
2800	-0.02419
2805	-0.02052
2810	-0.01673
2815	-0.01482
2820	-0.01333
2825	-0.01193
2830	-0.00933
2835	-0.00845
2840	-0.00777
2845	-0.00646
2850	-0.00374
2855	-0.00396
2860	-0.00552
2865	-0.00477
2870	-0.00182
2875	-0.00368
2880	-0.00193
2885	0.00144
2890	0.000809265
2895	-0.00159
2900	-0.000667488
2905	-0.000102057
2910	0.00164
2915	0.00225
2920	0.00149
2925	0.00127
2930	0.00302
2935	0.00392
2940	-0.09818
2945	-0.39396
2950	-0.20024
2955	-0.08986
2960	-0.06671
2965	-0.04627
2970	-0.03127
2975	-0.02538
2980	-0.02267
2985	-0.02246
2990	-0.01717
2995	-0.01376
3000	-0.01316
3005	-0.01139
3010	-0.00918
3015	-0.00646
3020	-0.00611
3025	-0.0043
3030	-0.00429
3035	-0.00352
3040	-0.00106
3045	-0.00231
3050	-0.00405
3055	-0.00315
3060	-0.00173
3065	-0.00072185
3070	-0.000458975
3075	0.000328361
3080	-0.000581667
3085	0.000852634
3090	-0.000275929
3095	0.000212111
3100	-0.00165
3105	-0.00077461
3110	-0.000227037
3115	-0.000805977
3120	-0.13475
3125	-0.3882
3130	-0.17487
3135	-0.0843
3140	-0.0625
3145	-0.04634
3150	-0.03552
3155	-0.02559
3160	-0.02103
3165	-0.01824
3170	-0.015
3175	-0.01354
3180	-0.00968
3185	-0.00606
3190	-0.00148
3195	-0.00244
3200	-0.00369
3205	-0.00286
3210	-0.00161
3215	0.000151307
3220	-0.00329
3225	-0.00452
3230	-0.00433
3235	-0.00338
3240	-0.00499
3245	-0.00336
3250	-0.000176797
3255	-0.00227
3260	-0.00113
3265	-0.000803432
3270	-0.00128
3275	-0.00113
3280	-0.000325534
3285	-0.00149
3290	0.00609
3295	0.01364
3300	-0.12467
3305	-0.23098
3310	-0.11361
3315	0.01169
3320	0.02057
3325	-0.01072
3330	-0.01149
3335	-0.00796
3340	-0.00329
3345	-0.00417
3350	-0.00283
3355	-0.00498
3360	-0.0041
3365	0.000184638
3370	0.00116
3375	-4.98928e-05
3380	-0.00465
3385	-0.00671
3390	-0.00191
3395	0.00358
3400	0.00482
3405	0.00221
3410	0.00342
3415	0.00392
3420	0.00169
3425	-0.0042
3430	-0.00971
3435	-0.00858
3440	-0.00777
3445	-0.00571
3450	-0.000792502
3455	0.000125024
	--

## Sheet: Fig 3C
Upper panel		Lower panel
Time (min)	μcal s-1	Molar ratio	kcal mol-1 of injectant	best-fit curve
5	-0.00246	0.01865	--	-6572.06
6	-0.00239	0.09371	-7016.8	-6565.81
7	-0.00246	0.1695	-7320.33	-6555.38
8	-0.00265	0.24601	-5791.72	-6544.23
9	-0.00184	0.32326	-6208.6	-6532.38
10	-0.000902121	0.40124	-6238.4	-6519.83
11	-0.000203169	0.47995	-5822.9	-6506.56
12	-0.00114	0.55939	-6462.6	-6492.6
13	-0.000795159	0.63957	-6779.26	-6477.92
14	-0.00141	0.72047	-6730.57	-6462.54
15	-0.00189	0.8021	-6910.14	-6446.46
16	-0.00167	0.88446	-6276.99	-6429.68
17	-0.000548222	0.96755	-6471.04	-6412.19
18	5.10122e-05	1.05138	-6356.63	-6394
19	1.02463e-05	1.13593	-6374.81	-6375.11
20	-0.00046052	1.22122	-6129.61	-6355.52
21	-0.00101	1.30723	-6553.1	-6335.23
22	-0.00102	1.39398	-6491.28	-6314.24
23	-0.0014	1.48145	-6079.67	-6292.55
24	-0.00151
25	-0.00149
26	-0.000480539
27	0.000809491
28	0.00264
29	0.00474
30	0.00551
31	0.00425
32	0.00247
33	0.000557067
34	-0.00113
35	-0.00146
36	-0.000287591
37	0.000555728
38	0.000329047
39	0.000262366
40	0.000495685
41	0.000309004
42	0.000802323
43	0.00245
44	0.00299
45	0.00276
46	0.00185
47	0.00169
48	0.000262208
49	4.75724e-05
50	0.000862937
51	0.00109
52	0.00096615
53	0.00182
54	0.00254
55	0.00235
56	0.00321
57	0.00339
58	0.00294
59	0.000848614
60	-0.000932438
61	-0.00273
62	-0.0017
63	-0.00861
64	-0.02338
65	-0.03979
66	-0.05556
67	-0.07008
68	-0.07415
69	-0.06487
70	-0.0506
71	-0.03523
72	-0.02281
73	-0.01283
74	-0.00611
75	-0.00238
76	-0.000679652
77	6.04119e-05
78	0.000680476
79	0.00148
80	0.00226
81	0.00241
82	0.00226
83	0.00303
84	0.00552
85	0.00867
86	0.01317
87	0.01724
88	0.02003
89	0.0195
90	0.01734
91	0.01348
92	0.01006
93	0.0063
94	0.00329
95	0.00148
96	0.00055536
97	-0.000497281
98	-0.000150891
99	-0.000714502
100	-0.00163
101	-0.00175
102	-0.00186
103	-0.00212
104	-0.00217
105	-0.00199
106	-0.00184
107	-0.00144
108	-0.00147
109	-0.000973531
110	-0.000329793
111	-0.00208
112	-0.00206
113	-0.00207
114	-0.0025
115	-0.00323
116	-0.00152
117	-0.00132
118	-0.00196
119	-0.00147
120	-0.000932471
121	-0.00126
122	-0.00176
123	-0.00102
124	-0.00203
125	-0.00258
126	-0.00328
127	-0.0039
128	-0.00417
129	-0.00284
130	-0.00244
131	-0.00184
132	-0.00161
133	-0.0015
134	-0.00157
135	-0.00144
136	-0.00143
137	-0.00108
138	-0.000730987
139	-5.20513e-05
140	-0.000523116
141	0.00012582
142	0.000274756
143	-0.000848487
144	-0.00148
145	-0.00121
146	-0.00186
147	-0.00104
148	0.000611673
149	0.000627704
150	0.000723479
151	5.74492e-05
152	-0.00036858
153	-0.00047461
154	-0.000690639
155	-0.000616669
156	0.000557302
157	0.000231272
158	0.000404661
159	0.000397469
160	-0.000169724
161	-6.91651e-06
162	0.000475891
163	0.000128698
164	0.000541506
165	0.00113
166	0.000876872
167	7.93958e-05
168	-0.000768081
169	-0.00206
170	-0.00199
171	-0.00156
172	-0.000427986
173	0.000144689
174	0.00145
175	0.0011
176	0.000174074
177	-0.00127
178	-0.00144
179	-0.00172
180	-0.00184
181	-0.000789289
182	-0.000234571
183	-0.000489852
184	3.48671e-05
185	0.00173
186	0.000724305
187	0.000619024
188	0.0016
189	0.00144
190	-0.000291519
191	0.00060585
192	0.00214
193	0.00181
194	0.00158
195	0.00201
196	0.00186
197	0.000424946
198	-0.00119
199	-0.00195
200	-0.00156
201	-0.00109
202	-0.00101
203	0.000720455
204	0.00173
205	0.00194
206	0.00164
207	0.00241
208	0.00289
209	0.00291
210	0.00221
211	0.000951904
212	7.20868e-05
213	-0.00016773
214	0.000622453
215	8.26364e-05
216	0.00168
217	0.00284
218	0.00288
219	0.00146
220	0.00148
221	0.000786895
222	0.000692342
223	0.000687789
224	0.00115
225	0.00218
226	0.00226
227	0.00273
228	0.00218
229	0.00198
230	0.00263
231	0.00294
232	0.00157
233	0.002
234	0.00379
235	0.00358
236	0.00261
237	0.00247
238	0.0023
239	0.000508575
240	0.000704187
241	0.00221
242	0.00242
243	-0.01419
244	-0.0604
245	-0.14163
246	-0.25031
247	-0.3665
248	-0.45618
249	-0.49518
250	-0.47766
251	-0.41308
252	-0.32403
253	-0.23467
254	-0.16035
255	-0.10529
256	-0.06905
257	-0.04778
258	-0.03694
259	-0.03179
260	-0.02895
261	-0.02494
262	-0.02259
263	-0.01854
264	-0.01422
265	-0.01193
266	-0.01196
267	-0.01076
268	-0.01107
269	-0.01164
270	-0.01185
271	-0.01187
272	-0.01225
273	-0.01488
274	-0.01748
275	-0.02103
276	-0.02603
277	-0.03242
278	-0.03722
279	-0.04205
280	-0.04704
281	-0.04967
282	-0.05189
283	-0.05344
284	-0.05446
285	-0.05336
286	-0.05306
287	-0.05166
288	-0.04948
289	-0.04731
290	-0.04499
291	-0.04234
292	-0.03927
293	-0.03747
294	-0.03546
295	-0.03284
296	-0.03093
297	-0.02996
298	-0.02896
299	-0.02749
300	-0.02611
301	-0.02492
302	-0.02348
303	-0.02183
304	-0.02158
305	-0.02184
306	-0.02136
307	-0.0206
308	-0.01801
309	-0.01513
310	-0.01264
311	-0.00965
312	-0.00705
313	-0.00584
314	-0.00553
315	-0.00513
316	-0.00505
317	-0.00561
318	-0.00671
319	-0.00777
320	-0.00802
321	-0.00882
322	-0.00829
323	-0.00808
324	-0.00724
325	-0.00752
326	-0.00814
327	-0.00902
328	-0.00882
329	-0.00845
330	-0.00818
331	-0.00792
332	-0.0073
333	-0.00733
334	-0.00675
335	-0.00699
336	-0.00678
337	-0.00619
338	-0.0066
339	-0.00731
340	-0.00669
341	-0.00614
342	-0.00651
343	-0.00643
344	-0.00576
345	-0.00529
346	-0.00541
347	-0.00438
348	-0.00324
349	-0.00327
350	-0.00294
351	-0.00258
352	-0.00235
353	-0.00299
354	-0.00249
355	-0.00305
356	-0.00287
357	-0.00331
358	-0.00243
359	-0.00187
360	-0.00119
361	-0.00067742
362	-0.00076329
363	-0.000639159
364	-0.00121
365	-0.000904925
366	-0.00177
367	-0.00139
368	-0.00211
369	-0.00218
370	-0.00222
371	-0.000435015
372	0.000106844
373	0.00182
374	0.00287
375	0.00266
376	0.00128
377	0.000456139
378	-0.000682003
379	-0.00188
380	-0.00137
381	0.000340588
382	0.00146
383	0.00339
384	0.00501
385	0.00508
386	0.0036
387	0.00262
388	0.00158
389	0.000764168
390	0.0014
391	0.00218
392	0.00288
393	0.00328
394	0.00415
395	0.00399
396	0.00378
397	0.00422
398	0.00421
399	0.00393
400	0.00333
401	0.00367
402	0.00282
403	0.00194
404	0.000666558
405	0.00141
406	0.00131
407	0.00174
408	0.00314
409	0.00543
410	0.00588
411	0.0062
412	0.00635
413	0.00559
414	0.00511
415	0.00429
416	0.00418
417	0.00425
418	0.0037
419	0.00323
420	0.00319
421	0.00365
422	0.00418
423	-0.00508
424	-0.04184
425	-0.1138
426	-0.22194
427	-0.34986
428	-0.46235
429	-0.52664
430	-0.52648
431	-0.46417
432	-0.36173
433	-0.24891
434	-0.14773
435	-0.07123
436	-0.01981
437	0.01171
438	0.02708
439	0.03124
440	0.02967
441	0.02433
442	0.01719
443	0.00932
444	0.00322
445	-0.00322
446	-0.00721
447	-0.01025
448	-0.01079
449	-0.01305
450	-0.01442
451	-0.01872
452	-0.02332
453	-0.03096
454	-0.03761
455	-0.0431
456	-0.04656
457	-0.04981
458	-0.05229
459	-0.05382
460	-0.05573
461	-0.05742
462	-0.05818
463	-0.05664
464	-0.0546
465	-0.05201
466	-0.04847
467	-0.04514
468	-0.04333
469	-0.04246
470	-0.04165
471	-0.04028
472	-0.03895
473	-0.03735
474	-0.03575
475	-0.0352
476	-0.03479
477	-0.03469
478	-0.03439
479	-0.03306
480	-0.03124
481	-0.03038
482	-0.02932
483	-0.02765
484	-0.02725
485	-0.02669
486	-0.02471
487	-0.02396
488	-0.02363
489	-0.02301
490	-0.0218
491	-0.02217
492	-0.02123
493	-0.02084
494	-0.02157
495	-0.02213
496	-0.02191
497	-0.02211
498	-0.02148
499	-0.01948
500	-0.01839
501	-0.01763
502	-0.01656
503	-0.01619
504	-0.01702
505	-0.01685
506	-0.01641
507	-0.01631
508	-0.01712
509	-0.01657
510	-0.01554
511	-0.01473
512	-0.0148
513	-0.01332
514	-0.01231
515	-0.01298
516	-0.01379
517	-0.01373
518	-0.01329
519	-0.01328
520	-0.01251
521	-0.01126
522	-0.01049
523	-0.00908
524	-0.00722
525	-0.00594
526	-0.0045
527	-0.00329
528	-0.00424
529	-0.00513
530	-0.0058
531	-0.00792
532	-0.00742
533	-0.00785
534	-0.00829
535	-0.00829
536	-0.00741
537	-0.00808
538	-0.00735
539	-0.00572
540	-0.00425
541	-0.00357
542	-0.00169
543	-0.000555365
544	-0.000916735
545	-0.00195
546	-0.00161
547	-0.00259
548	-0.00247
549	-0.00275
550	-0.00193
551	-0.00187
552	-0.00186
553	-0.00234
554	-0.00227
555	-0.00249
556	-0.00196
557	-0.000788976
558	-0.000361586
559	-4.19508e-06
560	0.000323195
561	-5.94141e-05
562	-4.12444e-05
563	0.000348224
564	0.000967692
565	0.002
566	0.0019
567	0.000466098
568	0.000505566
569	6.50346e-05
570	0.000147486
571	-0.000599069
572	9.43764e-05
573	0.00132
574	0.00199
575	0.00135
576	0.00316
577	0.00459
578	0.00495
579	0.00544
580	0.00622
581	0.00646
582	0.00617
583	0.00479
584	0.00578
585	0.0049
586	0.00435
587	0.00445
588	0.00632
589	0.00591
590	0.00731
591	0.0079
592	0.00716
593	0.00548
594	0.00555
595	0.00488
596	0.00569
597	0.0074
598	0.00814
599	0.00772
600	0.0094
601	0.00957
602	0.00979
603	0.00233
604	-0.02999
605	-0.09741
606	-0.19639
607	-0.31305
608	-0.41548
609	-0.47397
610	-0.47388
611	-0.41824
612	-0.32582
613	-0.22578
614	-0.13562
615	-0.06523
616	-0.01695
617	0.01059
618	0.02453
619	0.03021
620	0.02836
621	0.0233
622	0.01772
623	0.01188
624	0.00507
625	-3.20252e-05
626	-0.00359
627	-0.00584
628	-0.0077
629	-0.00856
630	-0.01108
631	-0.01436
632	-0.01857
633	-0.02429
634	-0.03116
635	-0.03582
636	-0.04044
637	-0.04437
638	-0.04504
639	-0.04498
640	-0.04585
641	-0.04465
642	-0.04288
643	-0.04268
644	-0.04213
645	-0.04158
646	-0.04094
647	-0.03938
648	-0.0371
649	-0.0351
650	-0.03093
651	-0.02841
652	-0.02734
653	-0.02741
654	-0.02757
655	-0.02821
656	-0.02882
657	-0.02793
658	-0.02597
659	-0.02487
660	-0.02394
661	-0.02232
662	-0.0219
663	-0.02103
664	-0.01918
665	-0.01874
666	-0.01829
667	-0.01705
668	-0.01716
669	-0.0176
670	-0.0168
671	-0.0157
672	-0.01521
673	-0.01409
674	-0.01288
675	-0.0119
676	-0.01158
677	-0.01094
678	-0.01113
679	-0.01002
680	-0.00972
681	-0.00988
682	-0.01015
683	-0.00932
684	-0.00974
685	-0.0098
686	-0.00917
687	-0.00898
688	-0.01001
689	-0.01082
690	-0.01096
691	-0.01063
692	-0.00971
693	-0.00851
694	-0.00707
695	-0.0068
696	-0.00584
697	-0.00586
698	-0.00514
699	-0.00491
700	-0.00394
701	-0.00458
702	-0.00434
703	-0.00387
704	-0.00334
705	-0.00305
706	-0.00248
707	-0.00239
708	-0.00282
709	-0.00323
710	-0.00334
711	-0.00386
712	-0.00426
713	-0.00517
714	-0.00614
715	-0.00658
716	-0.00536
717	-0.00473
718	-0.00284
719	-0.000465537
720	0.000886783
721	0.00122
722	0.00146
723	0.00157
724	0.000857399
725	-0.000338576
726	-0.00116
727	-0.00152
728	-0.00196
729	-0.00339
730	-0.003
731	-0.00202
732	-0.00141
733	-0.00123
734	0.00128
735	0.00295
736	0.00352
737	0.00328
738	0.00382
739	0.00363
740	0.00234
741	0.00181
742	0.00311
743	0.00285
744	0.00327
745	0.00373
746	0.00367
747	0.00309
748	0.00262
749	0.00274
750	0.00309
751	0.00264
752	0.00294
753	0.00347
754	0.00293
755	0.00269
756	0.00334
757	0.00311
758	0.00388
759	0.00431
760	0.00513
761	0.00519
762	0.00557
763	0.00555
764	0.00475
765	0.00448
766	0.004
767	0.00368
768	0.0042
769	0.00555
770	0.0064
771	0.00689
772	0.00737
773	0.00684
774	0.0061
775	0.00509
776	0.00512
777	0.0044
778	0.00369
779	0.00494
780	0.00579
781	0.00577
782	0.00813
783	0.00319
784	-0.02655
785	-0.08569
786	-0.17746
787	-0.29178
788	-0.39637
789	-0.4608
790	-0.47137
791	-0.4254
792	-0.33829
793	-0.23955
794	-0.14968
795	-0.07815
796	-0.02689
797	0.00367
798	0.021
799	0.02867
800	0.02924
801	0.02548
802	0.01924
803	0.01062
804	0.00225
805	-0.00542
806	-0.01197
807	-0.01569
808	-0.01705
809	-0.01782
810	-0.01811
811	-0.02042
812	-0.02334
813	-0.02874
814	-0.0346
815	-0.04074
816	-0.0442
817	-0.04633
818	-0.04866
819	-0.04954
820	-0.04901
821	-0.04863
822	-0.04897
823	-0.04723
824	-0.04555
825	-0.04398
826	-0.04181
827	-0.04079
828	-0.03924
829	-0.03815
830	-0.03715
831	-0.03763
832	-0.03605
833	-0.03597
834	-0.03449
835	-0.03369
836	-0.03241
837	-0.0317
838	-0.03061
839	-0.03071
840	-0.03052
841	-0.02959
842	-0.02889
843	-0.02656
844	-0.02461
845	-0.02307
846	-0.02214
847	-0.02049
848	-0.01995
849	-0.01968
850	-0.01807
851	-0.01625
852	-0.01613
853	-0.01495
854	-0.01328
855	-0.01251
856	-0.01382
857	-0.0125
858	-0.01266
859	-0.01285
860	-0.01334
861	-0.01145
862	-0.01182
863	-0.01124
864	-0.01137
865	-0.01127
866	-0.01024
867	-0.00959
868	-0.00943
869	-0.00834
870	-0.00802
871	-0.00903
872	-0.00873
873	-0.00857
874	-0.00882
875	-0.00825
876	-0.00713
877	-0.00661
878	-0.00662
879	-0.00591
880	-0.00524
881	-0.00526
882	-0.00524
883	-0.00459
884	-0.00471
885	-0.00514
886	-0.00515
887	-0.00524
888	-0.00523
889	-0.005
890	-0.00447
891	-0.0044
892	-0.0034
893	-0.00279
894	-0.00201
895	-0.00097996
896	0.000648246
897	0.000606453
898	0.000581923
899	-0.000642998
900	-0.000247918
901	-0.00102
902	-0.00105
903	-0.00203
904	-0.00123
905	-0.0018
906	-0.00084818
907	-0.000163691
908	0.00372
909	0.00721
910	0.00854
911	0.00697
912	0.00566
913	0.00192
914	-0.00197
915	-0.00416
916	-0.00511
917	-0.00504
918	-0.00487
919	-0.00415
920	-0.00321
921	-0.00129
922	0.000308719
923	0.00251
924	0.00364
925	0.00352
926	0.00302
927	0.00193
928	0.000552418
929	0.000578952
930	0.00128
931	0.00251
932	0.00404
933	0.00494
934	0.00391
935	0.00412
936	0.00456
937	0.00402
938	0.0035
939	0.00475
940	0.00442
941	0.00427
942	0.00557
943	0.00578
944	0.00514
945	0.00511
946	0.00353
947	0.002
948	0.00329
949	0.00361
950	0.00472
951	0.00636
952	0.00709
953	0.00658
954	0.00651
955	0.00648
956	0.00708
957	0.00742
958	0.00714
959	0.00697
960	0.0065
961	0.00721
962	0.00692
963	0.00387
964	-0.0182
965	-0.07013
966	-0.1558
967	-0.26392
968	-0.37129
969	-0.44606
970	-0.46835
971	-0.43456
972	-0.35732
973	-0.26213
974	-0.17185
975	-0.10043
976	-0.04905
977	-0.01702
978	0.000392902
979	0.00965
980	0.01429
981	0.01508
982	0.01356
983	0.01047
984	0.00559
985	-0.000649284
986	-0.00618
987	-0.00966
988	-0.013
989	-0.01493
990	-0.01682
991	-0.01966
992	-0.02418
993	-0.02863
994	-0.03348
995	-0.03674
996	-0.04039
997	-0.04325
998	-0.04513
999	-0.04679
1000	-0.04862
1001	-0.0487
1002	-0.04839
1003	-0.04819
1004	-0.04637
1005	-0.04381
1006	-0.04242
1007	-0.04036
1008	-0.03804
1009	-0.03707
1010	-0.03627
1011	-0.03527
1012	-0.03372
1013	-0.03322
1014	-0.03211
1015	-0.03149
1016	-0.03046
1017	-0.02964
1018	-0.02831
1019	-0.02653
1020	-0.02485
1021	-0.02405
1022	-0.02312
1023	-0.02247
1024	-0.02226
1025	-0.02099
1026	-0.02012
1027	-0.01899
1028	-0.01837
1029	-0.01798
1030	-0.01864
1031	-0.0182
1032	-0.01893
1033	-0.01854
1034	-0.01838
1035	-0.0167
1036	-0.01666
1037	-0.01594
1038	-0.01582
1039	-0.01496
1040	-0.01584
1041	-0.01476
1042	-0.01393
1043	-0.01274
1044	-0.01235
1045	-0.01205
1046	-0.01173
1047	-0.0112
1048	-0.01063
1049	-0.01066
1050	-0.01069
1051	-0.01082
1052	-0.01043
1053	-0.01037
1054	-0.00965
1055	-0.00762
1056	-0.00672
1057	-0.00649
1058	-0.00625
1059	-0.00573
1060	-0.0063
1061	-0.00554
1062	-0.00416
1063	-0.00415
1064	-0.00479
1065	-0.00456
1066	-0.00435
1067	-0.00496
1068	-0.00454
1069	-0.00375
1070	-0.00358
1071	-0.00377
1072	-0.00304
1073	-0.00191
1074	-0.00157
1075	-0.0013
1076	-0.00118
1077	-0.000956632
1078	-0.00174
1079	-0.00242
1080	-0.00204
1081	-0.00166
1082	-0.00274
1083	-0.00236
1084	-0.00116
1085	-0.000797348
1086	0.000176234
1087	0.00149
1088	0.00141
1089	0.00176
1090	0.00276
1091	0.00284
1092	0.00275
1093	0.00358
1094	0.00321
1095	0.0024
1096	0.00147
1097	0.000765897
1098	0.000993857
1099	0.002
1100	0.00207
1101	0.00317
1102	0.00385
1103	0.00403
1104	0.00474
1105	0.00585
1106	0.00551
1107	0.00677
1108	0.00627
1109	0.0044
1110	0.00187
1111	-0.000889817
1112	-0.0062
1113	-0.00976
1114	-0.0123
1115	-0.01257
1116	-0.01109
1117	-0.00822
1118	-0.00563
1119	-0.00304
1120	-6.74184e-05
1121	0.00234
1122	0.00479
1123	0.0063
1124	0.00674
1125	0.00707
1126	0.00636
1127	0.00643
1128	0.00686
1129	0.00726
1130	0.0066
1131	0.00701
1132	0.00692
1133	0.0075
1134	0.00847
1135	0.0088
1136	0.00957
1137	0.0093
1138	0.00935
1139	0.00918
1140	0.00984
1141	0.00999
1142	0.01008
1143	0.00648
1144	-0.01564
1145	-0.06846
1146	-0.15231
1147	-0.26105
1148	-0.36846
1149	-0.44413
1150	-0.46736
1151	-0.43671
1152	-0.35945
1153	-0.26638
1154	-0.1762
1155	-0.10256
1156	-0.04845
1157	-0.01403
1158	0.00625
1159	0.01676
1160	0.02162
1161	0.02053
1162	0.01688
1163	0.01112
1164	0.00499
1165	-0.0016
1166	-0.00607
1167	-0.00856
1168	-0.00859
1169	-0.00984
1170	-0.01215
1171	-0.01514
1172	-0.02034
1173	-0.02593
1174	-0.03076
1175	-0.03566
1176	-0.03992
1177	-0.04242
1178	-0.04504
1179	-0.04767
1180	-0.04829
1181	-0.04829
1182	-0.04761
1183	-0.04614
1184	-0.04402
1185	-0.04145
1186	-0.03968
1187	-0.03709
1188	-0.03589
1189	-0.03455
1190	-0.03328
1191	-0.03151
1192	-0.03167
1193	-0.03028
1194	-0.02882
1195	-0.02822
1196	-0.02604
1197	-0.02357
1198	-0.02201
1199	-0.02028
1200	-0.01895
1201	-0.01949
1202	-0.01909
1203	-0.01865
1204	-0.01841
1205	-0.01765
1206	-0.01588
1207	-0.01585
1208	-0.01459
1209	-0.01409
1210	-0.01388
1211	-0.01382
1212	-0.01327
1213	-0.01313
1214	-0.01236
1215	-0.01134
1216	-0.01045
1217	-0.00986
1218	-0.00904
1219	-0.00845
1220	-0.00831
1221	-0.00827
1222	-0.00747
1223	-0.00683
1224	-0.00637
1225	-0.00522
1226	-0.00495
1227	-0.00312
1228	-0.00279
1229	-0.00286
1230	-0.00191
1231	-0.00125
1232	-0.00209
1233	-0.00283
1234	-0.00203
1235	-0.00341
1236	-0.00346
1237	-0.00381
1238	-0.00398
1239	-0.00469
1240	-0.00538
1241	-0.00622
1242	-0.00586
1243	-0.00493
1244	-0.00318
1245	-0.00205
1246	-0.00204
1247	-0.00256
1248	-0.00363
1249	-0.00535
1250	-0.00592
1251	-0.00537
1252	-0.00463
1253	-0.00395
1254	-0.00306
1255	-0.00239
1256	-0.00253
1257	-0.00354
1258	-0.0023
1259	-0.00173
1260	-0.000491737
1261	0.000782065
1262	0.00235
1263	0.00184
1264	0.0014
1265	1.57068e-05
1266	-0.000531327
1267	-0.00244
1268	-0.0027
1269	-0.00284
1270	-0.00192
1271	-0.000966218
1272	0.000667857
1273	0.000181933
1274	0.000616009
1275	0.000980084
1276	0.00063416
1277	0.000468235
1278	0.00114
1279	0.000788362
1280	0.000285598
1281	0.000162834
1282	-9.99302e-05
1283	6.73058e-05
1284	0.000724542
1285	0.0011
1286	0.00199
1287	0.00304
1288	0.00324
1289	0.00274
1290	0.00223
1291	0.00137
1292	0.00154
1293	0.00164
1294	0.00261
1295	0.00308
1296	0.00339
1297	0.00319
1298	0.00251
1299	0.00187
1300	0.00188
1301	0.00307
1302	0.00265
1303	0.00498
1304	0.00532
1305	0.00616
1306	0.00503
1307	0.00594
1308	0.00437
1309	0.00451
1310	0.00404
1311	0.00415
1312	0.00404
1313	0.00466
1314	0.00491
1315	0.00541
1316	0.00562
1317	0.00512
1318	0.00523
1319	0.00571
1320	0.00589
1321	0.00605
1322	0.00747
1323	0.00565
1324	-0.01497
1325	-0.06516
1326	-0.14854
1327	-0.25633
1328	-0.3668
1329	-0.44478
1330	-0.47065
1331	-0.4406
1332	-0.36658
1333	-0.27281
1334	-0.18285
1335	-0.11018
1336	-0.05827
1337	-0.02518
1338	-0.00587
1339	0.00288
1340	0.00628
1341	0.0073
1342	0.0059
1343	0.00162
1344	-0.00348
1345	-0.00881
1346	-0.01422
1347	-0.01846
1348	-0.01915
1349	-0.02024
1350	-0.01991
1351	-0.02045
1352	-0.02268
1353	-0.02771
1354	-0.0317
1355	-0.03726
1356	-0.04139
1357	-0.04462
1358	-0.04607
1359	-0.04732
1360	-0.04735
1361	-0.04647
1362	-0.04516
1363	-0.04471
1364	-0.04417
1365	-0.04302
1366	-0.04251
1367	-0.04202
1368	-0.04061
1369	-0.03803
1370	-0.0358
1371	-0.03369
1372	-0.03249
1373	-0.03154
1374	-0.0299
1375	-0.0291
1376	-0.02873
1377	-0.02734
1378	-0.02573
1379	-0.02578
1380	-0.0255
1381	-0.02525
1382	-0.02418
1383	-0.02359
1384	-0.02232
1385	-0.02161
1386	-0.02021
1387	-0.01934
1388	-0.01962
1389	-0.0204
1390	-0.02101
1391	-0.02042
1392	-0.02065
1393	-0.01926
1394	-0.01851
1395	-0.01652
1396	-0.01562
1397	-0.01534
1398	-0.01552
1399	-0.01536
1400	-0.01483
1401	-0.01505
1402	-0.01361
1403	-0.0128
1404	-0.01169
1405	-0.01218
1406	-0.01233
1407	-0.01273
1408	-0.01224
1409	-0.01192
1410	-0.01131
1411	-0.01046
1412	-0.00943
1413	-0.00868
1414	-0.00825
1415	-0.00802
1416	-0.00695
1417	-0.00676
1418	-0.00629
1419	-0.00627
1420	-0.00613
1421	-0.00701
1422	-0.00772
1423	-0.00727
1424	-0.00688
1425	-0.00511
1426	-0.00383
1427	-0.00276
1428	-0.00344
1429	-0.00292
1430	-0.00397
1431	-0.00428
1432	-0.00461
1433	-0.00481
1434	-0.00629
1435	-0.00719
1436	-0.00745
1437	-0.00771
1438	-0.00701
1439	-0.00521
1440	-0.00403
1441	-0.00346
1442	-0.0028
1443	-0.00242
1444	-0.00202
1445	-0.00217
1446	-0.00219
1447	-0.00195
1448	-0.00306
1449	-0.0031
1450	-0.00229
1451	-0.00244
1452	-0.0038
1453	-0.00554
1454	-0.00914
1455	-0.01131
1456	-0.01179
1457	-0.01084
1458	-0.008
1459	-0.00303
1460	-0.000513082
1461	0.00101
1462	0.00304
1463	0.00432
1464	0.00314
1465	0.00429
1466	0.0045
1467	0.00454
1468	0.00493
1469	0.00606
1470	0.00583
1471	0.00637
1472	0.0061
1473	0.0065
1474	0.00596
1475	0.00546
1476	0.00533
1477	0.00592
1478	0.00634
1479	0.00659
1480	0.00698
1481	0.00643
1482	0.00466
1483	0.00385
1484	0.0039
1485	0.0044
1486	0.00527
1487	0.00772
1488	0.0082
1489	0.00851
1490	0.00835
1491	0.00916
1492	0.00904
1493	0.00915
1494	0.0101
1495	0.0103
1496	0.00919
1497	0.00873
1498	0.0078
1499	0.00621
1500	0.00589
1501	0.00647
1502	0.00636
1503	0.00589
1504	-0.00927
1505	-0.05273
1506	-0.12976
1507	-0.23489
1508	-0.34809
1509	-0.43406
1510	-0.47009
1511	-0.45057
1512	-0.38191
1513	-0.28922
1514	-0.19839
1515	-0.12388
1516	-0.06911
1517	-0.03299
1518	-0.01204
1519	-0.0016
1520	0.00244
1521	0.00409
1522	0.00342
1523	0.00135
1524	-0.00197
1525	-0.00529
1526	-0.01024
1527	-0.01413
1528	-0.01581
1529	-0.01836
1530	-0.02085
1531	-0.02209
1532	-0.02537
1533	-0.03092
1534	-0.03541
1535	-0.04007
1536	-0.04414
1537	-0.04784
1538	-0.05023
1539	-0.05039
1540	-0.0503
1541	-0.05008
1542	-0.04867
1543	-0.04692
1544	-0.04672
1545	-0.04508
1546	-0.04406
1547	-0.04255
1548	-0.04172
1549	-0.04014
1550	-0.04008
1551	-0.03926
1552	-0.03899
1553	-0.03778
1554	-0.03688
1555	-0.03503
1556	-0.03382
1557	-0.03212
1558	-0.03095
1559	-0.03024
1560	-0.02983
1561	-0.02821
1562	-0.0274
1563	-0.02481
1564	-0.02315
1565	-0.02124
1566	-0.02084
1567	-0.02034
1568	-0.02047
1569	-0.01982
1570	-0.01941
1571	-0.01917
1572	-0.01918
1573	-0.02069
1574	-0.02115
1575	-0.02122
1576	-0.02011
1577	-0.01832
1578	-0.01593
1579	-0.01424
1580	-0.01334
1581	-0.0131
1582	-0.01291
1583	-0.0139
1584	-0.01526
1585	-0.01605
1586	-0.01584
1587	-0.01683
1588	-0.01535
1589	-0.01365
1590	-0.01253
1591	-0.01267
1592	-0.01253
1593	-0.01287
1594	-0.01235
1595	-0.01169
1596	-0.01012
1597	-0.00886
1598	-0.00855
1599	-0.00799
1600	-0.00765
1601	-0.00803
1602	-0.00727
1603	-0.00695
1604	-0.00673
1605	-0.00719
1606	-0.00764
1607	-0.00818
1608	-0.00774
1609	-0.00848
1610	-0.00827
1611	-0.00785
1612	-0.00647
1613	-0.00588
1614	-0.00481
1615	-0.00449
1616	-0.00401
1617	-0.00456
1618	-0.00407
1619	-0.00464
1620	-0.00357
1621	-0.00295
1622	-0.0034
1623	-0.00368
1624	-0.00352
1625	-0.00306
1626	-0.00331
1627	-0.0026
1628	-0.00237
1629	-0.00173
1630	-0.00151
1631	-0.00080543
1632	-0.000610157
1633	0.000545117
1634	0.00052039
1635	0.000275663
1636	0.00117
1637	0.0015
1638	0.00105
1639	0.00233
1640	0.00306
1641	0.00316
1642	0.00307
1643	0.00317
1644	0.00279
1645	0.00231
1646	0.00228
1647	0.00239
1648	0.00175
1649	0.00187
1650	0.00127
1651	-0.000404912
1652	-0.000531285
1653	0.000564104
1654	0.000759492
1655	0.00123
1656	0.00234
1657	0.00284
1658	0.00242
1659	0.00295
1660	0.00407
1661	0.00461
1662	0.00414
1663	0.00407
1664	0.00347
1665	0.00285
1666	0.00195
1667	0.00171
1668	0.00142
1669	0.000754904
1670	4.69581e-05
1671	9.90118e-05
1672	0.00148
1673	0.00243
1674	0.00399
1675	0.00539
1676	0.00617
1677	0.00579
1678	0.00563
1679	0.0047
1680	0.00449
1681	0.0047
1682	0.0058
1683	0.00636
1684	-0.00434
1685	-0.04286
1686	-0.11304
1687	-0.21419
1688	-0.32805
1689	-0.42255
1690	-0.46917
1691	-0.46135
1692	-0.40213
1693	-0.31405
1694	-0.22336
1695	-0.14498
1696	-0.08625
1697	-0.04742
1698	-0.02312
1699	-0.00877
1700	-0.00379
1701	-0.000800547
1702	0.000933552
1703	-0.000142349
1704	-0.00296
1705	-0.00609
1706	-0.01055
1707	-0.01549
1708	-0.01954
1709	-0.02231
1710	-0.02399
1711	-0.02584
1712	-0.02796
1713	-0.02986
1714	-0.03209
1715	-0.03482
1716	-0.03803
1717	-0.04068
1718	-0.04287
1719	-0.04507
1720	-0.04642
1721	-0.04651
1722	-0.04511
1723	-0.0442
1724	-0.04317
1725	-0.04225
1726	-0.041
1727	-0.04004
1728	-0.03907
1729	-0.03827
1730	-0.03653
1731	-0.03584
1732	-0.03537
1733	-0.03457
1734	-0.03215
1735	-0.03146
1736	-0.02951
1737	-0.02845
1738	-0.02756
1739	-0.02816
1740	-0.02698
1741	-0.02563
1742	-0.02517
1743	-0.02352
1744	-0.02142
1745	-0.02075
1746	-0.02037
1747	-0.0196
1748	-0.01823
1749	-0.01609
1750	-0.01498
1751	-0.0148
1752	-0.01441
1753	-0.01579
1754	-0.01813
1755	-0.01862
1756	-0.01982
1757	-0.02013
1758	-0.02124
1759	-0.02221
1760	-0.02305
1761	-0.02308
1762	-0.02218
1763	-0.02001
1764	-0.01746
1765	-0.01467
1766	-0.01078
1767	-0.00936
1768	-0.0079
1769	-0.00732
1770	-0.00721
1771	-0.00794
1772	-0.00705
1773	-0.00605
1774	-0.00564
1775	-0.00586
1776	-0.00612
1777	-0.0062
1778	-0.00712
1779	-0.00749
1780	-0.00726
1781	-0.00712
1782	-0.00712
1783	-0.00751
1784	-0.00648
1785	-0.00644
1786	-0.00575
1787	-0.00561
1788	-0.00591
1789	-0.00605
1790	-0.00545
1791	-0.00593
1792	-0.00568
1793	-0.00475
1794	-0.00442
1795	-0.00454
1796	-0.00394
1797	-0.00385
1798	-0.00317
1799	-0.00332
1800	-0.00287
1801	-0.00265
1802	-0.00244
1803	-0.00216
1804	-0.00117
1805	-0.000839499
1806	-0.000498816
1807	-0.000638132
1808	-0.000877448
1809	-0.000316764
1810	-0.000906081
1811	-0.00159
1812	-0.00122
1813	-0.0016
1814	-0.0019
1815	-0.00117
1816	-0.000971083
1817	-0.00203
1818	-0.00144
1819	-0.00223
1820	-0.00228
1821	-0.00123
1822	0.000267677
1823	0.00133
1824	0.00175
1825	0.0032
1826	0.00282
1827	0.00239
1828	0.000685211
1829	0.00067435
1830	-0.000476511
1831	-0.00109
1832	-0.000868234
1833	0.00109
1834	0.00199
1835	0.00237
1836	0.00321
1837	0.00405
1838	0.00368
1839	0.00346
1840	0.00369
1841	0.00307
1842	0.00209
1843	0.00158
1844	0.00155
1845	0.00155
1846	0.00239
1847	0.00243
1848	0.00319
1849	0.00377
1850	0.00383
1851	0.00435
1852	0.00545
1853	0.0054
1854	0.00424
1855	0.00398
1856	0.00389
1857	0.00363
1858	0.00335
1859	0.00438
1860	0.00408
1861	0.00427
1862	0.00505
1863	0.00605
1864	-0.0026
1865	-0.03573
1866	-0.10073
1867	-0.19704
1868	-0.31142
1869	-0.41089
1870	-0.46533
1871	-0.4659
1872	-0.41489
1873	-0.32851
1874	-0.23685
1875	-0.15644
1876	-0.09582
1877	-0.05447
1878	-0.0294
1879	-0.01543
1880	-0.00946
1881	-0.00548
1882	-0.00383
1883	-0.00412
1884	-0.00511
1885	-0.0077
1886	-0.01202
1887	-0.01542
1888	-0.01796
1889	-0.02068
1890	-0.02243
1891	-0.02379
1892	-0.02738
1893	-0.03054
1894	-0.03373
1895	-0.03661
1896	-0.04006
1897	-0.04128
1898	-0.04452
1899	-0.04469
1900	-0.04507
1901	-0.04473
1902	-0.0448
1903	-0.04392
1904	-0.04357
1905	-0.0431
1906	-0.0426
1907	-0.04175
1908	-0.04082
1909	-0.03991
1910	-0.03884
1911	-0.03749
1912	-0.03614
1913	-0.03405
1914	-0.03354
1915	-0.03272
1916	-0.03178
1917	-0.03133
1918	-0.03075
1919	-0.0304
1920	-0.02931
1921	-0.02854
1922	-0.02727
1923	-0.02574
1924	-0.02382
1925	-0.02238
1926	-0.02098
1927	-0.01957
1928	-0.01932
1929	-0.01886
1930	-0.01949
1931	-0.01989
1932	-0.02024
1933	-0.01904
1934	-0.01783
1935	-0.01594
1936	-0.01468
1937	-0.01451
1938	-0.01568
1939	-0.01704
1940	-0.01741
1941	-0.0182
1942	-0.01788
1943	-0.01652
1944	-0.01543
1945	-0.01506
1946	-0.01306
1947	-0.01135
1948	-0.01101
1949	-0.0099
1950	-0.00929
1951	-0.00952
1952	-0.01061
1953	-0.01081
1954	-0.01163
1955	-0.01213
1956	-0.01227
1957	-0.01154
1958	-0.01076
1959	-0.00958
1960	-0.00874
1961	-0.00827
1962	-0.00746
1963	-0.00753
1964	-0.00765
1965	-0.00728
1966	-0.00741
1967	-0.00762
1968	-0.00653
1969	-0.00571
1970	-0.0067
1971	-0.0058
1972	-0.00557
1973	-0.00506
1974	-0.00521
1975	-0.0035
1976	-0.00369
1977	-0.00392
1978	-0.00496
1979	-0.00549
1980	-0.0065
1981	-0.00737
1982	-0.00713
1983	-0.00742
1984	-0.00618
1985	-0.00457
1986	-0.0026
1987	-0.00183
1988	-0.00118
1989	-0.00183
1990	-0.00233
1991	-0.00214
1992	-0.00168
1993	-0.00127
1994	-0.00065272
1995	-0.000286954
1996	-0.000400818
1997	-0.0016
1998	-0.000808439
1999	0.00011775
2000	0.000273939
2001	0.000500129
2002	0.00151
[truncated: 1,480 more rows]
