# Supplementary material for: Heliorhodopsin binds and regulates glutamine synthetase activity
Source: PLoS Biol. 2022 Oct 3;20(10):e3001817. doi: 10.1371/journal.pbio.3001817 (PMC9529153; doi:10.1371/journal.pbio.3001817)
Supplement: S2 Data — (XLSX) [file pbio.3001817.s011.xlsx]

## Sheet: Fig 3D
	Pi concentration (mM)
	AbHeR WT + AbGS				AbHeR K216Q + AbGS
	Dark		Light		Dark		Light
Time (Min)	Mean	Error	Mean	Error	Mean	Error	Mean	Error
0	0	0	0	0	0	0	0	0
30	2.37512	0.06788	2.56417	0.0216	2.17317	0.02256	2.14673	0.0181
60	3.24159	0.03152	3.33339	0.01579	2.97144	0.04555	2.94151	0.01674
90	3.72312	0.06111	3.94043	0.14976	3.44309	0.00885	3.43503	0.02853
120	3.88526	0.06871	4.1891	0.18925	3.60773	0.06481	3.68932	0.04894
150	4.27439	0.01411	4.73817	0.1489	3.93728	0.01694	3.95598	0.03655

## Sheet: Fig 3E
		V0 μM/min
		AbHeR WT + AbGS
		Dark		Light
	L-glutamate (mM)	Mean	Error	Mean	Error
	0	0	0	0	0
	25	66.09	5.13	80.74	6.89
	50	77.57	2.91	91.73	5.52
	100	83.61	2.94	102.41	1.35
	200	94.9	1.41	105.2	2.69

## Sheet: Fig 3F
	V0 μM/min
	AbHeR K216Q + AbGS
	Dark		Light
L-glutamate (mM)	Mean	Error	Mean	Error
0	0	0	0	0
25	60.09	6.59	62.85	5.15
50	69.35	3.09	75.35	4.76
100	73.68	0.798	75.77	1.33
200	96.7	1.18	95.98	3.76
