# Supplementary material for: Heliorhodopsin binds and regulates glutamine synthetase activity
Source: PLoS Biol. 2022 Oct 3;20(10):e3001817. doi: 10.1371/journal.pbio.3001817 (PMC9529153; doi:10.1371/journal.pbio.3001817)
Supplement: S3 Data — (XLSX) [file pbio.3001817.s012.xlsx]

## Sheet: Fig 4A
	E. coli K-12 MG1655, Relative OD600
	AIO		AIO+L-glutamate
Time (h)	Mean	Error	Mean	Error
0	1	0.06905	1	0.05436
5	1.46841	0.08392	1.10094	0.04162
18	2.30113	0.17939	3.49317	0.48155
24	30.6553	1.4765	33.7847	4.74363
48	69.6162	8.20993	89.6136	7.68191
72	69.5121	2.73818	84.4657	4.15811
96	70.6571	1.56135	84.6676	4.72257
154	73.6757	2.66601	90.4211	4.99006

## Sheet: Fig 4B
	E. coli glnA KO, Relative OD600
	pKA001		pKA001+L-glutamate
Time (h)	Mean	Error	Mean	Error
0	1	0.03522	1	0.03522
5	0.97437	0.02416	0.97437	0.02416
18	1	0.07495	0.96583	0.02563
24	0.96583	0.02563	1.00854	0.02416
48	0.87187	0.02416	1	0.03522
72	0.795	0.03522	1	0.05469
96	0.76083	0.04907	0.97437	0.0382
154	0.72666	0.0191	0.86333	0.04907

## Sheet: Fig 4C
	E. coli glnA KO, Relative OD600
	AbGS		AbGS +L-glutamate
Time (h)	Mean	Error	Mean	Error
0	1	0.10637	1	0.04221
5	0.97601	0.10727	0.99138	0.01926
18	0.95203	0.09081	1.05169	0.05969
24	0.90405	0.05364	1.06031	0.01926
48	0.83209	0.05539	1.07754	0.02585
72	0.77613	0.07016	1.09477	0.03552
96	0.79212	0.06446	1.10816	0.05517
148	0.76014	0.04593	1.10339	0.05169

## Sheet: Fig 4D
	E. coli glnA KO + AbGS, Relative OD600
IPTG (mM)	0.84		0.63		0.42		0.21		0.1		0.05		0
Time (h)	Mean	Error	Mean	Error	Mean	Error	Mean	Error	Mean	Error	Mean	Error	Mean	Error
0	1	0.02079	1	0.03498	1	0.00707	1	0.007	1	0.0211	1	0	1	0.01236
25	1.0343	0.0302	1.05711	0.02019	1.06996	0.02827	1.08411	0	1.05967	0.0211	1.02486	0.02535	0.95457	0.06543
48	1.0049	0.0302	1.07139	0.05082	1.08496	0.00707	1.10885	0.01851	1.05967	0.0211	1.09945	0.08811	0.9899	0.07555
76.5	0.89711	0.012	0.93813	0.03365	0.97501	0.0212	0.97526	0.01851	0.96022	0.06008	0.92541	0.0211	0.79304	0.07139
96	0.9706	0.012	0.96668	0.04712	1	0.0374	0.97031	0.01399	0.98508	0.03223	0.94033	0.01218	0.75771	0.02142
120	0.91671	0.01386	0.93337	0.01346	0.96502	0.0187	0.95547	0.02799	0.96519	0.02535	0.91547	0.00703	0.80314	0.05666
144	0.88731	0.01833	0.90005	0.02019	0.92004	0.0187	0.92578	0.01399	0.9453	0.00703	0.89558	0.0211	0.78294	0.04342
192	0.82362	0.04157	0.77154	0.03498	0.82509	0.0212	0.8862	0.04898	0.88563	0.06008	0.86077	0.03721	0.7779	0.04997
264	0.75013	0	0.75727	0.04039	0.79011	0.03081	0.81198	0.03896	0.79115	0.04219	0.79613	0.01861	0.68199	0.02473

## Sheet: Fig 4E
	E. coli glnA KO, Relative OD600
	pKA001		AbGS
Time (h)	Mean	Error	Mean	Error
0	1	0.01236	1	0.01772
25	0.95457	0.06543	1.1279	0.02415
48	0.9899	0.07555	1.11369	0.0134
76.5	0.79304	0.07139	1.12316	0.0116
96	0.75771	0.02142	1.12316	0.0201
120	0.80314	0.05666	1.12316	0
144	0.78294	0.04342	1.08053	0.03481
192	0.7779	0.04997	1.00947	0.0201
264	0.68199	0.02473	0.97158	0.04393

## Sheet: Fig 4F
	E. coli glnA KO+AbGS+AbHeR WT, Relative OD600
	w/o ATR		w/ ATR, Dark		w/ ATR, Light
Time (h)	Mean	Error	Mean	Error	Mean	Error
0	1	0.04855	1	0.0599	1	0.03184
24	0.79847	0.05537	0.82275	0.04824	0.87011	0.05249
48	0.79847	0.03836	0.8047	0.05488	0.85427	0.03708
72	0.63953	0.06899	0.6373	0.03389	0.73072	0.06585
96	0.63298	0.06932	0.63073	0.05699	0.71171	0.06102
120	0.68049	0.07661	0.66356	0.05231	0.77032	0.04656
168	0.61987	0.05518	0.64058	0.06751	0.76874	0.07734

## Sheet: Fig 4G
	E. coli glnA KO+AbGS+AbHeR K216Q, Relative OD600
	w/o ATR		w/ ATR, Dark		w/ ATR, Light
Time (h)	Mean	Error	Mean	Error	Mean	Error
0	1	0.08994	1	0.0444	1	0.07588
24	0.90041	0.08188	0.8936	0.10132	0.90648	0.06713
48	0.79015	0.05696	0.75755	0.08811	0.80012	0.0567
72	0.76704	0.06422	0.75406	0.05874	0.77811	0.06099
96	0.7457	0.07122	0.70697	0.07619	0.75977	0.04921
120	0.71013	0.05893	0.69999	0.06623	0.75427	0.04603
168	0.69412	0.03458	0.67557	0.05438	0.7341	0.04803

## Sheet: Fig 4H
	E. coli glnA KO+AbGS+AbHeR WT, Relative OD600
	w/o ATR		w/ ATR, Dark		w/ ATR, Light
Time (h)	Mean	Error	Mean	Error	Mean	Error
0	1	0.04855	1	0.0599	1	0.03184
24	0.79847	0.05537	0.82275	0.04824	0.87011	0.05249
48	0.79847	0.03836	0.8047	0.05488	0.85427	0.03708
72	0.63953	0.06899	0.6373	0.03389	0.73072	0.06585
96	0.63298	0.06932	0.63073	0.05699	0.71171	0.06102
	E. coli glnA KO+AbGS+AbHeR WT, Relative OD600
	Fitted Curves Plot
Time (h)	w/o ATR		w/ ATR, Dark		w/ ATR, Light
0	0.98709		0.99439		0.99605
0.0961	0.98651		0.99369		0.99567
0.19219	0.98593		0.99299		0.99529
0.28829	0.98535		0.99229		0.99491
0.38438	0.98477		0.99159		0.99453
0.48048	0.98419		0.9909		0.99415
0.57658	0.98361		0.9902		0.99378
0.67267	0.98304		0.98951		0.9934
0.76877	0.98246		0.98882		0.99302
0.86486	0.98188		0.98812		0.99264
0.96096	0.98131		0.98743		0.99226
1.05706	0.98073		0.98674		0.99189
1.15315	0.98016		0.98605		0.99151
1.24925	0.97959		0.98536		0.99113
1.34535	0.97901		0.98467		0.99075
1.44144	0.97844		0.98399		0.99038
1.53754	0.97787		0.9833		0.99
1.63363	0.9773		0.98262		0.98962
1.72973	0.97673		0.98193		0.98925
1.82583	0.97616		0.98125		0.98887
1.92192	0.97559		0.98057		0.9885
2.01802	0.97502		0.97989		0.98812
2.11411	0.97445		0.97921		0.98775
2.21021	0.97389		0.97853		0.98737
2.30631	0.97332		0.97785		0.987
2.4024	0.97275		0.97717		0.98662
2.4985	0.97219		0.97649		0.98625
2.59459	0.97162		0.97582		0.98587
2.69069	0.97106		0.97514		0.9855
2.78679	0.97049		0.97447		0.98513
2.88288	0.96993		0.97379		0.98475
2.97898	0.96937		0.97312		0.98438
3.07508	0.96881		0.97245		0.98401
3.17117	0.96825		0.97178		0.98363
3.26727	0.96769		0.97111		0.98326
3.36336	0.96713		0.97044		0.98289
3.45946	0.96657		0.96977		0.98252
3.55556	0.96601		0.96911		0.98215
3.65165	0.96545		0.96844		0.98177
3.74775	0.96489		0.96777		0.9814
3.84384	0.96433		0.96711		0.98103
3.93994	0.96378		0.96645		0.98066
4.03604	0.96322		0.96578		0.98029
4.13213	0.96267		0.96512		0.97992
4.22823	0.96211		0.96446		0.97955
4.32432	0.96156		0.9638		0.97918
4.42042	0.961		0.96314		0.97881
4.51652	0.96045		0.96248		0.97844
4.61261	0.9599		0.96182		0.97807
4.70871	0.95935		0.96117		0.9777
4.8048	0.9588		0.96051		0.97733
4.9009	0.95825		0.95986		0.97696
4.997	0.9577		0.9592		0.97659
5.09309	0.95715		0.95855		0.97622
5.18919	0.9566		0.9579		0.97586
5.28529	0.95605		0.95725		0.97549
5.38138	0.9555		0.9566		0.97512
5.47748	0.95496		0.95595		0.97475
5.57357	0.95441		0.9553		0.97439
5.66967	0.95386		0.95465		0.97402
5.76577	0.95332		0.954		0.97365
5.86186	0.95277		0.95336		0.97328
5.95796	0.95223		0.95271		0.97292
6.05405	0.95169		0.95207		0.97255
6.15015	0.95114		0.95142		0.97219
6.24625	0.9506		0.95078		0.97182
6.34234	0.95006		0.95014		0.97145
6.43844	0.94952		0.9495		0.97109
6.53453	0.94898		0.94886		0.97072
6.63063	0.94844		0.94822		0.97036
6.72673	0.9479		0.94758		0.96999
6.82282	0.94736		0.94694		0.96963
6.91892	0.94682		0.9463		0.96926
7.01502	0.94629		0.94567		0.9689
7.11111	0.94575		0.94503		0.96854
7.20721	0.94521		0.9444		0.96817
7.3033	0.94468		0.94376		0.96781
7.3994	0.94414		0.94313		0.96745
7.4955	0.94361		0.9425		0.96708
7.59159	0.94307		0.94187		0.96672
7.68769	0.94254		0.94124		0.96636
7.78378	0.94201		0.94061		0.96599
7.87988	0.94147		0.93998		0.96563
7.97598	0.94094		0.93935		0.96527
8.07207	0.94041		0.93873		0.96491
8.16817	0.93988		0.9381		0.96455
8.26426	0.93935		0.93747		0.96418
8.36036	0.93882		0.93685		0.96382
8.45646	0.93829		0.93623		0.96346
8.55255	0.93776		0.9356		0.9631
8.64865	0.93724		0.93498		0.96274
8.74474	0.93671		0.93436		0.96238
8.84084	0.93618		0.93374		0.96202
8.93694	0.93566		0.93312		0.96166
9.03303	0.93513		0.9325		0.9613
9.12913	0.93461		0.93188		0.96094
9.22523	0.93408		0.93127		0.96058
9.32132	0.93356		0.93065		0.96022
9.41742	0.93303		0.93004		0.95986
9.51351	0.93251		0.92942		0.9595
9.60961	0.93199		0.92881		0.95915
9.70571	0.93147		0.92819		0.95879
9.8018	0.93095		0.92758		0.95843
9.8979	0.93043		0.92697		0.95807
9.99399	0.92991		0.92636		0.95771
10.0901	0.92939		0.92575		0.95736
10.1862	0.92887		0.92514		0.957
10.2823	0.92835		0.92453		0.95664
10.3784	0.92783		0.92393		0.95628
10.4745	0.92731		0.92332		0.95593
10.5706	0.9268		0.92271		0.95557
10.6667	0.92628		0.92211		0.95521
10.7628	0.92577		0.92151		0.95486
10.8589	0.92525		0.9209		0.9545
10.955	0.92474		0.9203		0.95415
11.0511	0.92422		0.9197		0.95379
11.1471	0.92371		0.9191		0.95344
11.2432	0.9232		0.9185		0.95308
11.3393	0.92269		0.9179		0.95273
11.4354	0.92217		0.9173		0.95237
11.5315	0.92166		0.9167		0.95202
11.6276	0.92115		0.91611		0.95166
11.7237	0.92064		0.91551		0.95131
11.8198	0.92013		0.91491		0.95096
11.9159	0.91962		0.91432		0.9506
12.012	0.91912		0.91373		0.95025
12.1081	0.91861		0.91313		0.9499
12.2042	0.9181		0.91254		0.94954
12.3003	0.91759		0.91195		0.94919
12.3964	0.91709		0.91136		0.94884
12.4925	0.91658		0.91077		0.94848
12.5886	0.91608		0.91018		0.94813
12.6847	0.91557		0.90959		0.94778
12.7808	0.91507		0.909		0.94743
12.8769	0.91457		0.90842		0.94708
12.973	0.91406		0.90783		0.94673
13.0691	0.91356		0.90725		0.94637
13.1652	0.91306		0.90666		0.94602
13.2613	0.91256		0.90608		0.94567
13.3574	0.91206		0.9055		0.94532
13.4535	0.91156		0.90491		0.94497
13.5495	0.91106		0.90433		0.94462
13.6456	0.91056		0.90375		0.94427
13.7417	0.91006		0.90317		0.94392
13.8378	0.90956		0.90259		0.94357
13.9339	0.90906		0.90201		0.94322
14.03	0.90857		0.90144		0.94287
14.1261	0.90807		0.90086		0.94253
14.2222	0.90757		0.90028		0.94218
14.3183	0.90708		0.89971		0.94183
14.4144	0.90658		0.89913		0.94148
14.5105	0.90609		0.89856		0.94113
14.6066	0.9056		0.89799		0.94078
14.7027	0.9051		0.89742		0.94044
14.7988	0.90461		0.89684		0.94009
14.8949	0.90412		0.89627		0.93974
14.991	0.90363		0.8957		0.93939
15.0871	0.90314		0.89513		0.93905
15.1832	0.90265		0.89457		0.9387
15.2793	0.90216		0.894		0.93835
15.3754	0.90167		0.89343		0.93801
15.4715	0.90118		0.89287		0.93766
15.5676	0.90069		0.8923		0.93732
15.6637	0.9002		0.89174		0.93697
15.7598	0.89971		0.89117		0.93662
15.8559	0.89923		0.89061		0.93628
15.952	0.89874		0.89005		0.93593
16.048	0.89825		0.88948		0.93559
16.1441	0.89777		0.88892		0.93524
16.2402	0.89728		0.88836		0.9349
16.3363	0.8968		0.8878		0.93456
16.4324	0.89632		0.88725		0.93421
16.5285	0.89583		0.88669		0.93387
16.6246	0.89535		0.88613		0.93352
16.7207	0.89487		0.88557		0.93318
16.8168	0.89439		0.88502		0.93284
16.9129	0.89391		0.88446		0.93249
17.009	0.89342		0.88391		0.93215
17.1051	0.89294		0.88336		0.93181
17.2012	0.89246		0.8828		0.93147
17.2973	0.89199		0.88225		0.93112
17.3934	0.89151		0.8817		0.93078
17.4895	0.89103		0.88115		0.93044
17.5856	0.89055		0.8806		0.9301
17.6817	0.89007		0.88005		0.92976
17.7778	0.8896		0.8795		0.92941
17.8739	0.88912		0.87895		0.92907
17.97	0.88865		0.87841		0.92873
18.0661	0.88817		0.87786		0.92839
18.1622	0.8877		0.87732		0.92805
18.2583	0.88722		0.87677		0.92771
18.3544	0.88675		0.87623		0.92737
18.4505	0.88628		0.87568		0.92703
18.5465	0.8858		0.87514		0.92669
18.6426	0.88533		0.8746		0.92635
18.7387	0.88486		0.87406		0.92601
18.8348	0.88439		0.87352		0.92567
18.9309	0.88392		0.87298		0.92533
19.027	0.88345		0.87244		0.925
19.1231	0.88298		0.8719		0.92466
19.2192	0.88251		0.87136		0.92432
19.3153	0.88204		0.87083		0.92398
19.4114	0.88158		0.87029		0.92364
19.5075	0.88111		0.86975		0.9233
19.6036	0.88064		0.86922		0.92297
19.6997	0.88018		0.86868		0.92263
19.7958	0.87971		0.86815		0.92229
19.8919	0.87924		0.86762		0.92195
19.988	0.87878		0.86709		0.92162
20.0841	0.87831		0.86656		0.92128
20.1802	0.87785		0.86602		0.92095
20.2763	0.87739		0.8655		0.92061
20.3724	0.87692		0.86497		0.92027
20.4685	0.87646		0.86444		0.91994
20.5646	0.876		0.86391		0.9196
20.6607	0.87554		0.86338		0.91927
20.7568	0.87508		0.86286		0.91893
20.8529	0.87462		0.86233		0.9186
20.9489	0.87416		0.86181		0.91826
21.045	0.8737		0.86128		0.91793
21.1411	0.87324		0.86076		0.91759
21.2372	0.87278		0.86024		0.91726
21.3333	0.87232		0.85971		0.91692
21.4294	0.87187		0.85919		0.91659
21.5255	0.87141		0.85867		0.91626
21.6216	0.87095		0.85815		0.91592
21.7177	0.8705		0.85763		0.91559
21.8138	0.87004		0.85711		0.91526
21.9099	0.86959		0.85659		0.91492
22.006	0.86913		0.85608		0.91459
22.1021	0.86868		0.85556		0.91426
22.1982	0.86822		0.85504		0.91393
22.2943	0.86777		0.85453		0.91359
22.3904	0.86732		0.85401		0.91326
22.4865	0.86687		0.8535		0.91293
22.5826	0.86642		0.85299		0.9126
22.6787	0.86596		0.85247		0.91227
22.7748	0.86551		0.85196		0.91193
22.8709	0.86506		0.85145		0.9116
22.967	0.86461		0.85094		0.91127
23.0631	0.86416		0.85043		0.91094
23.1592	0.86372		0.84992		0.91061
23.2553	0.86327		0.84941		0.91028
23.3514	0.86282		0.84891		0.90995
23.4474	0.86237		0.8484		0.90962
23.5435	0.86193		0.84789		0.90929
23.6396	0.86148		0.84739		0.90896
23.7357	0.86103		0.84688		0.90863
23.8318	0.86059		0.84638		0.9083
23.9279	0.86014		0.84587		0.90798
24.024	0.8597		0.84537		0.90765
24.1201	0.85926		0.84487		0.90732
24.2162	0.85881		0.84436		0.90699
24.3123	0.85837		0.84386		0.90666
24.4084	0.85793		0.84336		0.90633
24.5045	0.85749		0.84286		0.90601
24.6006	0.85704		0.84236		0.90568
24.6967	0.8566		0.84187		0.90535
24.7928	0.85616		0.84137		0.90502
24.8889	0.85572		0.84087		0.9047
24.985	0.85528		0.84037		0.90437
25.0811	0.85484		0.83988		0.90404
25.1772	0.85441		0.83938		0.90372
25.2733	0.85397		0.83889		0.90339
25.3694	0.85353		0.83839		0.90306
25.4655	0.85309		0.8379		0.90274
25.5616	0.85266		0.83741		0.90241
25.6577	0.85222		0.83692		0.90209
25.7538	0.85178		0.83642		0.90176
25.8498	0.85135		0.83593		0.90144
25.9459	0.85091		0.83544		0.90111
26.042	0.85048		0.83495		0.90079
26.1381	0.85005		0.83447		0.90046
26.2342	0.84961		0.83398		0.90014
26.3303	0.84918		0.83349		0.89981
26.4264	0.84875		0.833		0.89949
26.5225	0.84831		0.83252		0.89917
26.6186	0.84788		0.83203		0.89884
26.7147	0.84745		0.83155		0.89852
26.8108	0.84702		0.83106		0.8982
26.9069	0.84659		0.83058		0.89787
27.003	0.84616		0.8301		0.89755
27.0991	0.84573		0.82961		0.89723
27.1952	0.8453		0.82913		0.89691
27.2913	0.84488		0.82865		0.89658
27.3874	0.84445		0.82817		0.89626
27.4835	0.84402		0.82769		0.89594
27.5796	0.84359		0.82721		0.89562
27.6757	0.84317		0.82673		0.8953
27.7718	0.84274		0.82626		0.89497
27.8679	0.84231		0.82578		0.89465
27.964	0.84189		0.8253		0.89433
28.0601	0.84146		0.82483		0.89401
28.1562	0.84104		0.82435		0.89369
28.2523	0.84062		0.82388		0.89337
28.3483	0.84019		0.8234		0.89305
28.4444	0.83977		0.82293		0.89273
28.5405	0.83935		0.82246		0.89241
28.6366	0.83893		0.82198		0.89209
28.7327	0.83851		0.82151		0.89177
28.8288	0.83808		0.82104		0.89145
28.9249	0.83766		0.82057		0.89113
29.021	0.83724		0.8201		0.89081
29.1171	0.83682		0.81963		0.89049
29.2132	0.8364		0.81916		0.89018
29.3093	0.83599		0.8187		0.88986
29.4054	0.83557		0.81823		0.88954
29.5015	0.83515		0.81776		0.88922
29.5976	0.83473		0.8173		0.8889
29.6937	0.83432		0.81683		0.88859
29.7898	0.8339		0.81637		0.88827
29.8859	0.83348		0.8159		0.88795
29.982	0.83307		0.81544		0.88763
30.0781	0.83265		0.81498		0.88732
30.1742	0.83224		0.81451		0.887
30.2703	0.83182		0.81405		0.88668
30.3664	0.83141		0.81359		0.88637
30.4625	0.831		0.81313		0.88605
30.5586	0.83058		0.81267		0.88574
30.6547	0.83017		0.81221		0.88542
30.7508	0.82976		0.81175		0.8851
30.8468	0.82935		0.81129		0.88479
30.9429	0.82894		0.81084		0.88447
31.039	0.82852		0.81038		0.88416
31.1351	0.82811		0.80992		0.88384
31.2312	0.8277		0.80947		0.88353
31.3273	0.8273		0.80901		0.88321
31.4234	0.82689		0.80856		0.8829
31.5195	0.82648		0.8081		0.88259
31.6156	0.82607		0.80765		0.88227
31.7117	0.82566		0.8072		0.88196
31.8078	0.82525		0.80675		0.88164
31.9039	0.82485		0.8063		0.88133
32	0.82444		0.80584		0.88102
32.0961	0.82404		0.80539		0.8807
32.1922	0.82363		0.80494		0.88039
32.2883	0.82323		0.8045		0.88008
32.3844	0.82282		0.80405		0.87977
32.4805	0.82242		0.8036		0.87945
32.5766	0.82201		0.80315		0.87914
32.6727	0.82161		0.80271		0.87883
32.7688	0.82121		0.80226		0.87852
32.8649	0.8208		0.80181		0.87821
32.961	0.8204		0.80137		0.87789
33.0571	0.82		0.80093		0.87758
33.1531	0.8196		0.80048		0.87727
33.2493	0.8192		0.80004		0.87696
33.3454	0.8188		0.7996		0.87665
33.4414	0.8184		0.79915		0.87634
33.5375	0.818		0.79871		0.87603
33.6336	0.8176		0.79827		0.87572
33.7297	0.8172		0.79783		0.87541
33.8258	0.8168		0.79739		0.8751
33.9219	0.81641		0.79695		0.87479
34.018	0.81601		0.79651		0.87448
34.1141	0.81561		0.79608		0.87417
34.2102	0.81522		0.79564		0.87386
34.3063	0.81482		0.7952		0.87355
34.4024	0.81442		0.79477		0.87324
34.4985	0.81403		0.79433		0.87294
34.5946	0.81363		0.7939		0.87263
34.6907	0.81324		0.79346		0.87232
34.7868	0.81285		0.79303		0.87201
34.8829	0.81245		0.79259		0.8717
34.979	0.81206		0.79216		0.87139
35.0751	0.81167		0.79173		0.87109
35.1712	0.81128		0.7913		0.87078
35.2673	0.81088		0.79087		0.87047
35.3634	0.81049		0.79044		0.87017
35.4595	0.8101		0.79001		0.86986
35.5556	0.80971		0.78958		0.86955
35.6516	0.80932		0.78915		0.86925
35.7478	0.80893		0.78872		0.86894
35.8438	0.80854		0.78829		0.86863
35.9399	0.80815		0.78787		0.86833
36.036	0.80776		0.78744		0.86802
36.1321	0.80738		0.78701		0.86772
36.2282	0.80699		0.78659		0.86741
36.3243	0.8066		0.78616		0.86711
36.4204	0.80622		0.78574		0.8668
36.5165	0.80583		0.78532		0.8665
36.6126	0.80544		0.78489		0.86619
36.7087	0.80506		0.78447		0.86589
36.8048	0.80467		0.78405		0.86558
36.9009	0.80429		0.78363		0.86528
36.997	0.8039		0.78321		0.86497
37.0931	0.80352		0.78279		0.86467
37.1892	0.80314		0.78237		0.86437
37.2853	0.80275		0.78195		0.86406
37.3814	0.80237		0.78153		0.86376
37.4775	0.80199		0.78111		0.86346
37.5736	0.80161		0.78069		0.86315
37.6697	0.80123		0.78028		0.86285
37.7658	0.80085		0.77986		0.86255
37.8619	0.80046		0.77944		0.86225
37.958	0.80008		0.77903		0.86194
38.054	0.7997		0.77861		0.86164
38.1501	0.79933		0.7782		0.86134
38.2463	0.79895		0.77779		0.86104
38.3423	0.79857		0.77737		0.86074
38.4384	0.79819		0.77696		0.86044
38.5345	0.79781		0.77655		0.86013
38.6306	0.79744		0.77614		0.85983
38.7267	0.79706		0.77573		0.85953
38.8228	0.79668		0.77532		0.85923
38.9189	0.79631		0.77491		0.85893
39.015	0.79593		0.7745		0.85863
39.1111	0.79556		0.77409		0.85833
39.2072	0.79518		0.77368		0.85803
39.3033	0.79481		0.77327		0.85773
39.3994	0.79443		0.77287		0.85743
39.4955	0.79406		0.77246		0.85713
39.5916	0.79368		0.77205		0.85683
39.6877	0.79331		0.77165		0.85653
39.7838	0.79294		0.77124		0.85623
39.8799	0.79257		0.77084		0.85594
39.976	0.7922		0.77043		0.85564
40.0721	0.79182		0.77003		0.85534
40.1682	0.79145		0.76963		0.85504
40.2643	0.79108		0.76923		0.85474
40.3604	0.79071		0.76882		0.85445
40.4565	0.79034		0.76842		0.85415
40.5525	0.78997		0.76802		0.85385
40.6487	0.78961		0.76762		0.85355
40.7447	0.78924		0.76722		0.85326
40.8408	0.78887		0.76682		0.85296
40.9369	0.7885		0.76642		0.85266
41.033	0.78813		0.76603		0.85236
41.1291	0.78777		0.76563		0.85207
41.2252	0.7874		0.76523		0.85177
41.3213	0.78704		0.76484		0.85148
41.4174	0.78667		0.76444		0.85118
41.5135	0.7863		0.76404		0.85088
41.6096	0.78594		0.76365		0.85059
41.7057	0.78558		0.76325		0.85029
41.8018	0.78521		0.76286		0.85
41.8979	0.78485		0.76247		0.8497
41.994	0.78448		0.76207		0.84941
42.0901	0.78412		0.76168		0.84911
42.1862	0.78376		0.76129		0.84882
42.2823	0.7834		0.7609		0.84852
42.3784	0.78303		0.76051		0.84823
42.4745	0.78267		0.76012		0.84794
42.5706	0.78231		0.75973		0.84764
42.6667	0.78195		0.75934		0.84735
42.7628	0.78159		0.75895		0.84705
42.8589	0.78123		0.75856		0.84676
42.9549	0.78087		0.75818		0.84647
43.051	0.78051		0.75779		0.84617
43.1472	0.78015		0.7574		0.84588
43.2432	0.7798		0.75702		0.84559
43.3393	0.77944		0.75663		0.8453
43.4354	0.77908		0.75624		0.845
43.5315	0.77872		0.75586		0.84471
43.6276	0.77837		0.75548		0.84442
43.7237	0.77801		0.75509		0.84413
43.8198	0.77766		0.75471		0.84384
43.9159	0.7773		0.75433		0.84354
44.012	0.77694		0.75394		0.84325
44.1081	0.77659		0.75356		0.84296
44.2042	0.77624		0.75318		0.84267
44.3003	0.77588		0.7528		0.84238
44.3964	0.77553		0.75242		0.84209
44.4925	0.77517		0.75204		0.8418
44.5886	0.77482		0.75166		0.84151
44.6847	0.77447		0.75128		0.84122
44.7808	0.77412		0.75091		0.84093
44.8769	0.77377		0.75053		0.84064
44.973	0.77341		0.75015		0.84035
45.0691	0.77306		0.74978		0.84006
45.1652	0.77271		0.7494		0.83977
45.2613	0.77236		0.74902		0.83948
45.3574	0.77201		0.74865		0.83919
45.4534	0.77166		0.74827		0.8389
45.5496	0.77131		0.7479		0.83861
45.6457	0.77096		0.74753		0.83832
45.7417	0.77062		0.74715		0.83804
45.8378	0.77027		0.74678		0.83775
45.9339	0.76992		0.74641		0.83746
46.03	0.76957		0.74604		0.83717
46.1261	0.76923		0.74567		0.83688
46.2222	0.76888		0.7453		0.8366
46.3183	0.76853		0.74493		0.83631
46.4144	0.76819		0.74456		0.83602
46.5105	0.76784		0.74419		0.83574
46.6066	0.7675		0.74382		0.83545
46.7027	0.76715		0.74345		0.83516
46.7988	0.76681		0.74308		0.83488
46.8949	0.76647		0.74272		0.83459
46.991	0.76612		0.74235		0.8343
47.0871	0.76578		0.74198		0.83402
47.1832	0.76544		0.74162		0.83373
47.2793	0.76509		0.74125		0.83345
47.3754	0.76475		0.74089		0.83316
47.4715	0.76441		0.74052		0.83287
47.5676	0.76407		0.74016		0.83259
47.6637	0.76373		0.7398		0.8323
47.7598	0.76339		0.73943		0.83202
47.8559	0.76305		0.73907		0.83173
47.9519	0.76271		0.73871		0.83145
48.0481	0.76237		0.73835		0.83117
48.1441	0.76203		0.73799		0.83088
48.2402	0.76169		0.73763		0.8306
48.3363	0.76135		0.73727		0.83031
48.4324	0.76101		0.73691		0.83003
48.5285	0.76068		0.73655		0.82975
48.6246	0.76034		0.73619		0.82946
48.7207	0.76		0.73583		0.82918
48.8168	0.75966		0.73547		0.8289
48.9129	0.75933		0.73512		0.82861
49.009	0.75899		0.73476		0.82833
49.1051	0.75866		0.7344		0.82805
49.2012	0.75832		0.73405		0.82777
49.2973	0.75799		0.73369		0.82748
49.3934	0.75765		0.73334		0.8272
49.4895	0.75732		0.73298		0.82692
49.5856	0.75698		0.73263		0.82664
49.6817	0.75665		0.73228		0.82636
49.7778	0.75632		0.73192		0.82607
49.8739	0.75599		0.73157		0.82579
49.97	0.75565		0.73122		0.82551
50.0661	0.75532		0.73087		0.82523
50.1622	0.75499		0.73052		0.82495
50.2583	0.75466		0.73017		0.82467
50.3543	0.75433		0.72982		0.82439
50.4504	0.754		0.72947		0.82411
50.5466	0.75367		0.72912		0.82383
50.6426	0.75334		0.72877		0.82355
50.7387	0.75301		0.72842		0.82327
50.8348	0.75268		0.72807		0.82299
50.9309	0.75235		0.72773		0.82271
51.027	0.75202		0.72738		0.82243
51.1231	0.75169		0.72703		0.82215
51.2192	0.75137		0.72669		0.82187
51.3153	0.75104		0.72634		0.82159
51.4114	0.75071		0.726		0.82132
51.5075	0.75039		0.72565		0.82104
51.6036	0.75006		0.72531		0.82076
51.6997	0.74973		0.72496		0.82048
51.7958	0.74941		0.72462		0.8202
51.8919	0.74908		0.72428		0.81992
51.988	0.74876		0.72394		0.81965
52.0841	0.74843		0.72359		0.81937
52.1802	0.74811		0.72325		0.81909
52.2763	0.74779		0.72291		0.81881
52.3724	0.74746		0.72257		0.81854
52.4685	0.74714		0.72223		0.81826
52.5646	0.74682		0.72189		0.81798
52.6607	0.74649		0.72155		0.81771
52.7568	0.74617		0.72121		0.81743
52.8528	0.74585		0.72088		0.81715
52.949	0.74553		0.72054		0.81688
53.0451	0.74521		0.7202		0.8166
53.1411	0.74489		0.71986		0.81633
53.2372	0.74457		0.71953		0.81605
53.3333	0.74425		0.71919		0.81578
53.4294	0.74393		0.71886		0.8155
53.5255	0.74361		0.71852		0.81523
53.6216	0.74329		0.71819		0.81495
53.7177	0.74297		0.71785		0.81468
53.8138	0.74265		0.71752		0.8144
53.9099	0.74233		0.71719		0.81413
54.006	0.74202		0.71685		0.81385
54.1021	0.7417		0.71652		0.81358
54.1982	0.74138		0.71619		0.8133
54.2943	0.74107		0.71586		0.81303
54.3904	0.74075		0.71553		0.81276
54.4865	0.74043		0.71519		0.81248
54.5826	0.74012		0.71486		0.81221
54.6787	0.7398		0.71453		0.81194
54.7748	0.73949		0.7142		0.81166
54.8709	0.73917		0.71388		0.81139
54.967	0.73886		0.71355		0.81112
55.0631	0.73855		0.71322		0.81084
55.1592	0.73823		0.71289		0.81057
55.2553	0.73792		0.71256		0.8103
55.3513	0.73761		0.71224		0.81003
55.4475	0.73729		0.71191		0.80976
55.5435	0.73698		0.71159		0.80948
55.6396	0.73667		0.71126		0.80921
55.7357	0.73636		0.71093		0.80894
55.8318	0.73605		0.71061		0.80867
55.9279	0.73574		0.71029		0.8084
56.024	0.73543		0.70996		0.80813
56.1201	0.73512		0.70964		0.80786
56.2162	0.73481		0.70932		0.80759
56.3123	0.7345		0.70899		0.80732
56.4084	0.73419		0.70867		0.80704
56.5045	0.73388		0.70835		0.80677
56.6006	0.73357		0.70803		0.8065
56.6967	0.73326		0.70771		0.80623
56.7928	0.73296		0.70739		0.80596
56.8889	0.73265		0.70707		0.80569
56.985	0.73234		0.70675		0.80543
57.0811	0.73203		0.70643		0.80516
57.1772	0.73173		0.70611		0.80489
57.2733	0.73142		0.70579		0.80462
57.3694	0.73112		0.70547		0.80435
57.4655	0.73081		0.70516		0.80408
57.5616	0.7305		0.70484		0.80381
57.6577	0.7302		0.70452		0.80354
57.7537	0.7299		0.70421		0.80328
57.8499	0.72959		0.70389		0.80301
57.946	0.72929		0.70358		0.80274
58.042	0.72898		0.70326		0.80247
58.1381	0.72868		0.70295		0.8022
58.2342	0.72838		0.70263		0.80194
58.3303	0.72808		0.70232		0.80167
58.4264	0.72777		0.70201		0.8014
58.5225	0.72747		0.70169		0.80114
58.6186	0.72717		0.70138		0.80087
58.7147	0.72687		0.70107		0.8006
58.8108	0.72657		0.70076		0.80034
58.9069	0.72627		0.70045		0.80007
59.003	0.72597		0.70014		0.7998
59.0991	0.72567		0.69983		0.79954
59.1952	0.72537		0.69952		0.79927
59.2913	0.72507		0.69921		0.79901
59.3874	0.72477		0.6989		0.79874
59.4835	0.72447		0.69859		0.79847
59.5796	0.72417		0.69828		0.79821
59.6757	0.72387		0.69797		0.79794
59.7718	0.72358		0.69766		0.79768
59.8679	0.72328		0.69736		0.79741
59.964	0.72298		0.69705		0.79715
60.0601	0.72268		0.69674		0.79688
60.1562	0.72239		0.69644		0.79662
60.2522	0.72209		0.69613		0.79636
60.3484	0.7218		0.69583		0.79609
60.4444	0.7215		0.69552		0.79583
60.5405	0.72121		0.69522		0.79556
60.6366	0.72091		0.69492		0.7953
60.7327	0.72062		0.69461		0.79504
60.8288	0.72032		0.69431		0.79477
60.9249	0.72003		0.69401		0.79451
61.021	0.71973		0.6937		0.79425
61.1171	0.71944		0.6934		0.79399
61.2132	0.71915		0.6931		0.79372
61.3093	0.71886		0.6928		0.79346
61.4054	0.71856		0.6925		0.7932
61.5015	0.71827		0.6922		0.79294
61.5976	0.71798		0.6919		0.79267
61.6937	0.71769		0.6916		0.79241
61.7898	0.7174		0.6913		0.79215
61.8859	0.71711		0.691		0.79189
61.982	0.71682		0.6907		0.79163
62.0781	0.71653		0.69041		0.79137
62.1742	0.71624		0.69011		0.7911
62.2703	0.71595		0.68981		0.79084
62.3664	0.71566		0.68952		0.79058
62.4625	0.71537		0.68922		0.79032
62.5586	0.71508		0.68892		0.79006
62.6546	0.71479		0.68863		0.7898
62.7507	0.7145		0.68833		0.78954
62.8469	0.71422		0.68804		0.78928
62.9429	0.71393		0.68774		0.78902
63.039	0.71364		0.68745		0.78876
63.1351	0.71336		0.68716		0.7885
63.2312	0.71307		0.68686		0.78824
63.3273	0.71278		0.68657		0.78798
63.4234	0.7125		0.68628		0.78772
63.5195	0.71221		0.68599		0.78746
63.6156	0.71193		0.68569		0.7872
63.7117	0.71164		0.6854		0.78695
63.8078	0.71136		0.68511		0.78669
63.9039	0.71107		0.68482		0.78643
64	0.71079		0.68453		0.78617
64.0961	0.71051		0.68424		0.78591
64.1922	0.71022		0.68395		0.78565
64.2883	0.70994		0.68366		0.7854
64.3844	0.70966		0.68338		0.78514
64.4805	0.70937		0.68309		0.78488
64.5766	0.70909		0.6828		0.78462
64.6727	0.70881		0.68251		0.78437
64.7688	0.70853		0.68222		0.78411
64.8649	0.70825		0.68194		0.78385
64.961	0.70797		0.68165		0.7836
65.0571	0.70769		0.68137		0.78334
65.1531	0.70741		0.68108		0.78308
65.2493	0.70713		0.6808		0.78283
65.3453	0.70685		0.68051		0.78257
65.4414	0.70657		0.68023		0.78231
65.5375	0.70629		0.67994		0.78206
65.6336	0.70601		0.67966		0.7818
65.7297	0.70573		0.67938		0.78155
65.8258	0.70545		0.67909		0.78129
65.9219	0.70517		0.67881		0.78104
66.018	0.7049		0.67853		0.78078
66.1141	0.70462		0.67825		0.78053
66.2102	0.70434		0.67796		0.78027
66.3063	0.70407		0.67768		0.78002
66.4024	0.70379		0.6774		0.77976
66.4985	0.70351		0.67712		0.77951
66.5946	0.70324		0.67684		0.77925
66.6907	0.70296		0.67656		0.779
66.7868	0.70269		0.67628		0.77874
66.8829	0.70241		0.67601		0.77849
66.979	0.70214		0.67573		0.77824
67.0751	0.70186		0.67545		0.77798
67.1712	0.70159		0.67517		0.77773
67.2673	0.70132		0.67489		0.77748
67.3634	0.70104		0.67462		0.77722
67.4595	0.70077		0.67434		0.77697
67.5556	0.7005		0.67406		0.77672
67.6517	0.70022		0.67379		0.77647
67.7477	0.69995		0.67351		0.77621
67.8438	0.69968		0.67324		0.77596
67.9399	0.69941		0.67296		0.77571
68.036	0.69914		0.67269		0.77546
68.1321	0.69886		0.67242		0.7752
68.2282	0.69859		0.67214		0.77495
68.3243	0.69832		0.67187		0.7747
68.4204	0.69805		0.6716		0.77445
68.5165	0.69778		0.67132		0.7742
68.6126	0.69751		0.67105		0.77395
68.7087	0.69724		0.67078		0.7737
68.8048	0.69698		0.67051		0.77344
68.9009	0.69671		0.67024		0.77319
68.997	0.69644		0.66997		0.77294
69.0931	0.69617		0.6697		0.77269
69.1892	0.6959		0.66943		0.77244
69.2853	0.69563		0.66916		0.77219
69.3814	0.69537		0.66889		0.77194
69.4775	0.6951		0.66862		0.77169
69.5736	0.69483		0.66835		0.77144
69.6697	0.69457		0.66808		0.77119
69.7658	0.6943		0.66781		0.77094
69.8619	0.69403		0.66754		0.77069
69.958	0.69377		0.66728		0.77044
70.0541	0.6935		0.66701		0.7702
70.1501	0.69324		0.66674		0.76995
70.2463	0.69297		0.66648		0.7697
70.3423	0.69271		0.66621		0.76945
70.4384	0.69245		0.66595		0.7692
70.5345	0.69218		0.66568		0.76895
70.6306	0.69192		0.66542		0.7687
70.7267	0.69165		0.66515		0.76846
70.8228	0.69139		0.66489		0.76821
70.9189	0.69113		0.66462		0.76796
71.015	0.69087		0.66436		0.76771
71.1111	0.6906		0.6641		0.76747
71.2072	0.69034		0.66384		0.76722
71.3033	0.69008		0.66357		0.76697
71.3994	0.68982		0.66331		0.76672
71.4955	0.68956		0.66305		0.76648
71.5916	0.6893		0.66279		0.76623
71.6877	0.68904		0.66253		0.76598
71.7838	0.68878		0.66227		0.76574
71.8799	0.68852		0.66201		0.76549
71.976	0.68826		0.66175		0.76524
72.0721	0.688		0.66149		0.765
72.1682	0.68774		0.66123		0.76475
72.2643	0.68748		0.66097		0.76451
72.3604	0.68722		0.66071		0.76426
72.4565	0.68696		0.66045		0.76402
72.5525	0.6867		0.6602		0.76377
72.6487	0.68645		0.65994		0.76353
72.7447	0.68619		0.65968		0.76328
72.8408	0.68593		0.65942		0.76304
72.9369	0.68568		0.65917		0.76279
73.033	0.68542		0.65891		0.76255
73.1291	0.68516		0.65866		0.7623
73.2252	0.68491		0.6584		0.76206
73.3213	0.68465		0.65815		0.76181
73.4174	0.6844		0.65789		0.76157
73.5135	0.68414		0.65764		0.76133
73.6096	0.68389		0.65738		0.76108
73.7057	0.68363		0.65713		0.76084
73.8018	0.68338		0.65687		0.76059
73.8979	0.68312		0.65662		0.76035
73.994	0.68287		0.65637		0.76011
74.0901	0.68261		0.65612		0.75987
74.1862	0.68236		0.65586		0.75962
74.2823	0.68211		0.65561		0.75938
74.3784	0.68186		0.65536		0.75914
74.4745	0.6816		0.65511		0.75889
74.5706	0.68135		0.65486		0.75865
74.6667	0.6811		0.65461		0.75841
74.7628	0.68085		0.65436		0.75817
74.8589	0.6806		0.65411		0.75793
74.9549	0.68034		0.65386		0.75768
75.0511	0.68009		0.65361		0.75744
75.1471	0.67984		0.65336		0.7572
75.2432	0.67959		0.65311		0.75696
75.3393	0.67934		0.65287		0.75672
75.4354	0.67909		0.65262		0.75648
75.5315	0.67884		0.65237		0.75624
75.6276	0.67859		0.65212		0.756
75.7237	0.67835		0.65188		0.75575
75.8198	0.6781		0.65163		0.75551
75.9159	0.67785		0.65138		0.75527
76.012	0.6776		0.65114		0.75503
76.1081	0.67735		0.65089		0.75479
76.2042	0.6771		0.65065		0.75455
76.3003	0.67686		0.6504		0.75431
76.3964	0.67661		0.65016		0.75407
76.4925	0.67636		0.64991		0.75383
76.5886	0.67612		0.64967		0.75359
76.6847	0.67587		0.64943		0.75336
76.7808	0.67562		0.64918		0.75312
76.8769	0.67538		0.64894		0.75288
76.973	0.67513		0.6487		0.75264
77.0691	0.67489		0.64846		0.7524
77.1652	0.67464		0.64821		0.75216
77.2613	0.6744		0.64797		0.75192
77.3574	0.67415		0.64773		0.75168
77.4535	0.67391		0.64749		0.75145
77.5495	0.67366		0.64725		0.75121
77.6457	0.67342		0.64701		0.75097
77.7417	0.67318		0.64677		0.75073
77.8378	0.67293		0.64653		0.75049
77.9339	0.67269		0.64629		0.75026
78.03	0.67245		0.64605		0.75002
78.1261	0.67221		0.64581		0.74978
78.2222	0.67196		0.64557		0.74955
78.3183	0.67172		0.64533		0.74931
78.4144	0.67148		0.6451		0.74907
78.5105	0.67124		0.64486		0.74884
78.6066	0.671		0.64462		0.7486
78.7027	0.67076		0.64439		0.74836
78.7988	0.67052		0.64415		0.74813
78.8949	0.67028		0.64391		0.74789
78.991	0.67004		0.64368		0.74765
79.0871	0.6698		0.64344		0.74742
79.1832	0.66956		0.64321		0.74718
79.2793	0.66932		0.64297		0.74695
79.3754	0.66908		0.64274		0.74671
79.4715	0.66884		0.6425		0.74648
79.5676	0.6686		0.64227		0.74624
79.6637	0.66836		0.64203		0.74601
79.7598	0.66813		0.6418		0.74577
79.8559	0.66789		0.64157		0.74554
79.9519	0.66765		0.64133		0.7453
80.0481	0.66741		0.6411		0.74507
80.1441	0.66718		0.64087		0.74483
80.2402	0.66694		0.64064		0.7446
80.3363	0.6667		0.64041		0.74436
80.4324	0.66647		0.64018		0.74413
80.5285	0.66623		0.63994		0.7439
80.6246	0.666		0.63971		0.74366
80.7207	0.66576		0.63948		0.74343
80.8168	0.66552		0.63925		0.7432
80.9129	0.66529		0.63902		0.74296
81.009	0.66506		0.63879		0.74273
81.1051	0.66482		0.63856		0.7425
81.2012	0.66459		0.63834		0.74226
81.2973	0.66435		0.63811		0.74203
81.3934	0.66412		0.63788		0.7418
81.4895	0.66389		0.63765		0.74157
81.5856	0.66365		0.63742		0.74133
81.6817	0.66342		0.6372		0.7411
81.7778	0.66319		0.63697		0.74087
81.8739	0.66295		0.63674		0.74064
81.97	0.66272		0.63652		0.74041
82.0661	0.66249		0.63629		0.74017
82.1622	0.66226		0.63606		0.73994
82.2583	0.66203		0.63584		0.73971
82.3543	0.6618		0.63561		0.73948
82.4505	0.66157		0.63539		0.73925
82.5465	0.66133		0.63516		0.73902
82.6426	0.6611		0.63494		0.73879
82.7387	0.66087		0.63472		0.73856
82.8348	0.66064		0.63449		0.73833
82.9309	0.66041		0.63427		0.7381
83.027	0.66018		0.63404		0.73787
83.1231	0.65996		0.63382		0.73764
83.2192	0.65973		0.6336		0.73741
83.3153	0.6595		0.63338		0.73718
83.4114	0.65927		0.63316		0.73695
83.5075	0.65904		0.63293		0.73672
83.6036	0.65881		0.63271		0.73649
83.6997	0.65859		0.63249		0.73626
83.7958	0.65836		0.63227		0.73603
83.8919	0.65813		0.63205		0.7358
83.988	0.6579		0.63183		0.73557
84.0841	0.65768		0.63161		0.73534
84.1802	0.65745		0.63139		0.73511
84.2763	0.65722		0.63117		0.73488
84.3724	0.657		0.63095		0.73466
84.4685	0.65677		0.63073		0.73443
84.5646	0.65655		0.63051		0.7342
84.6607	0.65632		0.6303		0.73397
84.7568	0.6561		0.63008		0.73374
84.8529	0.65587		0.62986		0.73352
84.9489	0.65565		0.62964		0.73329
85.0451	0.65542		0.62943		0.73306
85.1411	0.6552		0.62921		0.73283
85.2372	0.65498		0.62899		0.73261
85.3333	0.65475		0.62878		0.73238
85.4294	0.65453		0.62856		0.73215
85.5255	0.65431		0.62834		0.73192
85.6216	0.65408		0.62813		0.7317
85.7177	0.65386		0.62791		0.73147
85.8138	0.65364		0.6277		0.73124
85.9099	0.65342		0.62749		0.73102
86.006	0.65319		0.62727		0.73079
86.1021	0.65297		0.62706		0.73057
86.1982	0.65275		0.62684		0.73034
86.2943	0.65253		0.62663		0.73011
86.3904	0.65231		0.62642		0.72989
86.4865	0.65209		0.6262		0.72966
86.5826	0.65187		0.62599		0.72944
86.6787	0.65165		0.62578		0.72921
86.7748	0.65143		0.62557		0.72899
86.8709	0.65121		0.62536		0.72876
86.967	0.65099		0.62514		0.72854
87.0631	0.65077		0.62493		0.72831
87.1592	0.65055		0.62472		0.72809
87.2553	0.65033		0.62451		0.72786
87.3513	0.65011		0.6243		0.72764
87.4475	0.64989		0.62409		0.72741
87.5435	0.64968		0.62388		0.72719
87.6396	0.64946		0.62367		0.72697
87.7357	0.64924		0.62346		0.72674
87.8318	0.64902		0.62326		0.72652
87.9279	0.64881		0.62305		0.7263
88.024	0.64859		0.62284		0.72607
88.1201	0.64837		0.62263		0.72585
88.2162	0.64816		0.62242		0.72563
88.3123	0.64794		0.62221		0.7254
88.4084	0.64772		0.62201		0.72518
88.5045	0.64751		0.6218		0.72496
88.6006	0.64729		0.62159		0.72473
88.6967	0.64708		0.62139		0.72451
88.7928	0.64686		0.62118		0.72429
88.8889	0.64665		0.62098		0.72407
88.985	0.64643		0.62077		0.72384
89.0811	0.64622		0.62056		0.72362
89.1772	0.646		0.62036		0.7234
89.2733	0.64579		0.62015		0.72318
89.3694	0.64558		0.61995		0.72296
89.4655	0.64536		0.61975		0.72274
89.5616	0.64515		0.61954		0.72251
89.6577	0.64494		0.61934		0.72229
89.7537	0.64472		0.61914		0.72207
89.8499	0.64451		0.61893		0.72185
89.9459	0.6443		0.61873		0.72163
90.042	0.64409		0.61853		0.72141
90.1381	0.64387		0.61832		0.72119
90.2342	0.64366		0.61812		0.72097
90.3303	0.64345		0.61792		0.72075
90.4264	0.64324		0.61772		0.72053
90.5225	0.64303		0.61752		0.72031
90.6186	0.64282		0.61732		0.72009
90.7147	0.64261		0.61712		0.71987
90.8108	0.6424		0.61692		0.71965
90.9069	0.64219		0.61672		0.71943
91.003	0.64198		0.61652		0.71921
91.0991	0.64177		0.61632		0.71899
91.1952	0.64156		0.61612		0.71877
91.2913	0.64135		0.61592		0.71855
91.3874	0.64114		0.61572		0.71833
91.4835	0.64093		0.61552		0.71811
91.5796	0.64072		0.61532		0.71789
91.6757	0.64052		0.61512		0.71768
91.7718	0.64031		0.61493		0.71746
91.8679	0.6401		0.61473		0.71724
91.964	0.63989		0.61453		0.71702
92.0601	0.63968		0.61433		0.7168
92.1562	0.63948		0.61414		0.71658
92.2523	0.63927		0.61394		0.71637
92.3483	0.63906		0.61374		0.71615
92.4444	0.63886		0.61355		0.71593
92.5405	0.63865		0.61335		0.71571
92.6366	0.63845		0.61316		0.7155
92.7327	0.63824		0.61296		0.71528
92.8288	0.63803		0.61277		0.71506
92.9249	0.63783		0.61257		0.71485
93.021	0.63762		0.61238		0.71463
93.1171	0.63742		0.61218		0.71441
93.2132	0.63721		0.61199		0.71419
93.3093	0.63701		0.6118		0.71398
93.4054	0.6368		0.6116		0.71376
93.5015	0.6366		0.61141		0.71355
93.5976	0.6364		0.61122		0.71333
93.6937	0.63619		0.61102		0.71311
93.7898	0.63599		0.61083		0.7129
93.8859	0.63579		0.61064		0.71268
93.982	0.63558		0.61045		0.71247
94.0781	0.63538		0.61026		0.71225
94.1742	0.63518		0.61006		0.71204
94.2703	0.63498		0.60987		0.71182
94.3664	0.63477		0.60968		0.71161
94.4625	0.63457		0.60949		0.71139
94.5586	0.63437		0.6093		0.71118
94.6547	0.63417		0.60911		0.71096
94.7507	0.63397		0.60892		0.71075
94.8469	0.63377		0.60873		0.71053
94.9429	0.63357		0.60854		0.71032
95.039	0.63337		0.60835		0.7101
95.1351	0.63317		0.60816		0.70989
95.2312	0.63297		0.60798		0.70968
95.3273	0.63277		0.60779		0.70946
95.4234	0.63257		0.6076		0.70925
95.5195	0.63237		0.60741		0.70903
95.6156	0.63217		0.60722		0.70882
95.7117	0.63197		0.60704		0.70861
95.8078	0.63177		0.60685		0.70839
95.9039	0.63157		0.60666		0.70818
96	0.63137		0.60648		0.70797

## Sheet: Fig 4I
	E. coli glnA KO+AbGS+AbHeR K216Q, Relative OD600
	w/o ATR		w/ ATR, Dark		w/ ATR, Light
Time (h)	Mean	Error	Mean	Error	Mean	Error
0	1	0.08994	1	0.0444	1	0.07588
24	0.90041	0.08188	0.8936	0.10132	0.90648	0.06713
48	0.79015	0.05696	0.75755	0.08811	0.80012	0.0567
72	0.76704	0.06422	0.75406	0.05874	0.77811	0.06099
96	0.7457	0.07122	0.70697	0.07619	0.75977	0.04921
	E. coli glnA KO+AbGS+AbHeR K216Q, Relative OD600
	Fitted Curves Plot
Time (h)	w/o ATR		w/ ATR, Dark		w/ ATR, Light
0	1.0067		1.00088		1.00659
0.0961	1.00602		1.00022		1.00595
0.19219	1.00533		0.99955		1.00532
0.28829	1.00465		0.99889		1.00469
0.38438	1.00397		0.99823		1.00406
0.48048	1.00329		0.99758		1.00343
0.57658	1.00261		0.99692		1.0028
0.67267	1.00194		0.99626		1.00218
0.76877	1.00126		0.99561		1.00155
0.86486	1.00059		0.99496		1.00093
0.96096	0.99992		0.9943		1.00031
1.05706	0.99925		0.99365		0.99969
1.15315	0.99858		0.993		0.99907
1.24925	0.99791		0.99236		0.99845
1.34535	0.99725		0.99171		0.99784
1.44144	0.99659		0.99107		0.99722
1.53754	0.99592		0.99042		0.99661
1.63363	0.99526		0.98978		0.996
1.72973	0.9946		0.98914		0.99539
1.82583	0.99395		0.9885		0.99478
1.92192	0.99329		0.98786		0.99417
2.01802	0.99264		0.98722		0.99356
2.11411	0.99198		0.98658		0.99296
2.21021	0.99133		0.98595		0.99235
2.30631	0.99068		0.98532		0.99175
2.4024	0.99004		0.98468		0.99115
2.4985	0.98939		0.98405		0.99055
2.59459	0.98874		0.98342		0.98995
2.69069	0.9881		0.98279		0.98936
2.78679	0.98746		0.98217		0.98876
2.88288	0.98682		0.98154		0.98817
2.97898	0.98618		0.98091		0.98758
3.07508	0.98554		0.98029		0.98698
3.17117	0.9849		0.97967		0.98639
3.26727	0.98427		0.97905		0.98581
3.36336	0.98364		0.97843		0.98522
3.45946	0.98301		0.97781		0.98463
3.55556	0.98238		0.97719		0.98405
3.65165	0.98175		0.97657		0.98346
3.74775	0.98112		0.97596		0.98288
3.84384	0.98049		0.97535		0.9823
3.93994	0.97987		0.97473		0.98172
4.03604	0.97925		0.97412		0.98114
4.13213	0.97862		0.97351		0.98057
4.22823	0.978		0.9729		0.97999
4.32432	0.97739		0.97229		0.97942
4.42042	0.97677		0.97169		0.97885
4.51652	0.97615		0.97108		0.97827
4.61261	0.97554		0.97048		0.9777
4.70871	0.97493		0.96988		0.97713
4.8048	0.97431		0.96927		0.97657
4.9009	0.97371		0.96867		0.976
4.997	0.9731		0.96807		0.97544
5.09309	0.97249		0.96748		0.97487
5.18919	0.97188		0.96688		0.97431
5.28529	0.97128		0.96628		0.97375
5.38138	0.97068		0.96569		0.97319
5.47748	0.97008		0.96509		0.97263
5.57357	0.96947		0.9645		0.97207
5.66967	0.96888		0.96391		0.97152
5.76577	0.96828		0.96332		0.97096
5.86186	0.96768		0.96273		0.97041
5.95796	0.96709		0.96214		0.96986
6.05405	0.9665		0.96156		0.9693
6.15015	0.9659		0.96097		0.96875
6.24625	0.96531		0.96039		0.96821
6.34234	0.96472		0.95981		0.96766
6.43844	0.96414		0.95922		0.96711
6.53453	0.96355		0.95864		0.96657
6.63063	0.96297		0.95806		0.96602
6.72673	0.96238		0.95749		0.96548
6.82282	0.9618		0.95691		0.96494
6.91892	0.96122		0.95633		0.9644
7.01502	0.96064		0.95576		0.96386
7.11111	0.96006		0.95518		0.96332
7.20721	0.95949		0.95461		0.96279
7.3033	0.95891		0.95404		0.96225
7.3994	0.95834		0.95347		0.96172
7.4955	0.95776		0.9529		0.96119
7.59159	0.95719		0.95233		0.96065
7.68769	0.95662		0.95177		0.96012
7.78378	0.95605		0.9512		0.9596
7.87988	0.95549		0.95063		0.95907
7.97598	0.95492		0.95007		0.95854
8.07207	0.95435		0.94951		0.95802
8.16817	0.95379		0.94895		0.95749
8.26426	0.95323		0.94839		0.95697
8.36036	0.95267		0.94783		0.95645
8.45646	0.95211		0.94727		0.95593
8.55255	0.95155		0.94671		0.95541
8.64865	0.95099		0.94616		0.95489
8.74474	0.95044		0.9456		0.95437
8.84084	0.94988		0.94505		0.95385
8.93694	0.94933		0.9445		0.95334
9.03303	0.94878		0.94395		0.95283
9.12913	0.94823		0.94339		0.95231
9.22523	0.94768		0.94285		0.9518
9.32132	0.94713		0.9423		0.95129
9.41742	0.94659		0.94175		0.95078
9.51351	0.94604		0.9412		0.95028
9.60961	0.9455		0.94066		0.94977
9.70571	0.94495		0.94012		0.94926
9.8018	0.94441		0.93957		0.94876
9.8979	0.94387		0.93903		0.94826
9.99399	0.94333		0.93849		0.94775
10.0901	0.94279		0.93795		0.94725
10.1862	0.94226		0.93741		0.94675
10.2823	0.94172		0.93688		0.94625
10.3784	0.94119		0.93634		0.94576
10.4745	0.94066		0.9358		0.94526
10.5706	0.94012		0.93527		0.94476
10.6667	0.93959		0.93474		0.94427
10.7628	0.93907		0.93421		0.94378
10.8589	0.93854		0.93367		0.94329
10.955	0.93801		0.93314		0.94279
11.0511	0.93749		0.93262		0.9423
11.1471	0.93696		0.93209		0.94182
11.2432	0.93644		0.93156		0.94133
11.3393	0.93592		0.93104		0.94084
11.4354	0.9354		0.93051		0.94036
11.5315	0.93488		0.92999		0.93987
11.6276	0.93436		0.92947		0.93939
11.7237	0.93384		0.92894		0.93891
11.8198	0.93333		0.92842		0.93843
11.9159	0.93281		0.9279		0.93795
12.012	0.9323		0.92739		0.93747
12.1081	0.93179		0.92687		0.93699
12.2042	0.93128		0.92635		0.93651
12.3003	0.93077		0.92584		0.93604
12.3964	0.93026		0.92532		0.93556
12.4925	0.92975		0.92481		0.93509
12.5886	0.92924		0.9243		0.93462
12.6847	0.92874		0.92379		0.93415
12.7808	0.92824		0.92328		0.93368
12.8769	0.92773		0.92277		0.93321
12.973	0.92723		0.92226		0.93274
13.0691	0.92673		0.92175		0.93227
13.1652	0.92623		0.92124		0.93181
13.2613	0.92574		0.92074		0.93134
13.3574	0.92524		0.92024		0.93088
13.4535	0.92474		0.91973		0.93042
13.5495	0.92425		0.91923		0.92995
13.6456	0.92376		0.91873		0.92949
13.7417	0.92326		0.91823		0.92903
13.8378	0.92277		0.91773		0.92858
13.9339	0.92228		0.91723		0.92812
14.03	0.92179		0.91673		0.92766
14.1261	0.92131		0.91624		0.92721
14.2222	0.92082		0.91574		0.92675
14.3183	0.92033		0.91525		0.9263
14.4144	0.91985		0.91476		0.92585
14.5105	0.91937		0.91426		0.92539
14.6066	0.91889		0.91377		0.92494
14.7027	0.9184		0.91328		0.9245
14.7988	0.91792		0.91279		0.92405
14.8949	0.91745		0.9123		0.9236
14.991	0.91697		0.91182		0.92315
15.0871	0.91649		0.91133		0.92271
15.1832	0.91602		0.91084		0.92226
15.2793	0.91554		0.91036		0.92182
15.3754	0.91507		0.90988		0.92138
15.4715	0.9146		0.90939		0.92094
15.5676	0.91413		0.90891		0.9205
15.6637	0.91366		0.90843		0.92006
15.7598	0.91319		0.90795		0.91962
15.8559	0.91272		0.90747		0.91918
15.952	0.91226		0.907		0.91875
16.048	0.91179		0.90652		0.91831
16.1441	0.91133		0.90604		0.91788
16.2402	0.91086		0.90557		0.91744
16.3363	0.9104		0.90509		0.91701
16.4324	0.90994		0.90462		0.91658
16.5285	0.90948		0.90415		0.91615
16.6246	0.90902		0.90368		0.91572
16.7207	0.90856		0.90321		0.91529
16.8168	0.90811		0.90274		0.91487
16.9129	0.90765		0.90227		0.91444
17.009	0.9072		0.9018		0.91401
17.1051	0.90674		0.90133		0.91359
17.2012	0.90629		0.90087		0.91317
17.2973	0.90584		0.9004		0.91274
17.3934	0.90539		0.89994		0.91232
17.4895	0.90494		0.89948		0.9119
17.5856	0.90449		0.89902		0.91148
17.6817	0.90404		0.89856		0.91106
17.7778	0.9036		0.8981		0.91064
17.8739	0.90315		0.89764		0.91023
17.97	0.90271		0.89718		0.90981
18.0661	0.90227		0.89672		0.9094
18.1622	0.90182		0.89626		0.90898
18.2583	0.90138		0.89581		0.90857
18.3544	0.90094		0.89535		0.90816
18.4505	0.9005		0.8949		0.90775
18.5465	0.90007		0.89445		0.90734
18.6426	0.89963		0.894		0.90693
18.7387	0.89919		0.89354		0.90652
18.8348	0.89876		0.89309		0.90611
18.9309	0.89832		0.89264		0.9057
19.027	0.89789		0.8922		0.9053
19.1231	0.89746		0.89175		0.90489
19.2192	0.89703		0.8913		0.90449
19.3153	0.8966		0.89086		0.90409
19.4114	0.89617		0.89041		0.90369
19.5075	0.89574		0.88997		0.90328
19.6036	0.89532		0.88953		0.90288
19.6997	0.89489		0.88908		0.90249
19.7958	0.89447		0.88864		0.90209
19.8919	0.89404		0.8882		0.90169
19.988	0.89362		0.88776		0.90129
20.0841	0.8932		0.88732		0.9009
20.1802	0.89278		0.88689		0.9005
20.2763	0.89236		0.88645		0.90011
20.3724	0.89194		0.88601		0.89972
20.4685	0.89152		0.88558		0.89932
20.5646	0.8911		0.88514		0.89893
20.6607	0.89069		0.88471		0.89854
20.7568	0.89027		0.88428		0.89815
20.8529	0.88986		0.88385		0.89776
20.9489	0.88944		0.88341		0.89738
21.045	0.88903		0.88298		0.89699
21.1411	0.88862		0.88256		0.8966
21.2372	0.88821		0.88213		0.89622
21.3333	0.8878		0.8817		0.89584
21.4294	0.88739		0.88127		0.89545
21.5255	0.88699		0.88085		0.89507
21.6216	0.88658		0.88042		0.89469
21.7177	0.88617		0.88		0.89431
21.8138	0.88577		0.87958		0.89393
21.9099	0.88537		0.87915		0.89355
22.006	0.88496		0.87873		0.89317
22.1021	0.88456		0.87831		0.89279
22.1982	0.88416		0.87789		0.89242
22.2943	0.88376		0.87747		0.89204
22.3904	0.88336		0.87705		0.89167
22.4865	0.88296		0.87664		0.89129
22.5826	0.88257		0.87622		0.89092
22.6787	0.88217		0.8758		0.89055
22.7748	0.88178		0.87539		0.89018
22.8709	0.88138		0.87498		0.88981
22.967	0.88099		0.87456		0.88944
23.0631	0.8806		0.87415		0.88907
23.1592	0.8802		0.87374		0.8887
23.2553	0.87981		0.87333		0.88833
23.3514	0.87942		0.87292		0.88797
23.4474	0.87903		0.87251		0.8876
23.5435	0.87865		0.8721		0.88724
23.6396	0.87826		0.87169		0.88687
23.7357	0.87787		0.87129		0.88651
23.8318	0.87749		0.87088		0.88615
23.9279	0.8771		0.87047		0.88579
24.024	0.87672		0.87007		0.88543
24.1201	0.87634		0.86967		0.88507
24.2162	0.87596		0.86926		0.88471
24.3123	0.87558		0.86886		0.88435
24.4084	0.8752		0.86846		0.88399
24.5045	0.87482		0.86806		0.88364
24.6006	0.87444		0.86766		0.88328
24.6967	0.87406		0.86726		0.88293
24.7928	0.87369		0.86686		0.88257
24.8889	0.87331		0.86647		0.88222
24.985	0.87294		0.86607		0.88187
25.0811	0.87256		0.86568		0.88152
25.1772	0.87219		0.86528		0.88117
25.2733	0.87182		0.86489		0.88082
25.3694	0.87145		0.86449		0.88047
25.4655	0.87108		0.8641		0.88012
25.5616	0.87071		0.86371		0.87977
25.6577	0.87034		0.86332		0.87942
25.7538	0.86997		0.86293		0.87908
25.8498	0.8696		0.86254		0.87873
25.9459	0.86924		0.86215		0.87839
26.042	0.86887		0.86176		0.87804
26.1381	0.86851		0.86138		0.8777
26.2342	0.86815		0.86099		0.87736
26.3303	0.86778		0.8606		0.87702
26.4264	0.86742		0.86022		0.87668
26.5225	0.86706		0.85984		0.87634
26.6186	0.8667		0.85945		0.876
26.7147	0.86634		0.85907		0.87566
26.8108	0.86598		0.85869		0.87532
26.9069	0.86563		0.85831		0.87499
27.003	0.86527		0.85793		0.87465
27.0991	0.86491		0.85755		0.87431
27.1952	0.86456		0.85717		0.87398
27.2913	0.8642		0.85679		0.87365
27.3874	0.86385		0.85642		0.87331
27.4835	0.8635		0.85604		0.87298
27.5796	0.86315		0.85566		0.87265
27.6757	0.8628		0.85529		0.87232
27.7718	0.86245		0.85491		0.87199
27.8679	0.8621		0.85454		0.87166
27.964	0.86175		0.85417		0.87133
28.0601	0.8614		0.8538		0.871
28.1562	0.86105		0.85343		0.87068
28.2523	0.86071		0.85305		0.87035
28.3483	0.86036		0.85269		0.87003
28.4444	0.86002		0.85232		0.8697
28.5405	0.85968		0.85195		0.86938
28.6366	0.85933		0.85158		0.86905
28.7327	0.85899		0.85121		0.86873
28.8288	0.85865		0.85085		0.86841
28.9249	0.85831		0.85048		0.86809
29.021	0.85797		0.85012		0.86777
29.1171	0.85763		0.84975		0.86745
29.2132	0.85729		0.84939		0.86713
29.3093	0.85696		0.84903		0.86681
29.4054	0.85662		0.84867		0.86649
29.5015	0.85628		0.84831		0.86618
29.5976	0.85595		0.84795		0.86586
29.6937	0.85561		0.84759		0.86555
29.7898	0.85528		0.84723		0.86523
29.8859	0.85495		0.84687		0.86492
29.982	0.85462		0.84651		0.8646
30.0781	0.85429		0.84616		0.86429
30.1742	0.85396		0.8458		0.86398
30.2703	0.85363		0.84544		0.86367
30.3664	0.8533		0.84509		0.86336
30.4625	0.85297		0.84474		0.86305
30.5586	0.85264		0.84438		0.86274
30.6547	0.85232		0.84403		0.86243
30.7508	0.85199		0.84368		0.86213
30.8468	0.85167		0.84333		0.86182
30.9429	0.85134		0.84298		0.86151
31.039	0.85102		0.84263		0.86121
31.1351	0.8507		0.84228		0.8609
31.2312	0.85037		0.84193		0.8606
31.3273	0.85005		0.84158		0.86029
31.4234	0.84973		0.84124		0.85999
31.5195	0.84941		0.84089		0.85969
31.6156	0.84909		0.84054		0.85939
31.7117	0.84878		0.8402		0.85909
31.8078	0.84846		0.83986		0.85879
31.9039	0.84814		0.83951		0.85849
32	0.84783		0.83917		0.85819
32.0961	0.84751		0.83883		0.85789
32.1922	0.8472		0.83849		0.8576
32.2883	0.84688		0.83814		0.8573
32.3844	0.84657		0.8378		0.857
32.4805	0.84626		0.83747		0.85671
32.5766	0.84595		0.83713		0.85641
32.6727	0.84564		0.83679		0.85612
32.7688	0.84533		0.83645		0.85583
32.8649	0.84502		0.83611		0.85553
32.961	0.84471		0.83578		0.85524
33.0571	0.8444		0.83544		0.85495
33.1531	0.84409		0.83511		0.85466
33.2493	0.84379		0.83477		0.85437
33.3454	0.84348		0.83444		0.85408
33.4414	0.84318		0.83411		0.85379
33.5375	0.84287		0.83378		0.85351
33.6336	0.84257		0.83345		0.85322
33.7297	0.84227		0.83311		0.85293
33.8258	0.84196		0.83278		0.85265
33.9219	0.84166		0.83246		0.85236
34.018	0.84136		0.83213		0.85208
34.1141	0.84106		0.8318		0.85179
34.2102	0.84076		0.83147		0.85151
34.3063	0.84046		0.83114		0.85123
34.4024	0.84016		0.83082		0.85094
34.4985	0.83987		0.83049		0.85066
34.5946	0.83957		0.83017		0.85038
34.6907	0.83928		0.82984		0.8501
34.7868	0.83898		0.82952		0.84982
34.8829	0.83869		0.8292		0.84954
34.979	0.83839		0.82887		0.84926
35.0751	0.8381		0.82855		0.84899
35.1712	0.83781		0.82823		0.84871
35.2673	0.83751		0.82791		0.84843
35.3634	0.83722		0.82759		0.84816
35.4595	0.83693		0.82727		0.84788
35.5556	0.83664		0.82695		0.84761
35.6516	0.83635		0.82664		0.84733
35.7478	0.83607		0.82632		0.84706
35.8438	0.83578		0.826		0.84679
35.9399	0.83549		0.82569		0.84652
36.036	0.8352		0.82537		0.84625
36.1321	0.83492		0.82506		0.84597
36.2282	0.83463		0.82474		0.8457
36.3243	0.83435		0.82443		0.84543
36.4204	0.83407		0.82412		0.84517
36.5165	0.83378		0.8238		0.8449
36.6126	0.8335		0.82349		0.84463
36.7087	0.83322		0.82318		0.84436
36.8048	0.83294		0.82287		0.8441
36.9009	0.83266		0.82256		0.84383
36.997	0.83238		0.82225		0.84356
37.0931	0.8321		0.82194		0.8433
37.1892	0.83182		0.82164		0.84304
37.2853	0.83154		0.82133		0.84277
37.3814	0.83126		0.82102		0.84251
37.4775	0.83099		0.82072		0.84225
37.5736	0.83071		0.82041		0.84199
37.6697	0.83044		0.82011		0.84172
37.7658	0.83016		0.8198		0.84146
37.8619	0.82989		0.8195		0.8412
37.958	0.82961		0.8192		0.84094
38.054	0.82934		0.81889		0.84069
38.1501	0.82907		0.81859		0.84043
38.2463	0.8288		0.81829		0.84017
38.3423	0.82853		0.81799		0.83991
38.4384	0.82826		0.81769		0.83966
38.5345	0.82799		0.81739		0.8394
38.6306	0.82772		0.81709		0.83915
38.7267	0.82745		0.81679		0.83889
38.8228	0.82718		0.8165		0.83864
38.9189	0.82692		0.8162		0.83838
39.015	0.82665		0.8159		0.83813
39.1111	0.82638		0.81561		0.83788
39.2072	0.82612		0.81531		0.83763
39.3033	0.82585		0.81502		0.83738
39.3994	0.82559		0.81472		0.83712
39.4955	0.82533		0.81443		0.83687
39.5916	0.82506		0.81414		0.83662
39.6877	0.8248		0.81384		0.83638
39.7838	0.82454		0.81355		0.83613
39.8799	0.82428		0.81326		0.83588
39.976	0.82402		0.81297		0.83563
40.0721	0.82376		0.81268		0.83539
40.1682	0.8235		0.81239		0.83514
40.2643	0.82324		0.8121		0.83489
40.3604	0.82299		0.81181		0.83465
40.4565	0.82273		0.81153		0.8344
40.5525	0.82247		0.81124		0.83416
40.6487	0.82222		0.81095		0.83392
40.7447	0.82196		0.81067		0.83367
40.8408	0.8217		0.81038		0.83343
40.9369	0.82145		0.8101		0.83319
41.033	0.8212		0.80981		0.83295
41.1291	0.82094		0.80953		0.83271
41.2252	0.82069		0.80924		0.83247
41.3213	0.82044		0.80896		0.83223
41.4174	0.82019		0.80868		0.83199
41.5135	0.81994		0.8084		0.83175
41.6096	0.81969		0.80812		0.83151
41.7057	0.81944		0.80784		0.83128
41.8018	0.81919		0.80756		0.83104
41.8979	0.81894		0.80728		0.8308
41.994	0.81869		0.807		0.83057
42.0901	0.81845		0.80672		0.83033
42.1862	0.8182		0.80644		0.8301
42.2823	0.81795		0.80617		0.82986
42.3784	0.81771		0.80589		0.82963
42.4745	0.81746		0.80561		0.8294
42.5706	0.81722		0.80534		0.82916
42.6667	0.81697		0.80506		0.82893
42.7628	0.81673		0.80479		0.8287
42.8589	0.81649		0.80452		0.82847
42.9549	0.81625		0.80424		0.82824
43.051	0.816		0.80397		0.82801
43.1472	0.81576		0.8037		0.82778
43.2432	0.81552		0.80343		0.82755
43.3393	0.81528		0.80316		0.82732
43.4354	0.81504		0.80288		0.82709
43.5315	0.81481		0.80261		0.82687
43.6276	0.81457		0.80235		0.82664
43.7237	0.81433		0.80208		0.82641
43.8198	0.81409		0.80181		0.82619
43.9159	0.81386		0.80154		0.82596
44.012	0.81362		0.80127		0.82574
44.1081	0.81338		0.80101		0.82551
44.2042	0.81315		0.80074		0.82529
44.3003	0.81292		0.80047		0.82507
44.3964	0.81268		0.80021		0.82484
44.4925	0.81245		0.79994		0.82462
44.5886	0.81222		0.79968		0.8244
44.6847	0.81198		0.79942		0.82418
44.7808	0.81175		0.79915		0.82396
44.8769	0.81152		0.79889		0.82374
44.973	0.81129		0.79863		0.82352
45.0691	0.81106		0.79837		0.8233
45.1652	0.81083		0.79811		0.82308
45.2613	0.8106		0.79785		0.82286
45.3574	0.81037		0.79759		0.82264
45.4534	0.81015		0.79733		0.82243
45.5496	0.80992		0.79707		0.82221
45.6457	0.80969		0.79681		0.82199
45.7417	0.80947		0.79655		0.82178
45.8378	0.80924		0.79629		0.82156
45.9339	0.80902		0.79604		0.82135
46.03	0.80879		0.79578		0.82113
46.1261	0.80857		0.79552		0.82092
46.2222	0.80834		0.79527		0.82071
46.3183	0.80812		0.79501		0.82049
46.4144	0.8079		0.79476		0.82028
46.5105	0.80767		0.79451		0.82007
46.6066	0.80745		0.79425		0.81986
46.7027	0.80723		0.794		0.81965
46.7988	0.80701		0.79375		0.81944
46.8949	0.80679		0.7935		0.81923
46.991	0.80657		0.79324		0.81902
47.0871	0.80635		0.79299		0.81881
47.1832	0.80613		0.79274		0.8186
47.2793	0.80592		0.79249		0.81839
47.3754	0.8057		0.79224		0.81818
47.4715	0.80548		0.792		0.81798
47.5676	0.80527		0.79175		0.81777
47.6637	0.80505		0.7915		0.81756
47.7598	0.80483		0.79125		0.81736
47.8559	0.80462		0.79101		0.81715
47.9519	0.80441		0.79076		0.81695
48.0481	0.80419		0.79051		0.81674
48.1441	0.80398		0.79027		0.81654
48.2402	0.80377		0.79002		0.81634
48.3363	0.80355		0.78978		0.81613
48.4324	0.80334		0.78953		0.81593
48.5285	0.80313		0.78929		0.81573
48.6246	0.80292		0.78905		0.81553
48.7207	0.80271		0.78881		0.81533
48.8168	0.8025		0.78856		0.81513
48.9129	0.80229		0.78832		0.81493
49.009	0.80208		0.78808		0.81473
49.1051	0.80187		0.78784		0.81453
49.2012	0.80166		0.7876		0.81433
49.2973	0.80146		0.78736		0.81413
49.3934	0.80125		0.78712		0.81393
49.4895	0.80104		0.78688		0.81373
49.5856	0.80084		0.78664		0.81354
49.6817	0.80063		0.78641		0.81334
49.7778	0.80042		0.78617		0.81314
49.8739	0.80022		0.78593		0.81295
49.97	0.80002		0.7857		0.81275
50.0661	0.79981		0.78546		0.81256
50.1622	0.79961		0.78523		0.81236
50.2583	0.79941		0.78499		0.81217
50.3543	0.7992		0.78476		0.81198
50.4504	0.799		0.78452		0.81178
50.5466	0.7988		0.78429		0.81159
50.6426	0.7986		0.78406		0.8114
50.7387	0.7984		0.78382		0.81121
50.8348	0.7982		0.78359		0.81102
50.9309	0.798		0.78336		0.81083
51.027	0.7978		0.78313		0.81063
51.1231	0.7976		0.7829		0.81044
51.2192	0.7974		0.78267		0.81026
51.3153	0.79721		0.78244		0.81007
51.4114	0.79701		0.78221		0.80988
51.5075	0.79681		0.78198		0.80969
51.6036	0.79662		0.78175		0.8095
51.6997	0.79642		0.78152		0.80931
51.7958	0.79623		0.7813		0.80913
51.8919	0.79603		0.78107		0.80894
51.988	0.79584		0.78084		0.80875
52.0841	0.79564		0.78062		0.80857
52.1802	0.79545		0.78039		0.80838
52.2763	0.79526		0.78016		0.8082
52.3724	0.79506		0.77994		0.80801
52.4685	0.79487		0.77972		0.80783
52.5646	0.79468		0.77949		0.80765
52.6607	0.79449		0.77927		0.80746
52.7568	0.7943		0.77904		0.80728
52.8528	0.79411		0.77882		0.8071
52.949	0.79392		0.7786		0.80692
53.0451	0.79373		0.77838		0.80673
53.1411	0.79354		0.77816		0.80655
53.2372	0.79335		0.77794		0.80637
53.3333	0.79316		0.77772		0.80619
53.4294	0.79297		0.7775		0.80601
53.5255	0.79279		0.77728		0.80583
53.6216	0.7926		0.77706		0.80565
53.7177	0.79241		0.77684		0.80547
53.8138	0.79223		0.77662		0.8053
53.9099	0.79204		0.7764		0.80512
54.006	0.79186		0.77619		0.80494
54.1021	0.79167		0.77597		0.80476
54.1982	0.79149		0.77575		0.80459
54.2943	0.7913		0.77554		0.80441
54.3904	0.79112		0.77532		0.80423
54.4865	0.79094		0.7751		0.80406
54.5826	0.79076		0.77489		0.80388
54.6787	0.79057		0.77468		0.80371
54.7748	0.79039		0.77446		0.80354
54.8709	0.79021		0.77425		0.80336
54.967	0.79003		0.77404		0.80319
55.0631	0.78985		0.77382		0.80301
55.1592	0.78967		0.77361		0.80284
55.2553	0.78949		0.7734		0.80267
55.3513	0.78931		0.77319		0.8025
55.4475	0.78913		0.77298		0.80233
55.5435	0.78895		0.77277		0.80215
55.6396	0.78878		0.77256		0.80198
55.7357	0.7886		0.77235		0.80181
55.8318	0.78842		0.77214		0.80164
55.9279	0.78824		0.77193		0.80147
56.024	0.78807		0.77172		0.8013
56.1201	0.78789		0.77151		0.80114
56.2162	0.78772		0.7713		0.80097
56.3123	0.78754		0.7711		0.8008
56.4084	0.78737		0.77089		0.80063
56.5045	0.78719		0.77068		0.80046
56.6006	0.78702		0.77048		0.8003
56.6967	0.78685		0.77027		0.80013
56.7928	0.78667		0.77007		0.79996
56.8889	0.7865		0.76986		0.7998
56.985	0.78633		0.76966		0.79963
57.0811	0.78616		0.76945		0.79947
57.1772	0.78598		0.76925		0.7993
57.2733	0.78581		0.76905		0.79914
57.3694	0.78564		0.76884		0.79898
57.4655	0.78547		0.76864		0.79881
57.5616	0.7853		0.76844		0.79865
57.6577	0.78513		0.76824		0.79849
57.7537	0.78496		0.76804		0.79832
57.8499	0.7848		0.76784		0.79816
57.946	0.78463		0.76764		0.798
58.042	0.78446		0.76744		0.79784
58.1381	0.78429		0.76724		0.79768
58.2342	0.78413		0.76704		0.79752
58.3303	0.78396		0.76684		0.79736
58.4264	0.78379		0.76664		0.7972
58.5225	0.78363		0.76644		0.79704
58.6186	0.78346		0.76624		0.79688
58.7147	0.7833		0.76605		0.79672
58.8108	0.78313		0.76585		0.79656
58.9069	0.78297		0.76565		0.7964
59.003	0.7828		0.76546		0.79624
59.0991	0.78264		0.76526		0.79609
59.1952	0.78248		0.76507		0.79593
59.2913	0.78231		0.76487		0.79577
59.3874	0.78215		0.76468		0.79562
59.4835	0.78199		0.76448		0.79546
59.5796	0.78183		0.76429		0.79531
59.6757	0.78167		0.7641		0.79515
59.7718	0.78151		0.7639		0.795
59.8679	0.78134		0.76371		0.79484
59.964	0.78118		0.76352		0.79469
60.0601	0.78102		0.76333		0.79453
60.1562	0.78087		0.76314		0.79438
60.2522	0.78071		0.76295		0.79423
60.3484	0.78055		0.76275		0.79407
60.4444	0.78039		0.76256		0.79392
60.5405	0.78023		0.76237		0.79377
60.6366	0.78007		0.76219		0.79362
60.7327	0.77992		0.762		0.79347
60.8288	0.77976		0.76181		0.79331
60.9249	0.7796		0.76162		0.79316
61.021	0.77945		0.76143		0.79301
61.1171	0.77929		0.76124		0.79286
61.2132	0.77914		0.76106		0.79271
61.3093	0.77898		0.76087		0.79256
61.4054	0.77883		0.76068		0.79242
61.5015	0.77867		0.7605		0.79227
61.5976	0.77852		0.76031		0.79212
61.6937	0.77836		0.76013		0.79197
61.7898	0.77821		0.75994		0.79182
61.8859	0.77806		0.75976		0.79168
61.982	0.77791		0.75957		0.79153
62.0781	0.77775		0.75939		0.79138
62.1742	0.7776		0.7592		0.79124
62.2703	0.77745		0.75902		0.79109
62.3664	0.7773		0.75884		0.79094
62.4625	0.77715		0.75866		0.7908
62.5586	0.777		0.75847		0.79065
62.6546	0.77685		0.75829		0.79051
62.7507	0.7767		0.75811		0.79036
62.8469	0.77655		0.75793		0.79022
62.9429	0.7764		0.75775		0.79008
63.039	0.77625		0.75757		0.78993
63.1351	0.7761		0.75739		0.78979
63.2312	0.77596		0.75721		0.78965
63.3273	0.77581		0.75703		0.7895
63.4234	0.77566		0.75685		0.78936
63.5195	0.77551		0.75667		0.78922
63.6156	0.77537		0.75649		0.78908
63.7117	0.77522		0.75632		0.78894
63.8078	0.77507		0.75614		0.7888
63.9039	0.77493		0.75596		0.78866
64	0.77478		0.75579		0.78852
64.0961	0.77464		0.75561		0.78838
64.1922	0.77449		0.75543		0.78824
64.2883	0.77435		0.75526		0.7881
64.3844	0.77421		0.75508		0.78796
64.4805	0.77406		0.75491		0.78782
64.5766	0.77392		0.75473		0.78768
64.6727	0.77378		0.75456		0.78754
64.7688	0.77363		0.75438		0.78741
64.8649	0.77349		0.75421		0.78727
64.961	0.77335		0.75404		0.78713
65.0571	0.77321		0.75386		0.787
65.1531	0.77307		0.75369		0.78686
65.2493	0.77293		0.75352		0.78672
65.3453	0.77279		0.75335		0.78659
65.4414	0.77265		0.75318		0.78645
65.5375	0.77251		0.753		0.78632
65.6336	0.77237		0.75283		0.78618
65.7297	0.77223		0.75266		0.78605
65.8258	0.77209		0.75249		0.78591
65.9219	0.77195		0.75232		0.78578
66.018	0.77181		0.75215		0.78565
66.1141	0.77167		0.75198		0.78551
66.2102	0.77154		0.75182		0.78538
66.3063	0.7714		0.75165		0.78525
66.4024	0.77126		0.75148		0.78511
66.4985	0.77112		0.75131		0.78498
66.5946	0.77099		0.75114		0.78485
66.6907	0.77085		0.75098		0.78472
66.7868	0.77072		0.75081		0.78459
66.8829	0.77058		0.75064		0.78446
66.979	0.77045		0.75048		0.78433
67.0751	0.77031		0.75031		0.7842
67.1712	0.77018		0.75015		0.78407
67.2673	0.77004		0.74998		0.78394
67.3634	0.76991		0.74982		0.78381
67.4595	0.76978		0.74965		0.78368
67.5556	0.76964		0.74949		0.78355
67.6517	0.76951		0.74932		0.78342
67.7477	0.76938		0.74916		0.78329
67.8438	0.76924		0.749		0.78316
67.9399	0.76911		0.74883		0.78304
68.036	0.76898		0.74867		0.78291
68.1321	0.76885		0.74851		0.78278
68.2282	0.76872		0.74835		0.78265
68.3243	0.76859		0.74819		0.78253
68.4204	0.76846		0.74802		0.7824
68.5165	0.76833		0.74786		0.78228
68.6126	0.7682		0.7477		0.78215
68.7087	0.76807		0.74754		0.78202
68.8048	0.76794		0.74738		0.7819
68.9009	0.76781		0.74722		0.78177
68.997	0.76768		0.74706		0.78165
69.0931	0.76755		0.7469		0.78153
69.1892	0.76742		0.74675		0.7814
69.2853	0.7673		0.74659		0.78128
69.3814	0.76717		0.74643		0.78115
69.4775	0.76704		0.74627		0.78103
69.5736	0.76692		0.74611		0.78091
69.6697	0.76679		0.74596		0.78079
69.7658	0.76666		0.7458		0.78066
69.8619	0.76654		0.74564		0.78054
69.958	0.76641		0.74549		0.78042
70.0541	0.76629		0.74533		0.7803
70.1501	0.76616		0.74517		0.78018
70.2463	0.76604		0.74502		0.78006
70.3423	0.76591		0.74486		0.77994
70.4384	0.76579		0.74471		0.77981
70.5345	0.76566		0.74456		0.77969
70.6306	0.76554		0.7444		0.77958
70.7267	0.76542		0.74425		0.77946
70.8228	0.76529		0.74409		0.77934
70.9189	0.76517		0.74394		0.77922
71.015	0.76505		0.74379		0.7791
71.1111	0.76493		0.74364		0.77898
71.2072	0.7648		0.74348		0.77886
71.3033	0.76468		0.74333		0.77874
71.3994	0.76456		0.74318		0.77863
71.4955	0.76444		0.74303		0.77851
71.5916	0.76432		0.74288		0.77839
71.6877	0.7642		0.74273		0.77827
71.7838	0.76408		0.74258		0.77816
71.8799	0.76396		0.74243		0.77804
71.976	0.76384		0.74228		0.77793
72.0721	0.76372		0.74213		0.77781
72.1682	0.7636		0.74198		0.77769
72.2643	0.76348		0.74183		0.77758
72.3604	0.76336		0.74168		0.77746
72.4565	0.76324		0.74153		0.77735
72.5525	0.76313		0.74138		0.77723
72.6487	0.76301		0.74124		0.77712
72.7447	0.76289		0.74109		0.77701
72.8408	0.76277		0.74094		0.77689
72.9369	0.76266		0.74079		0.77678
73.033	0.76254		0.74065		0.77667
73.1291	0.76242		0.7405		0.77655
73.2252	0.76231		0.74036		0.77644
73.3213	0.76219		0.74021		0.77633
73.4174	0.76208		0.74006		0.77622
73.5135	0.76196		0.73992		0.7761
73.6096	0.76185		0.73977		0.77599
73.7057	0.76173		0.73963		0.77588
73.8018	0.76162		0.73949		0.77577
73.8979	0.7615		0.73934		0.77566
73.994	0.76139		0.7392		0.77555
74.0901	0.76128		0.73905		0.77544
74.1862	0.76116		0.73891		0.77533
74.2823	0.76105		0.73877		0.77522
74.3784	0.76094		0.73863		0.77511
74.4745	0.76082		0.73848		0.775
74.5706	0.76071		0.73834		0.77489
74.6667	0.7606		0.7382		0.77478
74.7628	0.76049		0.73806		0.77467
74.8589	0.76038		0.73792		0.77456
74.9549	0.76026		0.73778		0.77445
75.0511	0.76015		0.73764		0.77435
75.1471	0.76004		0.7375		0.77424
75.2432	0.75993		0.73736		0.77413
75.3393	0.75982		0.73722		0.77402
75.4354	0.75971		0.73708		0.77392
75.5315	0.7596		0.73694		0.77381
75.6276	0.75949		0.7368		0.7737
75.7237	0.75938		0.73666		0.7736
75.8198	0.75927		0.73652		0.77349
75.9159	0.75917		0.73638		0.77339
76.012	0.75906		0.73624		0.77328
76.1081	0.75895		0.73611		0.77317
76.2042	0.75884		0.73597		0.77307
76.3003	0.75873		0.73583		0.77296
76.3964	0.75863		0.7357		0.77286
76.4925	0.75852		0.73556		0.77276
76.5886	0.75841		0.73542		0.77265
76.6847	0.75831		0.73529		0.77255
76.7808	0.7582		0.73515		0.77244
76.8769	0.75809		0.73502		0.77234
76.973	0.75799		0.73488		0.77224
77.0691	0.75788		0.73475		0.77213
77.1652	0.75778		0.73461		0.77203
77.2613	0.75767		0.73448		0.77193
77.3574	0.75757		0.73434		0.77183
77.4535	0.75746		0.73421		0.77173
77.5495	0.75736		0.73408		0.77162
77.6457	0.75725		0.73394		0.77152
77.7417	0.75715		0.73381		0.77142
77.8378	0.75704		0.73368		0.77132
77.9339	0.75694		0.73354		0.77122
78.03	0.75684		0.73341		0.77112
78.1261	0.75673		0.73328		0.77102
78.2222	0.75663		0.73315		0.77092
78.3183	0.75653		0.73302		0.77082
78.4144	0.75643		0.73289		0.77072
78.5105	0.75632		0.73276		0.77062
78.6066	0.75622		0.73263		0.77052
78.7027	0.75612		0.73249		0.77042
78.7988	0.75602		0.73236		0.77032
78.8949	0.75592		0.73223		0.77022
78.991	0.75582		0.73211		0.77012
79.0871	0.75572		0.73198		0.77003
79.1832	0.75562		0.73185		0.76993
79.2793	0.75552		0.73172		0.76983
79.3754	0.75542		0.73159		0.76973
79.4715	0.75532		0.73146		0.76964
79.5676	0.75522		0.73133		0.76954
79.6637	0.75512		0.73121		0.76944
79.7598	0.75502		0.73108		0.76935
79.8559	0.75492		0.73095		0.76925
79.9519	0.75482		0.73082		0.76915
80.0481	0.75472		0.7307		0.76906
80.1441	0.75462		0.73057		0.76896
80.2402	0.75453		0.73044		0.76887
80.3363	0.75443		0.73032		0.76877
80.4324	0.75433		0.73019		0.76868
80.5285	0.75423		0.73007		0.76858
80.6246	0.75414		0.72994		0.76849
80.7207	0.75404		0.72982		0.76839
80.8168	0.75394		0.72969		0.7683
80.9129	0.75385		0.72957		0.7682
81.009	0.75375		0.72944		0.76811
81.1051	0.75366		0.72932		0.76802
81.2012	0.75356		0.72919		0.76792
81.2973	0.75346		0.72907		0.76783
81.3934	0.75337		0.72895		0.76774
81.4895	0.75327		0.72882		0.76764
81.5856	0.75318		0.7287		0.76755
81.6817	0.75309		0.72858		0.76746
81.7778	0.75299		0.72846		0.76737
81.8739	0.7529		0.72833		0.76728
81.97	0.7528		0.72821		0.76718
82.0661	0.75271		0.72809		0.76709
82.1622	0.75262		0.72797		0.767
82.2583	0.75252		0.72785		0.76691
82.3543	0.75243		0.72773		0.76682
82.4505	0.75234		0.72761		0.76673
82.5465	0.75224		0.72749		0.76664
82.6426	0.75215		0.72737		0.76655
82.7387	0.75206		0.72725		0.76646
82.8348	0.75197		0.72713		0.76637
82.9309	0.75188		0.72701		0.76628
83.027	0.75178		0.72689		0.76619
83.1231	0.75169		0.72677		0.7661
83.2192	0.7516		0.72665		0.76601
83.3153	0.75151		0.72653		0.76592
83.4114	0.75142		0.72641		0.76583
83.5075	0.75133		0.7263		0.76574
83.6036	0.75124		0.72618		0.76566
83.6997	0.75115		0.72606		0.76557
83.7958	0.75106		0.72594		0.76548
83.8919	0.75097		0.72583		0.76539
83.988	0.75088		0.72571		0.76531
84.0841	0.75079		0.72559		0.76522
84.1802	0.7507		0.72548		0.76513
84.2763	0.75061		0.72536		0.76504
84.3724	0.75053		0.72524		0.76496
84.4685	0.75044		0.72513		0.76487
84.5646	0.75035		0.72501		0.76479
84.6607	0.75026		0.7249		0.7647
84.7568	0.75017		0.72478		0.76461
84.8529	0.75009		0.72467		0.76453
84.9489	0.75		0.72455		0.76444
85.0451	0.74991		0.72444		0.76436
85.1411	0.74983		0.72433		0.76427
85.2372	0.74974		0.72421		0.76419
85.3333	0.74965		0.7241		0.7641
85.4294	0.74957		0.72398		0.76402
85.5255	0.74948		0.72387		0.76393
85.6216	0.74939		0.72376		0.76385
85.7177	0.74931		0.72365		0.76377
85.8138	0.74922		0.72353		0.76368
85.9099	0.74914		0.72342		0.7636
86.006	0.74905		0.72331		0.76352
86.1021	0.74897		0.7232		0.76343
86.1982	0.74888		0.72308		0.76335
86.2943	0.7488		0.72297		0.76327
86.3904	0.74871		0.72286		0.76318
86.4865	0.74863		0.72275		0.7631
86.5826	0.74855		0.72264		0.76302
86.6787	0.74846		0.72253		0.76294
86.7748	0.74838		0.72242		0.76286
86.8709	0.74829		0.72231		0.76277
86.967	0.74821		0.7222		0.76269
87.0631	0.74813		0.72209		0.76261
87.1592	0.74805		0.72198		0.76253
87.2553	0.74796		0.72187		0.76245
87.3513	0.74788		0.72176		0.76237
87.4475	0.7478		0.72165		0.76229
87.5435	0.74772		0.72155		0.76221
87.6396	0.74764		0.72144		0.76213
87.7357	0.74755		0.72133		0.76205
87.8318	0.74747		0.72122		0.76197
87.9279	0.74739		0.72111		0.76189
88.024	0.74731		0.72101		0.76181
88.1201	0.74723		0.7209		0.76173
88.2162	0.74715		0.72079		0.76165
88.3123	0.74707		0.72068		0.76157
88.4084	0.74699		0.72058		0.76149
88.5045	0.74691		0.72047		0.76141
88.6006	0.74683		0.72037		0.76134
88.6967	0.74675		0.72026		0.76126
88.7928	0.74667		0.72015		0.76118
88.8889	0.74659		0.72005		0.7611
88.985	0.74651		0.71994		0.76102
89.0811	0.74643		0.71984		0.76095
89.1772	0.74635		0.71973		0.76087
89.2733	0.74627		0.71963		0.76079
89.3694	0.7462		0.71952		0.76071
89.4655	0.74612		0.71942		0.76064
89.5616	0.74604		0.71931		0.76056
89.6577	0.74596		0.71921		0.76048
89.7537	0.74588		0.71911		0.76041
89.8499	0.74581		0.719		0.76033
89.9459	0.74573		0.7189		0.76026
90.042	0.74565		0.7188		0.76018
90.1381	0.74557		0.71869		0.7601
90.2342	0.7455		0.71859		0.76003
90.3303	0.74542		0.71849		0.75995
90.4264	0.74534		0.71839		0.75988
90.5225	0.74527		0.71828		0.7598
90.6186	0.74519		0.71818		0.75973
90.7147	0.74512		0.71808		0.75966
90.8108	0.74504		0.71798		0.75958
90.9069	0.74496		0.71788		0.75951
91.003	0.74489		0.71778		0.75943
91.0991	0.74481		0.71768		0.75936
91.1952	0.74474		0.71758		0.75928
91.2913	0.74466		0.71748		0.75921
91.3874	0.74459		0.71738		0.75914
91.4835	0.74452		0.71727		0.75906
91.5796	0.74444		0.71718		0.75899
91.6757	0.74437		0.71708		0.75892
91.7718	0.74429		0.71698		0.75885
91.8679	0.74422		0.71688		0.75877
91.964	0.74415		0.71678		0.7587
92.0601	0.74407		0.71668		0.75863
92.1562	0.744		0.71658		0.75856
92.2523	0.74393		0.71648		0.75848
92.3483	0.74385		0.71638		0.75841
92.4444	0.74378		0.71629		0.75834
92.5405	0.74371		0.71619		0.75827
92.6366	0.74363		0.71609		0.7582
92.7327	0.74356		0.71599		0.75813
92.8288	0.74349		0.71589		0.75806
92.9249	0.74342		0.7158		0.75799
93.021	0.74335		0.7157		0.75792
93.1171	0.74327		0.7156		0.75784
93.2132	0.7432		0.71551		0.75777
93.3093	0.74313		0.71541		0.7577
93.4054	0.74306		0.71531		0.75763
93.5015	0.74299		0.71522		0.75756
93.5976	0.74292		0.71512		0.7575
93.6937	0.74285		0.71503		0.75743
93.7898	0.74278		0.71493		0.75736
93.8859	0.74271		0.71484		0.75729
93.982	0.74264		0.71474		0.75722
94.0781	0.74257		0.71465		0.75715
94.1742	0.7425		0.71455		0.75708
94.2703	0.74243		0.71446		0.75701
94.3664	0.74236		0.71436		0.75694
94.4625	0.74229		0.71427		0.75688
94.5586	0.74222		0.71418		0.75681
94.6547	0.74215		0.71408		0.75674
94.7507	0.74208		0.71399		0.75667
94.8469	0.74201		0.7139		0.7566
94.9429	0.74195		0.7138		0.75654
95.039	0.74188		0.71371		0.75647
95.1351	0.74181		0.71362		0.7564
95.2312	0.74174		0.71352		0.75633
95.3273	0.74167		0.71343		0.75627
95.4234	0.74161		0.71334		0.7562
95.5195	0.74154		0.71325		0.75613
95.6156	0.74147		0.71316		0.75607
95.7117	0.7414		0.71306		0.756
95.8078	0.74134		0.71297		0.75594
95.9039	0.74127		0.71288		0.75587
96	0.7412		0.71279		0.7558
