# Supplementary material for: Heliorhodopsin binds and regulates glutamine synthetase activity
Source: PLoS Biol. 2022 Oct 3;20(10):e3001817. doi: 10.1371/journal.pbio.3001817 (PMC9529153; doi:10.1371/journal.pbio.3001817)
Supplement: S4 Data — (XLSX) [file pbio.3001817.s013.xlsx]

## Sheet: Fig S1B
	AbHeR WT, pH, absorbance
Wavelength (nm)	3.2	3.7	3.9	4.14	4.45	4.65	5	5.35	5.9	6.2	7	7.39	7.9	8.3	8.9	9.4	10.7
310	0.22915	0.24679	0.24716	0.24618	0.24334	0.23026	0.22107	0.21537	0.19895	0.19648	0.18982	0.19904	0.21363	0.23152	0.25528	0.27669	0.32863
310.5	0.22747	0.24475	0.24372	0.24457	0.24161	0.22845	0.22019	0.21442	0.19898	0.19649	0.18882	0.19903	0.21261	0.23148	0.25422	0.27659	0.32652
311	0.22579	0.24371	0.24229	0.24297	0.24187	0.22764	0.21931	0.21447	0.19701	0.19549	0.18882	0.19804	0.21259	0.23144	0.25415	0.27549	0.32442
311.5	0.22311	0.24268	0.24085	0.24136	0.24114	0.22682	0.21943	0.21453	0.19803	0.1955	0.18982	0.19703	0.21157	0.2324	0.2541	0.2764	0.32331
312	0.22244	0.24164	0.24041	0.24175	0.2394	0.22701	0.21756	0.21358	0.19706	0.19551	0.18882	0.19703	0.21156	0.23136	0.25503	0.2753	0.3212
312.5	0.22276	0.23961	0.23796	0.24015	0.23767	0.2252	0.21768	0.21263	0.19708	0.19451	0.18782	0.19802	0.21154	0.23132	0.25396	0.2762	0.32008
313	0.20678	0.2246	0.22175	0.22644	0.22722	0.21814	0.21223	0.21073	0.19761	0.19665	0.19282	0.20196	0.2192	0.23948	0.26561	0.29015	0.33278
313.5	0.20401	0.22354	0.2213	0.22484	0.22549	0.21834	0.21235	0.20978	0.19763	0.19665	0.19182	0.20196	0.21819	0.24044	0.26654	0.29005	0.33467
314	0.20524	0.22247	0.22186	0.22323	0.22575	0.21652	0.21347	0.20983	0.19766	0.19566	0.19182	0.20196	0.21817	0.2414	0.26748	0.29095	0.33556
314.5	0.20446	0.2244	0.22042	0.22263	0.22602	0.21671	0.21259	0.20889	0.19768	0.19667	0.19182	0.20095	0.22015	0.24136	0.26842	0.29185	0.33845
315	0.21634	0.23442	0.23377	0.23513	0.23499	0.22314	0.21528	0.21089	0.1962	0.19454	0.18782	0.19801	0.21146	0.23212	0.25564	0.27671	0.31754
315.5	0.21764	0.23437	0.23233	0.23352	0.23326	0.22233	0.21541	0.21195	0.19623	0.19355	0.18882	0.19701	0.21245	0.23308	0.25758	0.27762	0.31743
316	0.21595	0.23333	0.23289	0.23292	0.23252	0.22252	0.21553	0.212	0.19726	0.19456	0.18982	0.198	0.21243	0.23304	0.25751	0.27952	0.31832
316.5	0.21426	0.23229	0.23146	0.23231	0.23379	0.2227	0.21565	0.21105	0.19728	0.19557	0.18982	0.199	0.21341	0.234	0.25745	0.27942	0.31821
317	0.21455	0.23325	0.23202	0.23271	0.23205	0.22189	0.21477	0.2121	0.19731	0.19457	0.18982	0.198	0.2144	0.23596	0.25738	0.27932	0.3181
317.5	0.21285	0.2312	0.22958	0.2321	0.23231	0.22108	0.21489	0.21215	0.19733	0.19558	0.19082	0.19999	0.21438	0.23492	0.25832	0.28022	0.31899
318	0.20075	0.21982	0.21634	0.22038	0.22387	0.21402	0.20944	0.21025	0.19686	0.19671	0.19282	0.20293	0.22204	0.24508	0.27397	0.29817	0.35169
318.5	0.2009	0.22073	0.2159	0.21978	0.22213	0.21521	0.21056	0.2093	0.19788	0.19672	0.19282	0.20393	0.22202	0.24604	0.2749	0.30008	0.35458
319	0.20004	0.22163	0.21645	0.21917	0.22139	0.2154	0.21068	0.20836	0.19691	0.19673	0.19282	0.20393	0.22101	0.246	0.27584	0.30098	0.35747
319.5	0.19817	0.21953	0.21501	0.21856	0.22166	0.21558	0.2098	0.21041	0.19793	0.19673	0.19282	0.20392	0.22299	0.24696	0.27677	0.30088	0.35836
320	0.20926	0.22895	0.22638	0.22908	0.23064	0.22002	0.2135	0.21042	0.19746	0.19661	0.19082	0.19998	0.2163	0.23672	0.262	0.28473	0.32444
320.5	0.20853	0.2279	0.22594	0.22847	0.2299	0.21921	0.21362	0.21047	0.19748	0.19662	0.19082	0.20098	0.21728	0.23768	0.26293	0.28464	0.32533
321	0.2078	0.22685	0.2255	0.22687	0.22917	0.2194	0.21274	0.21052	0.19751	0.19562	0.19182	0.20097	0.21727	0.23864	0.26287	0.28554	0.32622
321.5	0.20705	0.22679	0.22306	0.22726	0.22843	0.21959	0.21286	0.21057	0.19753	0.19663	0.19082	0.20097	0.21725	0.2376	0.2638	0.28644	0.32811
322	0.2073	0.22673	0.22262	0.22666	0.2277	0.21777	0.21199	0.21062	0.19856	0.19664	0.19082	0.20197	0.21724	0.23856	0.26474	0.28634	0.33
322.5	0.20755	0.22467	0.22219	0.22605	0.22796	0.21796	0.21211	0.21068	0.19758	0.19664	0.19182	0.20096	0.21722	0.23952	0.26567	0.28825	0.33189
323	0.19579	0.21773	0.21191	0.21632	0.2195	0.2119	0.20865	0.20778	0.19811	0.19778	0.19482	0.2049	0.22288	0.24968	0.28132	0.3082	0.3736
323.5	0.19583	0.2176	0.21047	0.21471	0.21876	0.21208	0.20877	0.20883	0.19813	0.19778	0.19382	0.2059	0.22386	0.25164	0.28226	0.3091	0.37549
324	0.19685	0.21547	0.21103	0.2151	0.21903	0.21227	0.2079	0.20888	0.19716	0.19679	0.19382	0.2049	0.22485	0.2506	0.2832	0.31001	0.37838
324.5	0.19487	0.21533	0.21159	0.21449	0.21829	0.21146	0.20802	0.20893	0.19718	0.1978	0.19382	0.20489	0.22583	0.25056	0.28313	0.31091	0.38027
325	0.20267	0.22332	0.21998	0.22302	0.22528	0.2169	0.21171	0.20994	0.19771	0.19667	0.19282	0.20295	0.21914	0.24132	0.26935	0.29176	0.34034
325.5	0.20287	0.22124	0.21854	0.22241	0.22554	0.21608	0.21083	0.20899	0.19873	0.19668	0.19282	0.20195	0.22012	0.24328	0.26929	0.29266	0.34123
326	0.20306	0.22217	0.2181	0.22181	0.22481	0.21627	0.21195	0.21004	0.19776	0.19669	0.19282	0.20294	0.22011	0.24424	0.27122	0.29456	0.34412
326.5	0.20125	0.22108	0.21766	0.2222	0.22507	0.21646	0.21108	0.2101	0.19778	0.19669	0.19282	0.20294	0.22009	0.2432	0.27116	0.29547	0.34702
327	0.20043	0.221	0.21722	0.2206	0.22434	0.21565	0.2102	0.21015	0.19781	0.1977	0.19282	0.20294	0.22007	0.24416	0.27209	0.29637	0.34891
327.5	0.20059	0.22191	0.21678	0.22199	0.2236	0.21484	0.21032	0.2102	0.19683	0.19771	0.19282	0.20293	0.22106	0.24512	0.27303	0.29827	0.3508
328	0.20075	0.21982	0.21634	0.22038	0.22387	0.21402	0.20944	0.21025	0.19686	0.19671	0.19282	0.20293	0.22204	0.24508	0.27397	0.29817	0.35169
328.5	0.2009	0.22073	0.2159	0.21978	0.22213	0.21521	0.21056	0.2093	0.19788	0.19672	0.19282	0.20393	0.22202	0.24604	0.2749	0.30008	0.35458
329	0.20004	0.22163	0.21645	0.21917	0.22139	0.2154	0.21068	0.20836	0.19691	0.19673	0.19282	0.20393	0.22101	0.246	0.27584	0.30098	0.35747
329.5	0.19817	0.21953	0.21501	0.21856	0.22166	0.21558	0.2098	0.21041	0.19793	0.19673	0.19282	0.20392	0.22299	0.24696	0.27677	0.30088	0.35836
330	0.19829	0.21943	0.21557	0.21796	0.22192	0.21377	0.20993	0.20946	0.19796	0.19774	0.19382	0.20492	0.22198	0.24792	0.27671	0.30278	0.36125
330.5	0.1984	0.21832	0.21413	0.21735	0.22118	0.21396	0.21105	0.20951	0.19798	0.19674	0.19382	0.20392	0.22296	0.24688	0.27765	0.30369	0.36314
331	0.1985	0.21921	0.21369	0.21775	0.22045	0.21415	0.20917	0.20957	0.19701	0.19875	0.19282	0.20491	0.22294	0.24784	0.27858	0.30459	0.36503
331.5	0.19859	0.21809	0.21225	0.21814	0.22071	0.21233	0.20929	0.20962	0.19603	0.19676	0.19482	0.20391	0.22293	0.2488	0.28052	0.30449	0.36592
332	0.19766	0.21698	0.2118	0.21653	0.21997	0.21352	0.21041	0.20867	0.19806	0.19776	0.19282	0.20391	0.22291	0.24876	0.28045	0.30739	0.36882
332.5	0.19773	0.21685	0.21336	0.21692	0.21923	0.21271	0.21053	0.20872	0.19808	0.19777	0.19382	0.20491	0.22389	0.24872	0.28139	0.3073	0.37171
333	0.19579	0.21773	0.21191	0.21632	0.2195	0.2119	0.20865	0.20778	0.19811	0.19778	0.19482	0.2049	0.22288	0.24968	0.28132	0.3082	0.3736
333.5	0.19583	0.2176	0.21047	0.21471	0.21876	0.21208	0.20877	0.20883	0.19813	0.19778	0.19382	0.2059	0.22386	0.25164	0.28226	0.3091	0.37549
334	0.19685	0.21547	0.21103	0.2151	0.21903	0.21227	0.2079	0.20888	0.19716	0.19679	0.19382	0.2049	0.22485	0.2506	0.2832	0.31001	0.37838
334.5	0.19487	0.21533	0.21159	0.21449	0.21829	0.21146	0.20802	0.20893	0.19718	0.1978	0.19382	0.20489	0.22583	0.25056	0.28313	0.31091	0.38027
335	0.19487	0.21619	0.21014	0.21489	0.21855	0.21164	0.20914	0.20898	0.19721	0.1968	0.19482	0.20489	0.22481	0.25152	0.28407	0.31181	0.38116
335.5	0.19386	0.21505	0.2107	0.21428	0.21782	0.21283	0.20726	0.20804	0.19723	0.19781	0.19482	0.20489	0.2258	0.25248	0.285	0.31272	0.38405
336	0.19484	0.21491	0.20826	0.21467	0.21708	0.21102	0.20838	0.20809	0.19726	0.19781	0.19482	0.20488	0.22478	0.25244	0.28594	0.31362	0.38495
336.5	0.19281	0.21575	0.20881	0.21506	0.21734	0.2102	0.2085	0.20914	0.19728	0.19782	0.19582	0.20588	0.22676	0.2534	0.28688	0.31452	0.38784
337	0.19376	0.2146	0.20837	0.21345	0.2176	0.21039	0.20862	0.20819	0.19831	0.19783	0.19582	0.20588	0.22675	0.25436	0.28781	0.31643	0.38973
337.5	0.19369	0.21445	0.20892	0.21284	0.21786	0.21058	0.20874	0.20925	0.19934	0.19883	0.19582	0.20788	0.22773	0.25632	0.28875	0.31733	0.39262
338	0.19361	0.21528	0.20848	0.21523	0.21713	0.21177	0.20886	0.2083	0.19836	0.19984	0.19582	0.20687	0.22772	0.25628	0.28969	0.31923	0.39451
338.5	0.19252	0.21412	0.20904	0.21263	0.21639	0.21095	0.20898	0.20835	0.19939	0.19885	0.19582	0.20787	0.2287	0.25524	0.29062	0.32014	0.3974
339	0.19241	0.21396	0.20759	0.21302	0.21665	0.21114	0.2081	0.2094	0.19841	0.19985	0.19682	0.20787	0.22768	0.2572	0.29056	0.32104	0.4003
339.5	0.19129	0.21379	0.20714	0.21341	0.21591	0.21132	0.20822	0.20945	0.19844	0.19886	0.19682	0.20786	0.22967	0.25816	0.29249	0.32194	0.40219
340	0.19116	0.21361	0.2087	0.2128	0.21617	0.21151	0.20935	0.20851	0.19846	0.19887	0.19682	0.20886	0.22865	0.25812	0.29243	0.32284	0.40308
340.5	0.19101	0.21544	0.20725	0.21219	0.21544	0.2107	0.20847	0.20956	0.19849	0.19987	0.19582	0.20886	0.22963	0.25808	0.29337	0.32375	0.40597
341	0.18985	0.21426	0.2068	0.21158	0.2167	0.21088	0.20759	0.20861	0.19851	0.19988	0.19682	0.20785	0.23062	0.25805	0.2953	0.32465	0.40886
341.5	0.19168	0.21407	0.20636	0.21097	0.21696	0.21007	0.20871	0.20866	0.19954	0.20089	0.19682	0.20885	0.2296	0.259	0.29524	0.32756	0.40976
342	0.1885	0.21389	0.20591	0.21136	0.21622	0.21026	0.20783	0.20972	0.19956	0.19989	0.19682	0.20985	0.23059	0.25897	0.29617	0.32746	0.41265
342.5	0.1903	0.2147	0.20547	0.21075	0.21449	0.21044	0.20795	0.20877	0.19959	0.1999	0.19682	0.20885	0.23057	0.25993	0.29611	0.32836	0.41354
343	0.18909	0.21351	0.20702	0.21114	0.21575	0.21063	0.20907	0.21082	0.19861	0.1999	0.19682	0.20984	0.23055	0.26089	0.29705	0.32927	0.41543
343.5	0.18888	0.21331	0.20557	0.21153	0.21601	0.20981	0.20819	0.20987	0.19864	0.19991	0.19782	0.21084	0.23054	0.26085	0.29798	0.33017	0.41833
344	0.18865	0.21311	0.20612	0.21092	0.21527	0.21	0.20831	0.20993	0.19866	0.19992	0.19782	0.20984	0.23252	0.26281	0.29792	0.33208	0.42122
344.5	0.18841	0.21291	0.20668	0.21131	0.21453	0.20919	0.20843	0.20998	0.19969	0.19992	0.19782	0.20983	0.2315	0.26177	0.29886	0.33198	0.42211
345	0.18716	0.2117	0.20522	0.2097	0.21479	0.20937	0.20655	0.20903	0.20071	0.19893	0.19782	0.20983	0.23149	0.26173	0.29979	0.33188	0.424
345.5	0.18591	0.21249	0.20478	0.21009	0.21405	0.20956	0.20767	0.20808	0.19974	0.19994	0.19682	0.20983	0.23147	0.26269	0.30073	0.33179	0.4249
346	0.18664	0.21428	0.20533	0.20947	0.21431	0.20874	0.20779	0.20913	0.19976	0.19994	0.19682	0.20982	0.23245	0.26265	0.30067	0.33369	0.42879
346.5	0.18737	0.21206	0.20488	0.20986	0.21457	0.20993	0.20791	0.20819	0.19879	0.19995	0.19782	0.20882	0.23244	0.26361	0.3016	0.33459	0.42968
347	0.18709	0.21185	0.20443	0.20925	0.21383	0.21011	0.20704	0.20824	0.19981	0.19996	0.19782	0.21082	0.23342	0.26357	0.30154	0.3355	0.43058
347.5	0.1858	0.21162	0.20498	0.20964	0.21309	0.2083	0.20816	0.20929	0.19984	0.19996	0.19882	0.20982	0.23241	0.26453	0.30248	0.3354	0.43247
348	0.1845	0.2104	0.20453	0.20903	0.21335	0.20848	0.20728	0.20834	0.19786	0.19997	0.19782	0.21081	0.23239	0.26349	0.30341	0.33631	0.43436
348.5	0.1832	0.21017	0.20308	0.20842	0.21261	0.20767	0.2064	0.2074	0.19789	0.19898	0.19782	0.20981	0.23237	0.26345	0.30235	0.33521	0.43525
349	0.18389	0.21094	0.20163	0.2088	0.21187	0.20686	0.20552	0.20845	0.19791	0.19998	0.19582	0.20881	0.23236	0.26441	0.30329	0.33712	0.43515
349.5	0.18358	0.2097	0.20318	0.20719	0.21113	0.20804	0.20664	0.2085	0.19694	0.19899	0.19682	0.2098	0.23234	0.26337	0.30322	0.33802	0.43704
350	0.18226	0.21047	0.20273	0.20658	0.2124	0.20623	0.20576	0.20755	0.19796	0.19899	0.19682	0.2088	0.23232	0.26433	0.30416	0.33793	0.43794
350.5	0.18293	0.21023	0.20227	0.20696	0.21166	0.20741	0.20688	0.2086	0.19699	0.199	0.19682	0.2098	0.23231	0.26529	0.3041	0.33883	0.43983
351	0.1816	0.20899	0.20182	0.20635	0.21092	0.2066	0.206	0.20666	0.19802	0.19901	0.19582	0.20979	0.23229	0.26425	0.30403	0.33773	0.44072
351.5	0.18227	0.20974	0.20037	0.20674	0.21218	0.20778	0.20612	0.20671	0.19804	0.19901	0.19682	0.20879	0.23228	0.26421	0.30497	0.33864	0.44162
352	0.18093	0.21049	0.20192	0.20513	0.21143	0.20697	0.20624	0.20776	0.19707	0.19902	0.19582	0.20879	0.23126	0.26417	0.30391	0.33954	0.44251
352.5	0.18058	0.20924	0.20147	0.20751	0.21069	0.20615	0.20436	0.20581	0.19809	0.19903	0.19582	0.20879	0.23224	0.26413	0.30484	0.33945	0.4434
353	0.18024	0.20798	0.20101	0.2059	0.20995	0.20534	0.20548	0.20687	0.19712	0.19703	0.19582	0.20878	0.23223	0.26509	0.30478	0.33935	0.4433
353.5	0.17889	0.20873	0.20156	0.20528	0.21021	0.20452	0.2036	0.20692	0.19714	0.19904	0.19582	0.20878	0.23121	0.26405	0.30472	0.33926	0.44419
354	0.17954	0.20946	0.20011	0.20467	0.21047	0.20571	0.20372	0.20597	0.19717	0.19805	0.19582	0.20878	0.2322	0.26401	0.30565	0.34016	0.44609
354.5	0.1792	0.2072	0.20065	0.20605	0.20873	0.20489	0.20584	0.20602	0.19719	0.19805	0.19682	0.20877	0.23318	0.26397	0.30559	0.34007	0.44698
355	0.18084	0.20693	0.2012	0.20544	0.20899	0.20608	0.20496	0.20807	0.19722	0.19906	0.19682	0.20977	0.23216	0.26494	0.30553	0.34097	0.44888
355.5	0.18049	0.20866	0.19974	0.20582	0.20925	0.20626	0.20508	0.20613	0.19824	0.19907	0.19682	0.21077	0.23315	0.2649	0.30647	0.34188	0.44877
356	0.17913	0.20839	0.20129	0.20621	0.2095	0.20644	0.2052	0.20718	0.19827	0.19907	0.19682	0.21076	0.23213	0.26486	0.3064	0.34179	0.44966
356.5	0.17978	0.20911	0.19883	0.20559	0.21076	0.20563	0.20532	0.20723	0.19929	0.19908	0.19682	0.20976	0.23411	0.26582	0.30734	0.34169	0.44856
357	0.17842	0.20883	0.20038	0.20498	0.21002	0.20481	0.20544	0.20728	0.19832	0.19909	0.19682	0.20976	0.2331	0.26478	0.30728	0.3426	0.44945
357.5	0.17907	0.20856	0.19792	0.20536	0.20928	0.206	0.20556	0.20734	0.19834	0.20009	0.19782	0.20976	0.23408	0.26574	0.30622	0.3415	0.44935
358	0.17771	0.20727	0.20146	0.20475	0.21053	0.20618	0.20468	0.20739	0.19737	0.1991	0.19682	0.20975	0.23307	0.2657	0.30815	0.34141	0.45024
358.5	0.17635	0.20998	0.19801	0.20413	0.20879	0.20636	0.2048	0.20644	0.1984	0.19911	0.19682	0.20975	0.23305	0.26566	0.30709	0.34131	0.45114
359	0.179	0.20769	0.19955	0.20451	0.20905	0.20555	0.20592	0.20749	0.19842	0.19911	0.19782	0.21075	0.23303	0.26562	0.30703	0.34122	0.45103
359.5	0.17765	0.2084	0.20009	0.20389	0.21031	0.20573	0.20504	0.20754	0.19945	0.19912	0.19782	0.21074	0.23302	0.26558	0.30597	0.34213	0.45093
360	0.1763	0.2081	0.20063	0.20428	0.21056	0.20591	0.20516	0.2076	0.19947	0.20012	0.19782	0.21074	0.234	0.26554	0.3079	0.34203	0.45082
360.5	0.17594	0.20581	0.19918	0.20366	0.20882	0.2051	0.20528	0.20665	0.1995	0.20013	0.19782	0.20974	0.23398	0.2665	0.30784	0.34194	0.45172
361	0.17659	0.2065	0.19872	0.20404	0.20808	0.20528	0.2054	0.2077	0.19852	0.20014	0.19782	0.21073	0.23297	0.26546	0.30778	0.34184	0.45162
361.5	0.17624	0.2072	0.19925	0.20443	0.20833	0.20646	0.20452	0.20675	0.19955	0.20014	0.19982	0.21073	0.23395	0.26542	0.30772	0.34175	0.45251
362	0.17489	0.20789	0.19979	0.2038	0.20859	0.20565	0.20564	0.2068	0.19957	0.20015	0.19882	0.21073	0.23294	0.26538	0.30765	0.34265	0.45241
362.5	0.17553	0.20459	0.19834	0.20419	0.20885	0.20583	0.20475	0.20686	0.1986	0.20016	0.19982	0.21072	0.23292	0.26635	0.30759	0.34256	0.4513
363	0.17518	0.20627	0.19988	0.20257	0.2091	0.20601	0.20487	0.20791	0.19962	0.20016	0.19882	0.21072	0.2329	0.26531	0.30653	0.34147	0.4502
363.5	0.17483	0.20696	0.19842	0.20395	0.20836	0.2062	0.20499	0.20796	0.19865	0.20017	0.19882	0.21072	0.23389	0.26527	0.30647	0.34037	0.4501
364	0.17548	0.20664	0.19795	0.20333	0.20761	0.20538	0.20411	0.20801	0.19867	0.20018	0.19882	0.21072	0.23287	0.26523	0.3054	0.34028	0.44899
364.5	0.17513	0.20632	0.19949	0.20371	0.20787	0.20556	0.20623	0.20807	0.1987	0.19918	0.19882	0.21071	0.23285	0.26519	0.30634	0.34019	0.44889
365	0.17378	0.205	0.19803	0.20209	0.20713	0.20474	0.20435	0.20612	0.19773	0.19819	0.19782	0.20971	0.23284	0.26415	0.30328	0.33809	0.44779
365.5	0.17443	0.20667	0.19756	0.20047	0.20738	0.20493	0.20447	0.20717	0.19975	0.1992	0.19882	0.20971	0.23282	0.26311	0.30322	0.339	0.44868
366	0.17508	0.20534	0.1971	0.20285	0.20664	0.20511	0.20459	0.20622	0.19778	0.1992	0.19882	0.2097	0.23181	0.26307	0.30316	0.33691	0.44658
366.5	0.17473	0.20601	0.19764	0.20223	0.20689	0.20429	0.20471	0.20627	0.1978	0.19821	0.19782	0.2097	0.23179	0.26303	0.30309	0.33781	0.44548
367	0.17538	0.20568	0.19818	0.20261	0.20715	0.20347	0.20283	0.20633	0.19683	0.19822	0.19782	0.2087	0.23077	0.26199	0.30203	0.33672	0.44437
367.5	0.17404	0.20534	0.19771	0.20198	0.2064	0.20365	0.20295	0.20538	0.19685	0.19722	0.19782	0.20869	0.23076	0.26095	0.30197	0.33663	0.44527
368	0.17269	0.20501	0.19824	0.20236	0.20665	0.20384	0.20307	0.20543	0.19688	0.19623	0.19682	0.20869	0.22974	0.26091	0.30091	0.33454	0.44417
368.5	0.17434	0.20566	0.19678	0.20174	0.20691	0.20302	0.20319	0.20448	0.1969	0.19724	0.19682	0.20869	0.22973	0.25988	0.29885	0.33344	0.44206
369	0.17399	0.20432	0.19731	0.20012	0.20516	0.2012	0.2013	0.20354	0.19693	0.19624	0.19582	0.20869	0.22771	0.25884	0.29778	0.33235	0.43996
369.5	0.17365	0.20397	0.19585	0.1985	0.20442	0.20138	0.20142	0.20359	0.19495	0.19525	0.19482	0.20568	0.22769	0.2578	0.29672	0.33026	0.43786
370	0.1733	0.20463	0.19538	0.19988	0.20367	0.20157	0.20054	0.20364	0.19398	0.19626	0.19482	0.20568	0.22668	0.25676	0.29566	0.32917	0.43676
370.5	0.17395	0.20428	0.19591	0.20025	0.20492	0.20075	0.20166	0.20169	0.19301	0.19526	0.19382	0.20668	0.22666	0.25572	0.2956	0.32807	0.43566
371	0.1746	0.20492	0.19544	0.19863	0.20518	0.20093	0.19978	0.20274	0.19403	0.19427	0.19382	0.20467	0.22664	0.25568	0.29454	0.32798	0.43455
371.5	0.17426	0.20357	0.19598	0.199	0.20343	0.20011	0.1989	0.2008	0.19306	0.19428	0.19282	0.20467	0.22563	0.25464	0.29248	0.32589	0.43145
372	0.17191	0.20321	0.19551	0.19738	0.20268	0.19929	0.19902	0.20085	0.19108	0.19328	0.19182	0.20367	0.22461	0.2536	0.29242	0.3238	0.42935
372.5	0.17257	0.20285	0.19404	0.19676	0.20094	0.19947	0.19814	0.1999	0.19211	0.19229	0.19082	0.20266	0.2226	0.25156	0.28935	0.32271	0.42825
373	0.17222	0.20148	0.19357	0.19713	0.20019	0.19765	0.19625	0.19795	0.19013	0.1923	0.19082	0.20066	0.22158	0.24952	0.28829	0.32061	0.42515
373.5	0.17088	0.20212	0.1921	0.19551	0.19944	0.19683	0.19637	0.198	0.19016	0.1903	0.18882	0.20066	0.22056	0.25049	0.28723	0.31952	0.42304
374	0.17153	0.20075	0.19163	0.19588	0.20069	0.19601	0.19649	0.19806	0.18918	0.19031	0.19082	0.20065	0.21955	0.24745	0.28517	0.31743	0.42094
374.5	0.17119	0.20238	0.19116	0.19526	0.19894	0.19619	0.19561	0.19711	0.18921	0.19031	0.18882	0.19865	0.21953	0.24741	0.28511	0.31634	0.41884
375	0.16984	0.20201	0.19268	0.19463	0.1992	0.19637	0.19573	0.19716	0.18924	0.18932	0.18882	0.19965	0.21851	0.24637	0.28405	0.31425	0.41574
375.5	0.17249	0.20063	0.19121	0.19401	0.19845	0.19555	0.19585	0.19621	0.18826	0.18933	0.18882	0.19865	0.2175	0.24533	0.28199	0.31216	0.41264
376	0.17115	0.20026	0.19174	0.19438	0.1977	0.19573	0.19396	0.19626	0.18829	0.18833	0.18782	0.19764	0.21748	0.24329	0.28093	0.31306	0.41154
376.5	0.1708	0.19988	0.19127	0.19375	0.19695	0.19492	0.19508	0.19632	0.18731	0.18834	0.18782	0.19764	0.21647	0.24425	0.27987	0.31097	0.40844
377	0.17046	0.1985	0.18979	0.19313	0.1972	0.1951	0.1942	0.19537	0.18634	0.18935	0.18682	0.19664	0.21645	0.24321	0.27781	0.30788	0.40534
377.5	0.17112	0.19911	0.19032	0.1925	0.19645	0.19428	0.19332	0.19542	0.18736	0.18835	0.18782	0.19663	0.21543	0.24218	0.27674	0.30579	0.40324
378	0.16977	0.19972	0.19084	0.19287	0.1967	0.19446	0.19344	0.19447	0.18739	0.18736	0.18682	0.19663	0.21442	0.24014	0.27568	0.3057	0.40114
378.5	0.17043	0.19833	0.19037	0.19224	0.19695	0.19363	0.19356	0.19352	0.18641	0.18737	0.18682	0.19663	0.2144	0.2391	0.27462	0.30361	0.39704
379	0.17109	0.19794	0.18989	0.19261	0.1952	0.19281	0.19267	0.19458	0.18644	0.18737	0.18682	0.19562	0.21339	0.23906	0.27256	0.30152	0.39494
379.5	0.17074	0.19855	0.18941	0.19198	0.19545	0.19299	0.19279	0.19463	0.18647	0.18738	0.18682	0.19662	0.21337	0.23802	0.2715	0.30043	0.39184
380	0.1704	0.19815	0.18894	0.19135	0.1957	0.19317	0.19291	0.19368	0.18649	0.18639	0.18582	0.19662	0.21235	0.23598	0.26944	0.29834	0.38974
380.5	0.17006	0.19776	0.18846	0.19072	0.19595	0.19335	0.19303	0.19373	0.18652	0.18639	0.18582	0.19462	0.21234	0.23694	0.26938	0.29625	0.38664
381	0.16972	0.19636	0.18798	0.19109	0.1952	0.19353	0.19314	0.19378	0.18654	0.1864	0.18682	0.19561	0.21232	0.2349	0.26732	0.29416	0.38354
381.5	0.16937	0.19695	0.1885	0.19146	0.19545	0.19271	0.19226	0.19284	0.18557	0.18641	0.18582	0.19461	0.2113	0.23487	0.26726	0.29307	0.38044
382	0.17003	0.19655	0.18802	0.19083	0.1947	0.19289	0.19238	0.19289	0.18659	0.18641	0.18682	0.19361	0.21029	0.23383	0.2652	0.29198	0.37734
382.5	0.16969	0.19714	0.18855	0.1902	0.19495	0.19207	0.1915	0.19294	0.18562	0.18642	0.18682	0.1936	0.21027	0.23279	0.26314	0.28889	0.37325
383	0.16935	0.19673	0.18806	0.19057	0.1942	0.19225	0.19262	0.19299	0.18665	0.18643	0.18682	0.1946	0.21026	0.23275	0.26208	0.2888	0.37115
383.5	0.16901	0.19732	0.18758	0.19094	0.19445	0.19242	0.19273	0.19404	0.18567	0.18643	0.18682	0.1946	0.21024	0.23171	0.26202	0.28671	0.36805
384	0.17066	0.19691	0.1891	0.19131	0.19469	0.1936	0.19285	0.1941	0.1857	0.18644	0.18682	0.19459	0.20922	0.23067	0.25996	0.28562	0.36595
384.5	0.16932	0.19649	0.18862	0.19067	0.19494	0.19278	0.19297	0.19315	0.18672	0.18645	0.18682	0.19459	0.21021	0.23063	0.2589	0.28353	0.36185
385	0.16998	0.19707	0.18913	0.19104	0.19519	0.19196	0.19308	0.1942	0.18675	0.18645	0.18682	0.19459	0.20819	0.2296	0.25784	0.28144	0.35875
385.5	0.17064	0.19766	0.18765	0.19041	0.19544	0.19414	0.1932	0.19325	0.18677	0.18746	0.18682	0.19458	0.20818	0.22856	0.25578	0.28035	0.35666
386	0.17029	0.19723	0.18917	0.19078	0.19468	0.19231	0.19132	0.1933	0.1858	0.18547	0.18682	0.19358	0.20816	0.22752	0.25472	0.27926	0.35256
386.5	0.17095	0.19681	0.18869	0.19014	0.19493	0.19149	0.19144	0.19236	0.18583	0.18547	0.18682	0.19358	0.20714	0.22548	0.25366	0.27618	0.34946
387	0.16961	0.19639	0.1882	0.18951	0.19417	0.19167	0.19155	0.19141	0.18485	0.18648	0.18582	0.19258	0.20613	0.22544	0.2516	0.27409	0.34636
387.5	0.16927	0.19496	0.18771	0.19087	0.19342	0.19085	0.19067	0.19146	0.18488	0.18449	0.18582	0.19257	0.20511	0.2244	0.24954	0.272	0.34227
388	0.16993	0.19453	0.18623	0.18924	0.19367	0.19102	0.19079	0.19151	0.1839	0.18449	0.18482	0.19157	0.2041	0.22337	0.24748	0.26891	0.33917
388.5	0.16959	0.19409	0.18674	0.1896	0.19191	0.1892	0.1889	0.18956	0.18393	0.1835	0.18382	0.19157	0.20208	0.22133	0.24542	0.26682	0.33607
389	0.17025	0.19466	0.18625	0.18796	0.19216	0.18938	0.18902	0.19062	0.18296	0.18251	0.18382	0.18956	0.20206	0.21929	0.24336	0.26473	0.33198
389.5	0.1689	0.19222	0.18576	0.18733	0.1914	0.18855	0.18814	0.18867	0.18198	0.18252	0.18282	0.18956	0.20105	0.21825	0.2423	0.26264	0.32888
390	0.16956	0.19279	0.18527	0.18569	0.19065	0.18773	0.18725	0.18872	0.18101	0.18152	0.18182	0.18756	0.20003	0.21721	0.24024	0.26156	0.32578
390.5	0.17022	0.19335	0.18478	0.18705	0.18989	0.18791	0.18637	0.18777	0.18103	0.18053	0.18082	0.18755	0.19901	0.21618	0.23818	0.25847	0.32269
391	0.16888	0.19291	0.1843	0.18542	0.18914	0.18708	0.18649	0.18682	0.18006	0.18054	0.18082	0.18555	0.197	0.21314	0.23612	0.25538	0.31959
391.5	0.16854	0.19147	0.1838	0.18578	0.18938	0.18626	0.1866	0.18588	0.17908	0.17954	0.17982	0.18555	0.19598	0.2121	0.23406	0.25329	0.3155
392	0.1692	0.19102	0.18331	0.18514	0.18763	0.18544	0.18472	0.18493	0.17811	0.17855	0.17882	0.18454	0.19497	0.21006	0.23201	0.2512	0.3124
392.5	0.16786	0.19157	0.18282	0.1845	0.18687	0.18461	0.18384	0.18398	0.17714	0.17756	0.17682	0.18354	0.19295	0.20902	0.22995	0.24812	0.3083
393	0.16852	0.19112	0.18233	0.18386	0.18711	0.18379	0.18295	0.18303	0.17616	0.17656	0.17682	0.18154	0.19193	0.20698	0.22689	0.24703	0.30621
393.5	0.16918	0.18967	0.18183	0.18322	0.18635	0.18396	0.18307	0.18208	0.17519	0.17657	0.17482	0.18153	0.19092	0.20495	0.22583	0.24394	0.30311
394	0.16884	0.18922	0.18034	0.18258	0.1856	0.18214	0.18119	0.18114	0.17421	0.17458	0.17482	0.18053	0.1899	0.20391	0.22477	0.24186	0.30002
394.5	0.1685	0.18777	0.17984	0.18094	0.18284	0.18131	0.1793	0.18019	0.17324	0.17358	0.17382	0.17853	0.18789	0.20187	0.22071	0.23877	0.29593
395	0.16716	0.18731	0.17835	0.1803	0.18208	0.17949	0.17942	0.17924	0.17227	0.17259	0.17282	0.17753	0.18687	0.19983	0.21965	0.23568	0.29183
395.5	0.16682	0.18685	0.17786	0.17866	0.18132	0.17866	0.17753	0.17829	0.17129	0.1706	0.17182	0.17652	0.18485	0.19879	0.21659	0.2336	0.28874
396	0.16747	0.18539	0.17736	0.17802	0.18057	0.17784	0.17765	0.17634	0.17032	0.1696	0.16982	0.17452	0.18384	0.19676	0.21454	0.23151	0.28564
396.5	0.16614	0.18393	0.17586	0.17638	0.17981	0.17601	0.17477	0.17539	0.16934	0.16861	0.16882	0.17252	0.18182	0.19472	0.21348	0.22842	0.28155
397	0.1658	0.18347	0.17536	0.17573	0.17805	0.17519	0.17388	0.17345	0.16737	0.16762	0.16782	0.17151	0.17981	0.19268	0.21042	0.22734	0.27845
397.5	0.16545	0.182	0.17286	0.17509	0.17729	0.17536	0.173	0.1735	0.1664	0.16562	0.16682	0.17051	0.17879	0.19064	0.20736	0.22325	0.27436
398	0.16511	0.18153	0.17336	0.17345	0.17653	0.17254	0.17311	0.17155	0.16542	0.16463	0.16482	0.16951	0.17777	0.1896	0.2063	0.22216	0.27127
398.5	0.16478	0.18006	0.17187	0.1718	0.17477	0.17171	0.17123	0.1706	0.16445	0.16464	0.16382	0.1675	0.17576	0.18757	0.20424	0.21908	0.26817
399	0.16443	0.18059	0.17036	0.17116	0.17401	0.17088	0.17035	0.16965	0.16247	0.16264	0.16282	0.1665	0.17474	0.18653	0.20219	0.21699	0.26508
399.5	0.16409	0.17912	0.17086	0.17051	0.17225	0.17006	0.16846	0.16971	0.1625	0.16165	0.16182	0.1655	0.17372	0.18449	0.20013	0.21391	0.26099
400	0.16275	0.17765	0.17036	0.16987	0.17249	0.16923	0.16858	0.16776	0.16153	0.16166	0.16182	0.16449	0.17171	0.18245	0.19807	0.21282	0.2589
400.5	0.16341	0.17717	0.16886	0.16922	0.17073	0.1684	0.16669	0.16681	0.16055	0.15966	0.16082	0.16449	0.17069	0.18142	0.19701	0.21074	0.2558
401	0.16207	0.17669	0.16835	0.16858	0.17097	0.16758	0.16681	0.16586	0.15958	0.15967	0.15982	0.16349	0.16968	0.17938	0.19395	0.20765	0.25271
401.5	0.16173	0.17622	0.16785	0.16793	0.16921	0.16675	0.16492	0.16491	0.1596	0.15868	0.15882	0.16248	0.16866	0.17834	0.1929	0.20656	0.24962
402	0.16139	0.17374	0.16634	0.16628	0.16745	0.16592	0.16404	0.16396	0.15863	0.15768	0.15782	0.16048	0.16764	0.1773	0.18984	0.20348	0.24653
402.5	0.16105	0.17326	0.16584	0.16563	0.16669	0.1651	0.16315	0.16402	0.15766	0.15669	0.15682	0.16048	0.16563	0.17526	0.18878	0.2014	0.24344
403	0.16171	0.17377	0.16433	0.16399	0.16592	0.16327	0.16227	0.16307	0.15668	0.1557	0.15582	0.15948	0.16561	0.17323	0.18773	0.19931	0.23934
403.5	0.16037	0.17028	0.16282	0.16234	0.16516	0.16344	0.16238	0.16212	0.15571	0.15471	0.15582	0.15847	0.1636	0.17319	0.18567	0.19723	0.23725
404	0.16002	0.17179	0.16231	0.16269	0.1654	0.16161	0.1615	0.16117	0.15473	0.15571	0.15482	0.15747	0.16258	0.17115	0.18461	0.19514	0.23416
404.5	0.15968	0.17031	0.16081	0.16204	0.16464	0.16178	0.16061	0.16022	0.15476	0.15472	0.15482	0.15747	0.16256	0.17111	0.18255	0.19406	0.23207
405	0.15935	0.16982	0.1613	0.16139	0.16387	0.16096	0.16073	0.16028	0.15479	0.15473	0.15482	0.15746	0.16155	0.17008	0.1815	0.19198	0.22898
405.5	0.159	0.16933	0.16079	0.15974	0.16311	0.16013	0.15984	0.15933	0.15381	0.15373	0.15382	0.15646	0.16153	0.16804	0.18044	0.18989	0.22689
406	0.15966	0.16884	0.16028	0.16009	0.16235	0.1603	0.15896	0.15938	0.15384	0.15374	0.15382	0.15646	0.16052	0.169	0.17838	0.18881	0.2238
406.5	0.15932	0.16834	0.15976	0.15944	0.16258	0.15947	0.15907	0.15943	0.15387	0.15375	0.15282	0.15545	0.1605	0.16696	0.17732	0.18772	0.22171
407	0.15798	0.16685	0.15925	0.15879	0.16182	0.15964	0.15819	0.15748	0.15289	0.15275	0.15282	0.15545	0.15948	0.16593	0.17627	0.18564	0.21862
407.5	0.15864	0.16635	0.15874	0.15913	0.16105	0.15881	0.1583	0.15753	0.15292	0.15276	0.15282	0.15545	0.15847	0.16489	0.17521	0.18456	0.21553
408	0.15829	0.16585	0.15822	0.15848	0.16029	0.15798	0.15741	0.15759	0.15294	0.15277	0.15282	0.15544	0.15845	0.16485	0.17415	0.18247	0.21444
408.5	0.15795	0.16435	0.15771	0.15683	0.15952	0.15815	0.15753	0.15664	0.15197	0.15177	0.15282	0.15344	0.15844	0.16381	0.1721	0.18039	0.21135
409	0.15661	0.16485	0.15719	0.15717	0.15976	0.15733	0.15664	0.15669	0.152	0.15278	0.15182	0.15444	0.15742	0.16178	0.17104	0.18031	0.20826
409.5	0.15727	0.16434	0.15668	0.15752	0.15899	0.15649	0.15676	0.15574	0.15202	0.15179	0.15282	0.15443	0.1574	0.16174	0.17098	0.17822	0.20617
410	0.15692	0.16284	0.15616	0.15587	0.15922	0.15667	0.15587	0.15679	0.15205	0.1518	0.15182	0.15343	0.15639	0.1617	0.16993	0.17714	0.20408
410.5	0.15558	0.16333	0.15564	0.15521	0.15846	0.15583	0.15599	0.15584	0.15208	0.1518	0.15182	0.15343	0.15637	0.16167	0.16887	0.17606	0.202
411	0.15724	0.16182	0.15612	0.15555	0.15869	0.15601	0.1561	0.1559	0.1521	0.15281	0.15182	0.15342	0.15636	0.16063	0.16782	0.17498	0.19991
411.5	0.1569	0.16332	0.1556	0.1559	0.15892	0.15717	0.15621	0.15595	0.15213	0.15282	0.15182	0.15442	0.15634	0.16059	0.16676	0.1739	0.19782
412	0.15655	0.16181	0.15508	0.15524	0.15816	0.15634	0.15632	0.156	0.15115	0.15182	0.15282	0.15342	0.15632	0.15955	0.1667	0.17281	0.19573
412.5	0.15621	0.1613	0.15556	0.15458	0.15739	0.15651	0.15544	0.15605	0.15118	0.15183	0.15182	0.15342	0.15531	0.15952	0.16565	0.17073	0.19264
413	0.15487	0.16078	0.15404	0.15493	0.15762	0.15568	0.15555	0.1551	0.15121	0.15184	0.15182	0.15241	0.15529	0.15848	0.16459	0.17065	0.19156
413.5	0.15653	0.16026	0.15352	0.15427	0.15785	0.15485	0.15467	0.15515	0.15123	0.15184	0.15082	0.15241	0.15428	0.15844	0.16354	0.16957	0.18847
414	0.15519	0.15875	0.15299	0.15361	0.15608	0.15502	0.15478	0.15421	0.15026	0.15085	0.15082	0.15241	0.15426	0.15741	0.16248	0.16749	0.18638
414.5	0.15484	0.15923	0.15247	0.15395	0.15631	0.15419	0.15389	0.15426	0.15029	0.15086	0.15082	0.1514	0.15324	0.15637	0.16142	0.16541	0.1843
415	0.15349	0.15772	0.15294	0.15329	0.15554	0.15336	0.15401	0.15331	0.15031	0.15086	0.15082	0.1524	0.15323	0.15533	0.15937	0.16532	0.18221
415.5	0.15415	0.1582	0.15142	0.15263	0.15477	0.15352	0.15312	0.15336	0.15034	0.14987	0.15082	0.1504	0.15321	0.1553	0.15931	0.16325	0.18012
416	0.15381	0.15667	0.15189	0.15196	0.154	0.15269	0.15323	0.15241	0.14937	0.14988	0.15082	0.15139	0.1522	0.15426	0.15926	0.16316	0.17804
416.5	0.15346	0.15715	0.15136	0.1503	0.15323	0.15186	0.15234	0.15246	0.14839	0.14989	0.14982	0.15039	0.15118	0.15322	0.1572	0.16108	0.17595
417	0.15312	0.15563	0.15083	0.15064	0.15346	0.15203	0.15146	0.15152	0.14842	0.14889	0.14882	0.15039	0.15016	0.15218	0.15615	0.16	0.17387
417.5	0.15278	0.15511	0.15031	0.14998	0.15269	0.1512	0.15057	0.15057	0.14744	0.1479	0.14882	0.14838	0.15015	0.15215	0.15509	0.15892	0.17178
418	0.15243	0.15458	0.14977	0.14931	0.15192	0.15036	0.15068	0.14962	0.14647	0.14791	0.14782	0.14838	0.14913	0.15111	0.15404	0.15784	0.1707
418.5	0.15209	0.15406	0.14824	0.14865	0.15115	0.14953	0.1498	0.14967	0.1465	0.14691	0.14682	0.14738	0.14912	0.15007	0.15298	0.15576	0.16761
419	0.15174	0.15353	0.14771	0.14799	0.15038	0.1487	0.14891	0.14872	0.14552	0.14592	0.14682	0.14737	0.1481	0.14904	0.15193	0.15468	0.16653
419.5	0.15139	0.152	0.14718	0.14733	0.1496	0.14786	0.14802	0.14777	0.14455	0.14493	0.14582	0.14637	0.14708	0.148	0.15087	0.1536	0.16444
420	0.15105	0.15147	0.14664	0.14666	0.14883	0.14703	0.14814	0.14683	0.14458	0.14494	0.14482	0.14537	0.14607	0.14696	0.14982	0.15252	0.16236
420.5	0.1507	0.15094	0.14611	0.14599	0.14806	0.14619	0.14625	0.14588	0.1436	0.14394	0.14382	0.14436	0.14505	0.14693	0.14876	0.15145	0.16028
421	0.15035	0.14941	0.14557	0.14533	0.14728	0.14536	0.14636	0.14493	0.14263	0.14295	0.14382	0.14336	0.14404	0.14489	0.14671	0.14937	0.15819
421.5	0.15001	0.14888	0.14404	0.14466	0.14651	0.14453	0.14447	0.14398	0.14166	0.14296	0.14282	0.14236	0.14302	0.14385	0.14565	0.14829	0.15711
422	0.14866	0.14834	0.1435	0.14299	0.14474	0.14369	0.14358	0.14303	0.14068	0.14196	0.14182	0.14235	0.143	0.14382	0.1456	0.14721	0.15602
422.5	0.14932	0.14781	0.14296	0.14232	0.14396	0.14286	0.1427	0.14208	0.13971	0.14097	0.14082	0.14135	0.14099	0.14178	0.14455	0.14613	0.15394
423	0.14797	0.14627	0.14142	0.14165	0.14319	0.14202	0.14181	0.14113	0.13874	0.13998	0.13982	0.14035	0.13997	0.14075	0.14249	0.14405	0.15186
423.5	0.14762	0.14573	0.14088	0.13998	0.14141	0.14019	0.14092	0.14019	0.13776	0.13798	0.13882	0.13934	0.13996	0.13971	0.14144	0.14297	0.14978
424	0.14728	0.1442	0.14034	0.13932	0.14064	0.14035	0.13903	0.13924	0.13679	0.13799	0.13782	0.13834	0.13794	0.13867	0.14038	0.1419	0.14869
424.5	0.14693	0.14366	0.1388	0.13865	0.13986	0.13851	0.13814	0.13829	0.13582	0.137	0.13682	0.13734	0.13792	0.13764	0.13933	0.14082	0.14661
425	0.14658	0.14211	0.13826	0.13697	0.13908	0.13768	0.13826	0.13734	0.13484	0.13601	0.13582	0.13634	0.13591	0.1376	0.13928	0.13974	0.14553
425.5	0.14623	0.14157	0.13772	0.1363	0.13831	0.13684	0.13737	0.13639	0.13487	0.13601	0.13482	0.13533	0.13589	0.13556	0.13722	0.13866	0.14445
426	0.14488	0.14103	0.13717	0.13563	0.13753	0.13601	0.13648	0.13544	0.1329	0.13502	0.13482	0.13433	0.13488	0.13553	0.13617	0.13759	0.14237
426.5	0.14453	0.13949	0.13563	0.13496	0.13575	0.13517	0.13459	0.1345	0.13192	0.13303	0.13382	0.13333	0.13386	0.13449	0.13512	0.13551	0.14129
427	0.14418	0.13895	0.13508	0.13329	0.13497	0.13333	0.1347	0.13355	0.13195	0.13303	0.13282	0.13232	0.13284	0.13345	0.13406	0.13443	0.14021
427.5	0.14383	0.1374	0.13453	0.13261	0.1342	0.1325	0.13381	0.1326	0.13098	0.13204	0.13182	0.13232	0.13283	0.13242	0.13401	0.13436	0.13813
428	0.14349	0.13785	0.13298	0.13193	0.13342	0.13266	0.13292	0.13265	0.13	0.13105	0.13082	0.13132	0.13181	0.13138	0.13295	0.13328	0.13705
428.5	0.14213	0.13631	0.13243	0.13126	0.13264	0.13182	0.13203	0.1317	0.12903	0.13106	0.13082	0.13031	0.1308	0.13135	0.1319	0.1322	0.13597
429	0.14178	0.13576	0.13088	0.12959	0.13186	0.12999	0.13115	0.13075	0.12906	0.13006	0.12982	0.13031	0.12978	0.13031	0.13085	0.13113	0.13489
429.5	0.14143	0.13421	0.13033	0.12891	0.13008	0.12915	0.13026	0.1298	0.12808	0.12907	0.12882	0.12931	0.12976	0.13027	0.12979	0.13105	0.13381
430	0.14108	0.13366	0.12978	0.12823	0.1293	0.12931	0.12937	0.12886	0.12711	0.12908	0.12782	0.1283	0.12875	0.12824	0.12974	0.12998	0.13273
430.5	0.13973	0.13211	0.12823	0.12755	0.12952	0.12847	0.12848	0.12791	0.12714	0.12808	0.12782	0.1283	0.12774	0.1282	0.12869	0.1289	0.13065
431	0.13938	0.13056	0.12767	0.12587	0.12774	0.12664	0.12859	0.12695	0.12616	0.12809	0.12782	0.1273	0.12772	0.12817	0.12763	0.12782	0.13057
431.5	0.13902	0.13001	0.12712	0.1252	0.12696	0.1258	0.1277	0.12701	0.12519	0.1261	0.12682	0.12729	0.1267	0.12713	0.12759	0.12775	0.12949
432	0.13867	0.12946	0.12556	0.12452	0.12618	0.12595	0.12581	0.12606	0.12522	0.12611	0.12582	0.12629	0.12668	0.1271	0.12653	0.12667	0.12841
432.5	0.13732	0.1289	0.12601	0.12384	0.12539	0.12512	0.12592	0.12612	0.12525	0.12612	0.12582	0.12629	0.12567	0.12606	0.12548	0.1256	0.12733
433	0.13696	0.12834	0.12445	0.12316	0.12461	0.12428	0.12503	0.12516	0.12427	0.12512	0.12482	0.12528	0.12565	0.12502	0.12543	0.12553	0.12626
433.5	0.13661	0.12679	0.12389	0.12248	0.12483	0.12344	0.12514	0.12421	0.1233	0.12513	0.12482	0.12528	0.12563	0.12498	0.12538	0.12546	0.12518
434	0.13626	0.12624	0.12333	0.12179	0.12405	0.1236	0.12425	0.12427	0.12333	0.12514	0.12482	0.12427	0.12463	0.12495	0.12432	0.12437	0.1241
434.5	0.13591	0.12568	0.12277	0.12111	0.12326	0.12276	0.12436	0.12432	0.12335	0.12515	0.12482	0.12528	0.12461	0.12492	0.12427	0.12431	0.12403
435	0.13555	0.12512	0.12321	0.12143	0.12348	0.12292	0.12447	0.12437	0.12338	0.12515	0.12482	0.12527	0.12459	0.12488	0.12422	0.12323	0.12295
435.5	0.13519	0.12356	0.12165	0.12074	0.12269	0.12208	0.12358	0.12442	0.12341	0.12516	0.12482	0.12426	0.12458	0.12484	0.12416	0.12316	0.12187
436	0.13484	0.12401	0.12208	0.12006	0.12291	0.12124	0.12369	0.12347	0.12344	0.12516	0.12482	0.12526	0.12456	0.12481	0.12412	0.12308	0.1208
436.5	0.13448	0.12344	0.12052	0.12038	0.12213	0.1214	0.1228	0.12353	0.12246	0.12517	0.12482	0.12526	0.12454	0.12477	0.12407	0.12301	0.12072
437	0.13313	0.12189	0.11996	0.11869	0.12134	0.12156	0.12291	0.12358	0.12248	0.12418	0.12382	0.12526	0.12453	0.12474	0.12301	0.12193	0.11965
437.5	0.13277	0.12132	0.12039	0.119	0.12055	0.12072	0.12301	0.12263	0.12251	0.12419	0.12482	0.12425	0.12451	0.1247	0.12296	0.12186	0.11857
438	0.13241	0.12076	0.11882	0.11832	0.12077	0.12087	0.12212	0.12268	0.12254	0.12419	0.12482	0.12425	0.12449	0.12367	0.12291	0.12179	0.1185
438.5	0.13206	0.1202	0.11925	0.11763	0.11998	0.12003	0.12223	0.12273	0.12257	0.1242	0.12482	0.12525	0.12448	0.12463	0.12286	0.12172	0.11842
439	0.1317	0.11964	0.11868	0.11794	0.12019	0.12019	0.12234	0.12278	0.1226	0.12421	0.12482	0.12524	0.12446	0.1236	0.12381	0.12165	0.11735
439.5	0.13134	0.11808	0.11811	0.11725	0.1204	0.12035	0.12245	0.12283	0.12262	0.12522	0.12482	0.12524	0.12445	0.12456	0.12376	0.12157	0.11627
440	0.13098	0.11951	0.11854	0.11757	0.11962	0.1205	0.12256	0.12288	0.12265	0.12522	0.12582	0.12624	0.12543	0.12552	0.12371	0.1215	0.1162
440.5	0.13062	0.11895	0.11797	0.11688	0.11983	0.12066	0.12267	0.12293	0.12368	0.12523	0.12582	0.12623	0.12542	0.12449	0.12366	0.12243	0.11513
441	0.13027	0.11739	0.11839	0.11719	0.12004	0.11982	0.12278	0.12299	0.1237	0.12624	0.12682	0.12623	0.1264	0.12545	0.12361	0.12236	0.11505
441.5	0.12991	0.11782	0.11782	0.11649	0.12025	0.12098	0.12289	0.12404	0.12373	0.12624	0.12682	0.12723	0.12638	0.12542	0.12456	0.12229	0.11498
442	0.12854	0.11725	0.11824	0.1168	0.11947	0.12114	0.124	0.12309	0.12376	0.12725	0.12682	0.12722	0.12637	0.12638	0.1245	0.12222	0.11391
442.5	0.12818	0.11669	0.11767	0.11711	0.11967	0.12029	0.12311	0.12314	0.12479	0.12726	0.12782	0.12822	0.12735	0.12735	0.12546	0.12215	0.11383
443	0.12783	0.11712	0.11709	0.11741	0.11988	0.12145	0.12322	0.12419	0.12481	0.12727	0.12882	0.12822	0.12834	0.12731	0.1254	0.12307	0.11276
443.5	0.12746	0.11655	0.11751	0.11672	0.12009	0.1206	0.12432	0.12424	0.12584	0.12827	0.12882	0.12921	0.12832	0.12728	0.12535	0.123	0.11269
444	0.1271	0.11599	0.11693	0.11702	0.1203	0.12076	0.12443	0.12529	0.12587	0.12828	0.12882	0.12921	0.1283	0.12824	0.12531	0.12293	0.11162
444.5	0.12674	0.11542	0.11635	0.11633	0.11951	0.12092	0.12454	0.12534	0.12589	0.12929	0.12982	0.13021	0.12929	0.12821	0.12625	0.12286	0.11155
445	0.12637	0.11485	0.11677	0.11663	0.12072	0.12207	0.12465	0.12539	0.12692	0.1293	0.12982	0.1302	0.12927	0.12917	0.12621	0.12379	0.11147
445.5	0.12601	0.11428	0.11719	0.11694	0.11993	0.12123	0.12475	0.12645	0.12695	0.1303	0.13182	0.1312	0.13026	0.12914	0.12615	0.12372	0.11141
446	0.12565	0.11471	0.1166	0.11724	0.12013	0.12238	0.12586	0.1265	0.12798	0.13031	0.13182	0.1312	0.13124	0.1301	0.12711	0.12365	0.11033
446.5	0.12528	0.11414	0.11602	0.11654	0.12134	0.12254	0.12597	0.12655	0.129	0.13132	0.13282	0.13219	0.13123	0.13107	0.12806	0.12458	0.11026
447	0.12492	0.11457	0.11643	0.11784	0.12055	0.12269	0.12608	0.1276	0.12903	0.13133	0.13382	0.13319	0.13221	0.13103	0.12801	0.12451	0.10919
447.5	0.12455	0.114	0.11684	0.11714	0.12175	0.12284	0.12718	0.12765	0.13006	0.13233	0.13482	0.13419	0.13319	0.132	0.12896	0.12445	0.10912
448	0.12419	0.11343	0.11726	0.11744	0.12196	0.124	0.12729	0.1287	0.13009	0.13334	0.13482	0.13518	0.13418	0.13296	0.12991	0.12538	0.10906
448.5	0.12382	0.11386	0.11667	0.11774	0.12217	0.12415	0.1284	0.12875	0.13111	0.13435	0.13582	0.13518	0.13516	0.13393	0.12986	0.12531	0.10899
449	0.12345	0.11329	0.11708	0.11804	0.12237	0.1243	0.12851	0.1298	0.13214	0.13436	0.13682	0.13618	0.13515	0.1339	0.13081	0.12624	0.10791
449.5	0.12209	0.11272	0.11648	0.11734	0.12257	0.12446	0.12861	0.12985	0.13217	0.13536	0.13682	0.13717	0.13613	0.13486	0.13076	0.12617	0.10785
450	0.12272	0.11214	0.11689	0.11864	0.12278	0.12461	0.12972	0.12991	0.1322	0.13637	0.13782	0.13817	0.13712	0.13483	0.13171	0.1271	0.10778
450.5	0.12135	0.11257	0.1163	0.11793	0.12298	0.12576	0.12983	0.13096	0.13322	0.13638	0.13882	0.13917	0.1371	0.13579	0.13266	0.12704	0.10771
451	0.12099	0.113	0.11771	0.11923	0.12419	0.12592	0.13093	0.13201	0.13425	0.13739	0.13982	0.13916	0.13808	0.13676	0.13261	0.12797	0.10665
451.5	0.12162	0.11242	0.11711	0.11953	0.12439	0.12607	0.13104	0.13206	0.13528	0.13839	0.14082	0.14016	0.13907	0.13772	0.13357	0.1279	0.10658
452	0.12024	0.11185	0.11752	0.11982	0.12459	0.12722	0.13215	0.13311	0.1363	0.1394	0.14182	0.14116	0.14005	0.13869	0.13452	0.12883	0.10651
452.5	0.12087	0.11128	0.11692	0.12011	0.12479	0.12737	0.13225	0.13416	0.13733	0.13941	0.14282	0.14215	0.14104	0.13965	0.13447	0.12977	0.10645
453	0.12051	0.1117	0.11732	0.12041	0.12499	0.12852	0.13336	0.13421	0.13736	0.14141	0.14382	0.14315	0.14202	0.13962	0.13542	0.1307	0.10538
453.5	0.11913	0.11113	0.11772	0.1197	0.1252	0.12867	0.13346	0.13526	0.13839	0.14142	0.14482	0.14415	0.14301	0.14059	0.13637	0.13063	0.10531
454	0.11876	0.11056	0.11812	0.12099	0.1264	0.12883	0.13457	0.13631	0.13941	0.14243	0.14582	0.14514	0.14399	0.14155	0.13733	0.13057	0.10525
454.5	0.11839	0.11098	0.11752	0.12128	0.1266	0.12998	0.13468	0.13636	0.13944	0.14344	0.14682	0.14614	0.14397	0.14252	0.13828	0.1315	0.10518
455	0.11701	0.1114	0.11791	0.12157	0.1268	0.13113	0.13578	0.13741	0.14147	0.14444	0.14782	0.14714	0.14596	0.14348	0.13823	0.13243	0.10512
455.5	0.11764	0.11083	0.11832	0.12086	0.127	0.13028	0.13689	0.13746	0.1415	0.14545	0.14782	0.14813	0.14694	0.14445	0.13918	0.13237	0.10405
456	0.11727	0.11026	0.11771	0.12115	0.1282	0.13143	0.13699	0.13952	0.14252	0.14646	0.14982	0.14913	0.14793	0.14541	0.13913	0.1333	0.10399
456.5	0.11689	0.11068	0.11811	0.12244	0.12839	0.13258	0.1381	0.13957	0.14355	0.14747	0.15082	0.15013	0.14791	0.14638	0.14109	0.13424	0.10392
457	0.11652	0.11011	0.1185	0.12273	0.12859	0.13273	0.13821	0.14062	0.14458	0.14847	0.15182	0.15112	0.1499	0.14735	0.14204	0.13517	0.10386
457.5	0.11614	0.11053	0.11889	0.12302	0.12979	0.13388	0.14031	0.14067	0.14561	0.14848	0.15282	0.15212	0.15088	0.14831	0.14199	0.1351	0.10379
458	0.11576	0.10996	0.11928	0.1233	0.12999	0.13403	0.14042	0.14272	0.14663	0.15049	0.15382	0.15312	0.15187	0.14928	0.14294	0.13604	0.10373
458.5	0.11539	0.11038	0.11967	0.12459	0.13119	0.13518	0.14152	0.14377	0.14766	0.1515	0.15482	0.15511	0.15285	0.15024	0.1439	0.13697	0.10367
459	0.11501	0.10981	0.12006	0.12487	0.13138	0.13532	0.14263	0.14482	0.14869	0.1525	0.15682	0.15611	0.15483	0.15121	0.14485	0.13791	0.1036
459.5	0.11363	0.10923	0.11945	0.12516	0.13158	0.13647	0.14373	0.14487	0.14972	0.15351	0.15782	0.15711	0.15482	0.15218	0.1458	0.13785	0.10354
460	0.11325	0.10965	0.11984	0.12545	0.13278	0.13662	0.14384	0.14592	0.15074	0.15352	0.15882	0.1581	0.1558	0.15314	0.14676	0.13878	0.10348
460.5	0.11288	0.10908	0.12023	0.12573	0.13297	0.13777	0.14494	0.14597	0.15177	0.15553	0.15982	0.1591	0.15679	0.15411	0.14771	0.13972	0.10342
461	0.1125	0.1095	0.12061	0.12601	0.13417	0.13892	0.14505	0.14702	0.1528	0.15653	0.16082	0.1591	0.15777	0.15508	0.14766	0.13965	0.10335
461.5	0.11211	0.10893	0.12	0.12629	0.13336	0.13906	0.14615	0.14807	0.15383	0.15754	0.16182	0.16109	0.15876	0.15604	0.14862	0.14059	0.10329
462	0.11073	0.10835	0.12038	0.12658	0.13456	0.14021	0.14725	0.14912	0.15485	0.15855	0.16282	0.16209	0.16074	0.15701	0.14957	0.14152	0.10323
462.5	0.11135	0.10877	0.12076	0.12686	0.13575	0.14036	0.14836	0.15017	0.15588	0.15956	0.16482	0.16409	0.16173	0.15797	0.15052	0.14246	0.10317
463	0.10997	0.1082	0.12115	0.12714	0.13594	0.14151	0.14946	0.15122	0.15691	0.16056	0.16482	0.16508	0.16271	0.15894	0.15148	0.1434	0.10311
463.5	0.10958	0.10862	0.12153	0.12842	0.13714	0.14265	0.15057	0.15227	0.15794	0.16157	0.16682	0.16608	0.16369	0.15991	0.15243	0.14334	0.10305
464	0.1092	0.10904	0.12191	0.1287	0.13733	0.1428	0.15067	0.15232	0.15896	0.16258	0.16782	0.16708	0.16568	0.16187	0.15339	0.14527	0.10399
464.5	0.10882	0.10847	0.12229	0.12898	0.13853	0.14395	0.15177	0.15437	0.15999	0.16459	0.16982	0.16907	0.16666	0.16184	0.15434	0.14621	0.10293
465	0.10743	0.10789	0.12167	0.13025	0.13872	0.14509	0.15288	0.15542	0.16102	0.16459	0.17082	0.17007	0.16765	0.16381	0.15529	0.14615	0.10387
465.5	0.10804	0.10831	0.12204	0.13053	0.13891	0.14524	0.15298	0.15647	0.16305	0.1666	0.17182	0.17207	0.16863	0.16477	0.15625	0.14708	0.10381
466	0.10666	0.10873	0.12242	0.13081	0.1401	0.14638	0.15508	0.15753	0.16407	0.16761	0.17382	0.17306	0.17062	0.16574	0.1582	0.14802	0.10375
466.5	0.10627	0.10815	0.1228	0.13208	0.14129	0.14753	0.15619	0.15858	0.1651	0.16962	0.17482	0.17406	0.1716	0.16671	0.15916	0.14896	0.10369
467	0.10589	0.10758	0.12317	0.13236	0.14148	0.14867	0.15629	0.15962	0.16613	0.17062	0.17682	0.17506	0.17259	0.16867	0.16011	0.1499	0.10363
467.5	0.1055	0.108	0.12354	0.13263	0.14267	0.14882	0.15839	0.16068	0.16715	0.17163	0.17782	0.17805	0.17457	0.16964	0.16007	0.15084	0.10357
468	0.1051	0.10842	0.12392	0.13291	0.14286	0.14996	0.1595	0.16173	0.16918	0.17364	0.17882	0.17905	0.17555	0.17161	0.16202	0.15177	0.10451
468.5	0.10372	0.10784	0.12429	0.13418	0.14405	0.15111	0.1606	0.16378	0.17021	0.17465	0.18082	0.18005	0.17754	0.17257	0.16298	0.15271	0.10446
469	0.10433	0.10826	0.12466	0.13445	0.14524	0.15225	0.1617	0.16483	0.17124	0.17565	0.18282	0.18204	0.17852	0.17354	0.16393	0.15365	0.1044
469.5	0.10293	0.10768	0.12503	0.13572	0.14643	0.15339	0.1628	0.16588	0.17327	0.17766	0.18382	0.18304	0.17951	0.17551	0.16589	0.15459	0.10534
470	0.10255	0.1081	0.1254	0.136	0.14662	0.15454	0.16391	0.16692	0.17429	0.17867	0.18582	0.18504	0.18149	0.17748	0.16684	0.15553	0.10528
470.5	0.10215	0.10852	0.12577	0.13727	0.14781	0.15568	0.16501	0.16898	0.17632	0.18068	0.18782	0.18703	0.18348	0.17844	0.1678	0.15647	0.10623
471	0.10176	0.10794	0.12613	0.13754	0.14899	0.15682	0.16611	0.17003	0.17735	0.18168	0.18982	0.18803	0.18546	0.17941	0.16975	0.15841	0.10617
471.5	0.10136	0.10836	0.1265	0.13781	0.15018	0.15797	0.16821	0.17108	0.17937	0.18369	0.19082	0.19003	0.18645	0.18138	0.17071	0.15935	0.10611
472	0.10097	0.10778	0.12787	0.13908	0.15137	0.15911	0.16932	0.17313	0.1814	0.1857	0.19282	0.19202	0.18843	0.18334	0.17266	0.16029	0.10706
472.5	0.10057	0.1082	0.12723	0.14034	0.15255	0.16025	0.17042	0.17418	0.18143	0.18671	0.19482	0.19402	0.19042	0.18431	0.17362	0.16123	0.107
473	0.09918	0.10862	0.12859	0.14061	0.15274	0.16139	0.17152	0.17622	0.18346	0.18872	0.19682	0.19602	0.1914	0.18628	0.17457	0.16317	0.10695
473.5	0.09878	0.10904	0.12895	0.14188	0.15493	0.16253	0.17362	0.17727	0.18648	0.19072	0.19882	0.19701	0.19339	0.18725	0.17653	0.16411	0.10789
474	0.09838	0.10845	0.12931	0.14215	0.15611	0.16468	0.17472	0.17932	0.18751	0.19173	0.19982	0.19901	0.19537	0.18921	0.17749	0.16505	0.10783
474.5	0.09799	0.10887	0.12967	0.14341	0.1563	0.16582	0.17682	0.18037	0.18854	0.19374	0.20182	0.20101	0.19736	0.19118	0.17944	0.16599	0.10778
475	0.09759	0.1093	0.13003	0.14468	0.15748	0.16696	0.17793	0.18142	0.19057	0.19575	0.20382	0.203	0.19934	0.19215	0.1804	0.16793	0.10872
475.5	0.09719	0.10871	0.13039	0.14494	0.15866	0.1681	0.17903	0.18347	0.19259	0.19675	0.20682	0.205	0.20032	0.19412	0.18235	0.16887	0.10867
476	0.09579	0.10913	0.13075	0.1462	0.15985	0.16924	0.18013	0.18452	0.19362	0.19876	0.20782	0.206	0.20231	0.19508	0.18331	0.16981	0.10962
476.5	0.09638	0.10955	0.13211	0.14647	0.16103	0.17038	0.18223	0.18557	0.19565	0.20077	0.20982	0.20799	0.20429	0.19705	0.18427	0.17076	0.10956
477	0.09498	0.10896	0.13247	0.14773	0.16221	0.17252	0.18333	0.18762	0.19768	0.20278	0.21182	0.20999	0.20528	0.19902	0.18622	0.1717	0.10951
477.5	0.09558	0.10938	0.13282	0.14899	0.1634	0.17266	0.18443	0.18967	0.1987	0.20378	0.21382	0.21199	0.20726	0.19999	0.18718	0.17364	0.11045
478	0.09418	0.1098	0.13317	0.15025	0.16458	0.1748	0.18653	0.19072	0.20073	0.20579	0.21582	0.21398	0.20925	0.20195	0.18914	0.17458	0.1104
478.5	0.09377	0.11021	0.13452	0.15052	0.16576	0.17594	0.18763	0.19277	0.20276	0.2078	0.21782	0.21598	0.21123	0.20392	0.19009	0.17652	0.11135
479	0.09337	0.10963	0.13488	0.15177	0.16694	0.17708	0.18973	0.19382	0.20479	0.20981	0.21982	0.21798	0.21322	0.20589	0.19205	0.17747	0.1113
479.5	0.09396	0.11104	0.13623	0.15304	0.16912	0.17922	0.19183	0.19587	0.20681	0.21181	0.22182	0.21997	0.2152	0.20786	0.19401	0.17841	0.11224
480	0.09355	0.11146	0.13658	0.15429	0.1703	0.18036	0.19293	0.19892	0.20884	0.21382	0.22382	0.22197	0.21719	0.20983	0.19596	0.18035	0.11319
480.5	0.09215	0.11087	0.13793	0.15555	0.17148	0.1825	0.19503	0.19997	0.21087	0.21483	0.22682	0.22397	0.21917	0.21179	0.19692	0.1813	0.11314
481	0.09274	0.1113	0.13828	0.15681	0.17266	0.18364	0.19613	0.20202	0.2119	0.21684	0.22782	0.22696	0.22116	0.21276	0.19888	0.18324	0.11409
481.5	0.09233	0.1117	0.13862	0.15806	0.17384	0.18477	0.19823	0.20307	0.21392	0.21884	0.23082	0.22796	0.22314	0.21473	0.20084	0.18418	0.11404
482	0.09192	0.11212	0.13997	0.15832	0.17502	0.18691	0.19933	0.20511	0.21595	0.22085	0.23282	0.23096	0.22513	0.2167	0.20179	0.18612	0.11499
482.5	0.09151	0.11253	0.14032	0.15958	0.1772	0.18805	0.20143	0.20616	0.21798	0.22386	0.23482	0.23295	0.22711	0.21967	0.20375	0.18707	0.11493
483	0.0911	0.11295	0.14166	0.16083	0.17838	0.19019	0.20353	0.20921	0.22001	0.22587	0.23682	0.23495	0.2301	0.22063	0.20571	0.18901	0.11588
483.5	0.08968	0.11337	0.14201	0.16209	0.17956	0.19132	0.20563	0.21026	0.22203	0.22787	0.23882	0.23695	0.23208	0.2226	0.20767	0.19096	0.11683
484	0.09027	0.11378	0.14235	0.16334	0.18073	0.19346	0.20673	0.21231	0.22406	0.22988	0.24182	0.23994	0.23407	0.22457	0.20863	0.1919	0.11678
484.5	0.08986	0.11419	0.14369	0.1646	0.18291	0.1946	0.20883	0.21436	0.22609	0.23189	0.24382	0.24194	0.23605	0.22654	0.21058	0.19284	0.11773
485	0.08944	0.11461	0.14403	0.16585	0.18409	0.19673	0.21093	0.21641	0.22812	0.2339	0.24682	0.24394	0.23804	0.22851	0.21254	0.19479	0.11768
485.5	0.08903	0.11501	0.14538	0.1661	0.18526	0.19787	0.21203	0.21846	0.23014	0.2359	0.24882	0.24593	0.24002	0.23048	0.2145	0.19573	0.11863
486	0.08861	0.11443	0.14572	0.16835	0.18644	0.2	0.21413	0.2195	0.23317	0.23791	0.25082	0.24793	0.24301	0.23244	0.21546	0.19768	0.11858
486.5	0.08819	0.11585	0.14705	0.1696	0.18862	0.20114	0.21622	0.22255	0.2342	0.23992	0.25282	0.25093	0.24499	0.23441	0.21742	0.19962	0.11953
487	0.08777	0.11625	0.14839	0.17086	0.18979	0.20327	0.21732	0.2246	0.23722	0.24193	0.25582	0.25392	0.24698	0.23638	0.21938	0.20057	0.12049
487.5	0.08735	0.11666	0.14873	0.17211	0.19196	0.20541	0.22042	0.22565	0.23925	0.24493	0.25782	0.25592	0.24896	0.23935	0.22133	0.20251	0.12144
488	0.08694	0.11708	0.15007	0.17336	0.19414	0.20755	0.22152	0.2287	0.24128	0.24694	0.26082	0.25792	0.25095	0.24132	0.22329	0.20446	0.12139
488.5	0.08751	0.11749	0.1514	0.1756	0.19531	0.20868	0.22362	0.23075	0.24331	0.24995	0.26282	0.26091	0.25393	0.24329	0.22525	0.20541	0.12234
489	0.08609	0.1179	0.15173	0.17685	0.19649	0.21082	0.22571	0.2318	0.24533	0.25196	0.26582	0.26291	0.25592	0.24526	0.22721	0.20735	0.12229
489.5	0.08667	0.11831	0.15307	0.1781	0.19866	0.21295	0.22781	0.23484	0.24836	0.25396	0.26782	0.26491	0.2579	0.24723	0.22917	0.2093	0.12325
490	0.08624	0.11872	0.1534	0.17934	0.19983	0.21408	0.22991	0.23589	0.25039	0.25597	0.26982	0.2679	0.26089	0.24919	0.23113	0.21124	0.1242
490.5	0.08582	0.11913	0.15473	0.18059	0.202	0.21622	0.23101	0.23794	0.25241	0.25798	0.27382	0.2699	0.26287	0.25116	0.23209	0.21219	0.12415
491	0.0854	0.11954	0.15606	0.18184	0.20318	0.21735	0.2331	0.23999	0.25444	0.25999	0.27582	0.2719	0.26486	0.25313	0.23405	0.21413	0.1251
491.5	0.08497	0.12095	0.15639	0.18308	0.20435	0.21948	0.2352	0.24204	0.25647	0.26199	0.27782	0.27489	0.26784	0.2561	0.23601	0.21508	0.12506
492	0.08454	0.12135	0.15772	0.18433	0.20652	0.22162	0.2373	0.24409	0.2585	0.265	0.28082	0.27689	0.26983	0.25807	0.23797	0.21703	0.12601
492.5	0.08412	0.12076	0.15805	0.18557	0.20769	0.22275	0.23939	0.24614	0.26152	0.26701	0.28282	0.27989	0.27181	0.26004	0.23993	0.21798	0.12696
493	0.08469	0.12217	0.15938	0.18781	0.20986	0.22488	0.24049	0.24818	0.26355	0.26902	0.28582	0.28188	0.2738	0.26201	0.24189	0.22092	0.12692
493.5	0.08426	0.12258	0.16071	0.18905	0.21203	0.22701	0.24359	0.25123	0.26658	0.27202	0.28782	0.28388	0.27678	0.26498	0.24385	0.22187	0.12787
494	0.08383	0.12399	0.16103	0.1903	0.2132	0.22915	0.24568	0.25328	0.26861	0.27403	0.29082	0.28688	0.27977	0.26695	0.2458	0.22382	0.12883
494.5	0.0834	0.1234	0.16336	0.19154	0.21537	0.23128	0.24778	0.25533	0.27063	0.27704	0.29382	0.28987	0.28175	0.26892	0.24876	0.22577	0.12978
495	0.08296	0.12481	0.16368	0.19378	0.21754	0.23341	0.24988	0.25737	0.27266	0.27905	0.29582	0.29187	0.28474	0.27188	0.24972	0.22771	0.13073
495.5	0.08353	0.12521	0.16501	0.19502	0.21871	0.23454	0.25197	0.25942	0.27569	0.28105	0.29882	0.29487	0.28672	0.27385	0.25168	0.22966	0.13169
496	0.08309	0.12562	0.16632	0.19726	0.22088	0.23667	0.25407	0.26247	0.27771	0.28406	0.30182	0.29786	0.28871	0.27582	0.25465	0.23161	0.13165
496.5	0.08266	0.12702	0.16765	0.1985	0.22205	0.2388	0.25617	0.26452	0.27974	0.28607	0.30382	0.29986	0.2917	0.27879	0.25661	0.23356	0.1326
497	0.08322	0.12743	0.16897	0.19973	0.22421	0.24093	0.25826	0.26657	0.28277	0.28908	0.30682	0.30286	0.29368	0.28076	0.25857	0.23451	0.13356
497.5	0.08279	0.12784	0.16929	0.20098	0.22638	0.24306	0.26036	0.26861	0.28479	0.29108	0.30882	0.30585	0.29667	0.28273	0.26053	0.23646	0.13451
498	0.08335	0.12924	0.17061	0.20321	0.22755	0.24519	0.26245	0.27066	0.28782	0.29309	0.31182	0.30785	0.29865	0.2847	0.26249	0.2384	0.13447
498.5	0.08191	0.12964	0.17193	0.20445	0.22972	0.24732	0.26455	0.27371	0.28985	0.2961	0.31482	0.31085	0.30164	0.28767	0.26445	0.24035	0.13542
499	0.08247	0.13005	0.17324	0.20668	0.23188	0.24945	0.26664	0.27576	0.29288	0.29911	0.31782	0.31384	0.30362	0.28964	0.26641	0.2423	0.13638
499.5	0.08202	0.13045	0.17456	0.20792	0.23304	0.25158	0.26874	0.2778	0.2949	0.30111	0.31982	0.31584	0.30661	0.29261	0.26837	0.24425	0.13734
500	0.08158	0.13185	0.17588	0.21015	0.23521	0.25271	0.27083	0.28085	0.29693	0.30312	0.32282	0.31884	0.30959	0.29458	0.27033	0.2452	0.1373
500.5	0.08214	0.13226	0.17719	0.21139	0.23738	0.25584	0.27393	0.2829	0.29996	0.30613	0.32582	0.32183	0.31158	0.29655	0.27229	0.24715	0.13825
501	0.0817	0.13266	0.1775	0.21362	0.23954	0.25797	0.27502	0.28495	0.30198	0.30914	0.32882	0.32383	0.31456	0.29952	0.27425	0.2491	0.13921
501.5	0.08125	0.13407	0.17982	0.21385	0.24071	0.2591	0.27712	0.28699	0.30501	0.31114	0.33082	0.32683	0.31655	0.30149	0.27621	0.25105	0.13917
502	0.0818	0.13447	0.18113	0.21609	0.24287	0.26123	0.27921	0.28904	0.30704	0.31315	0.33382	0.32882	0.31853	0.30346	0.27818	0.252	0.14013
502.5	0.08136	0.13487	0.18144	0.21732	0.24503	0.26336	0.28231	0.29209	0.30906	0.31616	0.33682	0.33182	0.32152	0.30543	0.28114	0.25395	0.14108
503	0.08091	0.13627	0.18375	0.21955	0.24619	0.26548	0.2834	0.29413	0.31209	0.31817	0.33882	0.33382	0.32451	0.3084	0.2821	0.2559	0.14204
503.5	0.08146	0.13667	0.18406	0.22078	0.24836	0.26761	0.2865	0.29618	0.31412	0.32117	0.34182	0.33681	0.32649	0.31037	0.28406	0.25785	0.143
504	0.08101	0.13807	0.18537	0.22301	0.25052	0.26974	0.28859	0.29823	0.31714	0.32318	0.34482	0.33981	0.32948	0.31334	0.28702	0.2588	0.14396
504.5	0.08156	0.13847	0.18668	0.22424	0.25268	0.27187	0.29068	0.30127	0.31917	0.32519	0.34782	0.34281	0.33146	0.31531	0.28898	0.26175	0.14392
505	0.0811	0.13987	0.18799	0.22647	0.25485	0.27399	0.29278	0.30332	0.3222	0.32919	0.35082	0.3458	0.33445	0.31828	0.29095	0.2637	0.14488
505.5	0.08065	0.14027	0.1893	0.2277	0.25701	0.27612	0.29587	0.30637	0.32522	0.3312	0.35382	0.3478	0.33743	0.32025	0.29291	0.26566	0.14584
506	0.0812	0.14067	0.1916	0.22992	0.25917	0.27824	0.29796	0.30842	0.32825	0.33421	0.35682	0.3518	0.34042	0.32322	0.29587	0.26761	0.1468
506.5	0.08075	0.14207	0.19191	0.23215	0.26033	0.28037	0.30006	0.31146	0.33028	0.33622	0.35982	0.35379	0.3424	0.32519	0.29783	0.26956	0.14776
507	0.08129	0.14247	0.19321	0.23338	0.26249	0.2825	0.30215	0.31351	0.33231	0.33922	0.36182	0.35679	0.34539	0.32716	0.2998	0.27051	0.14772
507.5	0.08183	0.14386	0.19551	0.2356	0.26465	0.28562	0.30424	0.31555	0.33533	0.34223	0.36582	0.35979	0.34838	0.33013	0.30176	0.27246	0.14868
508	0.08137	0.14426	0.19682	0.23683	0.26681	0.28775	0.30733	0.3176	0.33836	0.34524	0.36782	0.36178	0.35036	0.33311	0.30372	0.27441	0.14964
508.5	0.08191	0.14566	0.19812	0.23906	0.26896	0.28987	0.30943	0.32065	0.34038	0.34725	0.37182	0.36578	0.35335	0.33508	0.30568	0.27637	0.1506
509	0.08145	0.14706	0.19942	0.24128	0.27112	0.292	0.31152	0.32369	0.34241	0.35025	0.37382	0.36778	0.35633	0.33805	0.30865	0.27832	0.15156
509.5	0.082	0.14746	0.20072	0.2425	0.27328	0.29412	0.31361	0.32574	0.34544	0.35226	0.37682	0.37077	0.35832	0.34002	0.31061	0.28027	0.15252
510	0.08154	0.14885	0.20202	0.24473	0.27544	0.29625	0.3167	0.32779	0.34846	0.35527	0.37982	0.37377	0.3613	0.34299	0.31257	0.28222	0.15248
510.5	0.08107	0.14925	0.20332	0.24595	0.2776	0.29837	0.3188	0.33083	0.35049	0.35728	0.38282	0.37677	0.36429	0.34496	0.31454	0.28418	0.15444
511	0.0816	0.15064	0.20461	0.24817	0.27976	0.3005	0.32089	0.33288	0.35352	0.36028	0.38582	0.37976	0.36628	0.34693	0.3165	0.28613	0.1544
511.5	0.08214	0.15104	0.20591	0.24939	0.28091	0.30262	0.32298	0.33493	0.35554	0.36329	0.38782	0.38176	0.36926	0.3499	0.31846	0.28808	0.15536
512	0.08168	0.15243	0.20721	0.25161	0.28307	0.30474	0.32507	0.33697	0.35857	0.3653	0.39082	0.38476	0.37125	0.35187	0.32042	0.28904	0.15633
512.5	0.08221	0.15283	0.2095	0.25383	0.28522	0.30787	0.32716	0.34002	0.3616	0.36831	0.39382	0.38775	0.37423	0.35484	0.32239	0.29099	0.15629
513	0.08274	0.15422	0.2108	0.25605	0.28738	0.30899	0.33025	0.34206	0.36362	0.37131	0.39682	0.39075	0.37722	0.35681	0.32535	0.29294	0.15725
513.5	0.08227	0.15561	0.21209	0.25727	0.28954	0.31211	0.33235	0.34511	0.36665	0.37332	0.39982	0.39275	0.3792	0.35979	0.32732	0.2949	0.15821
514	0.0828	0.156	0.21339	0.25949	0.29169	0.31423	0.33444	0.34715	0.36868	0.37633	0.40282	0.39574	0.38219	0.36176	0.32928	0.29685	0.15918
514.5	0.08333	0.15739	0.21468	0.2607	0.29384	0.31636	0.33753	0.3492	0.3717	0.37833	0.40482	0.39874	0.38518	0.36373	0.33124	0.29781	0.16014
515	0.08386	0.15879	0.21597	0.26292	0.296	0.31848	0.33962	0.35225	0.37373	0.38134	0.40782	0.40174	0.38716	0.3667	0.33321	0.30076	0.1611
515.5	0.08339	0.15918	0.21826	0.26414	0.29815	0.3206	0.34171	0.35429	0.37676	0.38335	0.41082	0.40374	0.39015	0.36867	0.33517	0.30171	0.16107
516	0.08391	0.16057	0.21955	0.26636	0.30031	0.32272	0.3438	0.35634	0.37878	0.38636	0.41382	0.40673	0.39313	0.37164	0.33714	0.30367	0.16203
516.5	0.08444	0.16196	0.22084	0.26857	0.30146	0.32484	0.34689	0.35938	0.38181	0.38836	0.41582	0.40873	0.39512	0.37361	0.3391	0.30562	0.16299
517	0.08497	0.16235	0.22213	0.26979	0.30361	0.32696	0.34798	0.36143	0.38383	0.39137	0.41882	0.41173	0.39811	0.37559	0.34106	0.30758	0.16396
517.5	0.08449	0.16374	0.22442	0.272	0.30576	0.33008	0.35107	0.36447	0.38686	0.39438	0.42182	0.41472	0.40009	0.37856	0.34403	0.30953	0.16492
518	0.08501	0.16513	0.22571	0.27421	0.30892	0.33221	0.35316	0.36652	0.38889	0.39639	0.42482	0.41772	0.40308	0.38053	0.34599	0.31149	0.16489
518.5	0.08553	0.16552	0.22699	0.27643	0.31007	0.33332	0.35525	0.36856	0.39191	0.39839	0.42782	0.41972	0.40506	0.3825	0.34796	0.31245	0.16585
519	0.08605	0.16691	0.22828	0.27764	0.31222	0.33645	0.35734	0.37061	0.39394	0.4014	0.43082	0.42271	0.40805	0.38547	0.34992	0.3144	0.16681
519.5	0.08557	0.1683	0.23056	0.27986	0.31437	0.33857	0.36043	0.37365	0.39597	0.40441	0.43282	0.42571	0.41004	0.38745	0.35189	0.31636	0.16778
520	0.08609	0.16968	0.23185	0.28207	0.31652	0.34068	0.36252	0.3757	0.39899	0.40641	0.43482	0.42771	0.41302	0.39042	0.35385	0.31831	0.16874
520.5	0.08661	0.17007	0.23213	0.28328	0.31867	0.3428	0.36461	0.37774	0.40102	0.40842	0.43782	0.4307	0.41501	0.39239	0.35582	0.32027	0.16871
521	0.08713	0.17146	0.23441	0.28549	0.32082	0.34492	0.3667	0.37979	0.40304	0.41143	0.44082	0.4327	0.418	0.39436	0.35778	0.32222	0.16968
521.5	0.08664	0.17184	0.23569	0.2867	0.32297	0.34704	0.36878	0.38283	0.40507	0.41344	0.44282	0.4357	0.41998	0.39633	0.35975	0.32318	0.17064
522	0.08716	0.17323	0.23697	0.28891	0.32412	0.34916	0.37087	0.38488	0.4081	0.41544	0.44582	0.43769	0.42197	0.39831	0.36171	0.32414	0.17161
522.5	0.08767	0.17462	0.23925	0.29112	0.32627	0.35128	0.37296	0.38692	0.41012	0.41845	0.44782	0.44069	0.42495	0.40128	0.36368	0.32709	0.17157
523	0.08818	0.176	0.24053	0.29332	0.32841	0.3534	0.37505	0.38897	0.41315	0.42046	0.45082	0.44269	0.42694	0.40225	0.36564	0.32805	0.17254
523.5	0.08869	0.17738	0.24181	0.29453	0.33056	0.35552	0.37814	0.39201	0.41517	0.42346	0.45282	0.44468	0.42993	0.40522	0.36761	0.33001	0.17351
524	0.0892	0.17777	0.24309	0.29674	0.33271	0.35763	0.37923	0.39406	0.4172	0.42547	0.45582	0.44768	0.43191	0.40719	0.36958	0.33196	0.17447
524.5	0.08972	0.17915	0.24537	0.29795	0.33486	0.35975	0.38131	0.3961	0.41923	0.42748	0.45882	0.44968	0.4339	0.40917	0.37154	0.33292	0.17444
525	0.08922	0.18053	0.24665	0.30015	0.336	0.36187	0.3834	0.39814	0.42225	0.42949	0.46082	0.45267	0.43589	0.41114	0.37351	0.33488	0.17541
525.5	0.08973	0.18192	0.24792	0.30136	0.33815	0.36298	0.38549	0.40019	0.42428	0.43249	0.46382	0.45467	0.43887	0.41411	0.37447	0.33584	0.17637
526	0.09124	0.1823	0.25019	0.30356	0.3403	0.3661	0.38758	0.40223	0.4273	0.4345	0.46582	0.45667	0.44086	0.41608	0.37644	0.33779	0.17634
526.5	0.09075	0.18368	0.25147	0.30577	0.34244	0.36722	0.38966	0.40428	0.42833	0.43651	0.46782	0.45967	0.44284	0.41706	0.37841	0.33975	0.17731
527	0.09125	0.18506	0.25274	0.30697	0.34459	0.36933	0.39175	0.40632	0.43135	0.43851	0.46982	0.46166	0.44483	0.42003	0.38037	0.34071	0.17828
527.5	0.09175	0.18644	0.25402	0.30917	0.34573	0.37145	0.39384	0.40836	0.43238	0.44052	0.47282	0.46366	0.44682	0.421	0.38234	0.34267	0.17824
528	0.09226	0.18782	0.25529	0.31137	0.34788	0.37357	0.39592	0.40941	0.43441	0.44253	0.47482	0.46566	0.4498	0.42398	0.38331	0.34363	0.17921
528.5	0.09276	0.1882	0.25656	0.31258	0.34902	0.37468	0.39701	0.41145	0.43643	0.44454	0.47682	0.46865	0.45179	0.42595	0.38527	0.34558	0.18018
529	0.09326	0.18958	0.25783	0.31378	0.35117	0.3768	0.3991	0.4135	0.43846	0.44654	0.47882	0.47065	0.45278	0.42692	0.38624	0.34554	0.18015
529.5	0.09376	0.19096	0.2591	0.31598	0.35331	0.37891	0.40119	0.41554	0.44048	0.44755	0.48082	0.47265	0.45476	0.42889	0.3882	0.3475	0.18012
530	0.09426	0.19134	0.26137	0.31718	0.35445	0.38003	0.40327	0.41658	0.44251	0.45056	0.48282	0.47464	0.45675	0.43087	0.38917	0.34846	0.18109
530.5	0.09476	0.19271	0.26264	0.31938	0.3566	0.38214	0.40436	0.41863	0.44453	0.45256	0.48482	0.47564	0.45874	0.43184	0.39114	0.35042	0.18205
531	0.09525	0.19409	0.26391	0.32058	0.35874	0.38426	0.40644	0.42167	0.44656	0.45457	0.48682	0.47864	0.46072	0.43381	0.39311	0.35138	0.18202
531.5	0.09575	0.19547	0.26517	0.32278	0.35988	0.38537	0.40753	0.42271	0.44859	0.45558	0.48982	0.47963	0.46271	0.43579	0.39407	0.35234	0.18299
532	0.09624	0.19584	0.26644	0.32398	0.36202	0.38748	0.40961	0.42476	0.44961	0.45759	0.49082	0.48163	0.4637	0.43776	0.39604	0.3543	0.18296
532.5	0.09674	0.19722	0.26871	0.32618	0.36316	0.3896	0.4117	0.4258	0.45164	0.45959	0.49282	0.48363	0.46568	0.43873	0.39701	0.35526	0.18393
533	0.09723	0.19759	0.26897	0.32737	0.3653	0.39071	0.41278	0.42784	0.45266	0.4606	0.49482	0.48562	0.46767	0.43971	0.39797	0.35622	0.1839
533.5	0.09773	0.19997	0.27024	0.32957	0.36644	0.39282	0.41387	0.42989	0.45469	0.46261	0.49682	0.48762	0.46966	0.44168	0.39994	0.35718	0.18487
534	0.09822	0.20034	0.2715	0.33077	0.36858	0.39394	0.41596	0.43093	0.45671	0.46461	0.49882	0.48862	0.47164	0.44365	0.40091	0.35914	0.18484
534.5	0.09871	0.20172	0.27276	0.33196	0.36973	0.39605	0.41704	0.43297	0.45774	0.46662	0.49982	0.49062	0.47263	0.44463	0.40288	0.3601	0.18581
535	0.0992	0.20209	0.27502	0.33416	0.37087	0.39716	0.41913	0.43401	0.45976	0.46763	0.50182	0.49261	0.47362	0.4456	0.40385	0.36106	0.18578
535.5	0.09969	0.20346	0.27628	0.33535	0.37301	0.39927	0.42121	0.43606	0.46079	0.46963	0.50382	0.49461	0.4756	0.44757	0.40481	0.36202	0.18675
536	0.09918	0.20484	0.27755	0.33654	0.37414	0.40038	0.42229	0.4381	0.46281	0.47064	0.50582	0.49561	0.47759	0.44955	0.40578	0.36298	0.18672
536.5	0.10066	0.2062	0.2788	0.33774	0.37528	0.4025	0.42338	0.43914	0.46384	0.47265	0.50682	0.4976	0.47858	0.45052	0.40675	0.36494	0.18769
537	0.10115	0.20657	0.28006	0.33993	0.37742	0.40361	0.42546	0.44019	0.46586	0.47366	0.50782	0.4986	0.47956	0.4515	0.40872	0.3649	0.18767
537.5	0.10163	0.20795	0.28132	0.34113	0.37856	0.40472	0.42655	0.44123	0.46689	0.47566	0.50982	0.4996	0.48155	0.45347	0.40969	0.36686	0.18864
538	0.10212	0.20932	0.28258	0.34231	0.3807	0.40683	0.42763	0.44327	0.46891	0.47667	0.51082	0.50159	0.48254	0.45444	0.41065	0.36782	0.18861
538.5	0.1026	0.20969	0.28384	0.34451	0.38183	0.40794	0.42971	0.44431	0.46994	0.47868	0.51282	0.50359	0.48452	0.45542	0.41162	0.36878	0.18958
539	0.10308	0.21106	0.2851	0.3457	0.38297	0.40905	0.4308	0.44635	0.47196	0.47968	0.51482	0.50459	0.48551	0.45739	0.41259	0.36975	0.18955
539.5	0.10356	0.21243	0.28635	0.34689	0.38511	0.41116	0.43188	0.4474	0.47299	0.48069	0.51582	0.50658	0.4875	0.45837	0.41356	0.37071	0.18952
540	0.10404	0.21279	0.2876	0.34908	0.38624	0.41227	0.43396	0.44844	0.47401	0.4817	0.51782	0.50758	0.48849	0.45934	0.41553	0.37167	0.1905
540.5	0.10452	0.21416	0.28886	0.34927	0.38738	0.41338	0.43405	0.44948	0.47504	0.4837	0.51882	0.50858	0.48947	0.46031	0.4155	0.37163	0.19047
541	0.105	0.21452	0.29011	0.35045	0.38852	0.41449	0.43613	0.45152	0.47606	0.48471	0.51982	0.51058	0.49046	0.46129	0.41647	0.37259	0.19044
541.5	0.10548	0.21589	0.29036	0.35164	0.38965	0.4156	0.43721	0.45156	0.47809	0.48572	0.52082	0.51057	0.49145	0.46226	0.41744	0.37356	0.19141
542	0.10595	0.21725	0.29262	0.35383	0.39078	0.41671	0.43829	0.45261	0.47911	0.48672	0.52282	0.51257	0.49243	0.46324	0.4184	0.37452	0.19138
542.5	0.10643	0.21762	0.29387	0.35502	0.39292	0.41781	0.43938	0.45465	0.48014	0.48773	0.52382	0.51357	0.49442	0.46421	0.41937	0.37548	0.19136
543	0.1069	0.21899	0.29512	0.3562	0.39405	0.41992	0.44046	0.45569	0.48116	0.48874	0.52482	0.51456	0.49541	0.46519	0.42034	0.37544	0.19233
543.5	0.10737	0.22035	0.29637	0.35739	0.39519	0.42103	0.44154	0.45673	0.48219	0.49075	0.52582	0.51556	0.4964	0.46716	0.42131	0.37641	0.1923
544	0.10885	0.22071	0.29662	0.35857	0.39632	0.42214	0.44262	0.45777	0.48321	0.49175	0.52682	0.51656	0.49738	0.46714	0.42228	0.37737	0.19328
544.5	0.10832	0.22208	0.29787	0.35976	0.39745	0.42325	0.4437	0.45881	0.48423	0.49176	0.52782	0.51755	0.49837	0.46811	0.42225	0.37833	0.19325
545	0.10879	0.22243	0.29912	0.36094	0.39858	0.42436	0.44479	0.45985	0.48526	0.49377	0.52882	0.51855	0.49936	0.46909	0.42322	0.3783	0.19322
545.5	0.10925	0.2238	0.30037	0.36213	0.39972	0.42446	0.44487	0.45989	0.48628	0.49377	0.52982	0.51955	0.49934	0.47006	0.42419	0.37926	0.1932
546	0.11072	0.22416	0.30161	0.36331	0.40085	0.42557	0.44595	0.46094	0.48631	0.49478	0.53082	0.52055	0.50033	0.47004	0.42516	0.37922	0.19317
546.5	0.11019	0.22552	0.30186	0.36449	0.40098	0.42668	0.44703	0.46198	0.48733	0.49579	0.53182	0.52154	0.50132	0.47101	0.42513	0.38018	0.19415
547	0.11166	0.22688	0.30311	0.36567	0.40211	0.42778	0.44811	0.46302	0.48836	0.49579	0.53282	0.52154	0.50231	0.47199	0.4251	0.38015	0.19412
547.5	0.11212	0.22724	0.30435	0.36685	0.40324	0.42889	0.44819	0.46406	0.48838	0.4968	0.53382	0.52254	0.50229	0.47196	0.42607	0.38111	0.1941
548	0.11259	0.2276	0.3046	0.36704	0.40437	0.429	0.44927	0.4641	0.48941	0.49781	0.53382	0.52353	0.50328	0.47294	0.42604	0.38108	0.19407
548.5	0.11206	0.22895	0.30584	0.36822	0.4045	0.4301	0.44935	0.46414	0.49043	0.49781	0.53482	0.52353	0.50327	0.47291	0.42601	0.38104	0.19404
549	0.11252	0.22931	0.30608	0.3694	0.40563	0.43021	0.45043	0.46518	0.49045	0.49782	0.53482	0.52453	0.50426	0.47289	0.42698	0.38201	0.19402
549.5	0.11398	0.23067	0.30733	0.36958	0.40676	0.43131	0.45051	0.46522	0.49148	0.49883	0.53482	0.52453	0.50424	0.47386	0.42695	0.38197	0.19399
550	0.11444	0.23103	0.30857	0.37076	0.40689	0.43242	0.45159	0.46626	0.4915	0.49983	0.53482	0.52452	0.50423	0.47384	0.42693	0.38193	0.19397
550.5	0.1149	0.23238	0.30881	0.37193	0.40702	0.43252	0.45267	0.4663	0.49153	0.49984	0.53582	0.52452	0.50522	0.47381	0.4279	0.3819	0.19394
551	0.11536	0.23274	0.31005	0.37211	0.40815	0.43363	0.45175	0.46634	0.49155	0.49985	0.53582	0.52552	0.50521	0.47379	0.42787	0.38186	0.19392
551.5	0.11582	0.23309	0.31129	0.37329	0.40927	0.43373	0.45183	0.46738	0.49157	0.49985	0.53582	0.52551	0.50519	0.47376	0.42784	0.38183	0.19389
552	0.11627	0.23444	0.31153	0.37347	0.4094	0.43384	0.45291	0.46742	0.4926	0.49986	0.53582	0.52551	0.50518	0.47374	0.42681	0.3818	0.19387
552.5	0.11573	0.2348	0.31177	0.37464	0.40953	0.43394	0.45299	0.46646	0.49262	0.49987	0.53682	0.52551	0.50517	0.47472	0.42778	0.38176	0.19385
553	0.11618	0.23615	0.31301	0.37482	0.40966	0.43504	0.45307	0.4665	0.49165	0.49987	0.53582	0.5255	0.50516	0.47369	0.42675	0.38173	0.19382
553.5	0.11664	0.2365	0.31324	0.376	0.41078	0.43515	0.45315	0.46654	0.49167	0.49988	0.53582	0.5245	0.50414	0.47367	0.42672	0.38169	0.1938
554	0.1181	0.23685	0.31348	0.37617	0.41091	0.43525	0.45222	0.46658	0.49169	0.49989	0.53582	0.5245	0.50413	0.47364	0.42669	0.38166	0.19378
554.5	0.11854	0.2372	0.31472	0.37635	0.41103	0.43535	0.4523	0.46662	0.49172	0.49889	0.53582	0.5245	0.50412	0.47362	0.42567	0.38062	0.19375
555	0.11799	0.23856	0.31495	0.37752	0.41116	0.43545	0.45238	0.46666	0.49074	0.4989	0.53482	0.52349	0.50311	0.4726	0.42564	0.38059	0.19273
555.5	0.11944	0.2389	0.31619	0.37769	0.41128	0.43556	0.45246	0.4667	0.49076	0.49791	0.53382	0.52349	0.5031	0.47257	0.42561	0.37956	0.1927
556	0.11889	0.23925	0.31642	0.37787	0.41141	0.43566	0.45254	0.46574	0.48979	0.49791	0.53382	0.52249	0.50208	0.47155	0.42458	0.37952	0.19268
556.5	0.11934	0.2396	0.31666	0.37804	0.41153	0.43476	0.45161	0.46578	0.48981	0.49692	0.53282	0.52248	0.50207	0.47152	0.42355	0.37849	0.19266
557	0.11979	0.23995	0.31689	0.37821	0.41166	0.43486	0.45169	0.46482	0.48884	0.49692	0.53282	0.52148	0.50106	0.4705	0.42352	0.37846	0.19164
557.5	0.12024	0.2413	0.31712	0.37838	0.41178	0.43496	0.45077	0.46385	0.48786	0.49593	0.53182	0.52048	0.50005	0.46948	0.4225	0.37742	0.19161
558	0.12168	0.24164	0.31736	0.37855	0.41191	0.43406	0.45084	0.46389	0.48688	0.49494	0.53082	0.52048	0.49903	0.46845	0.42147	0.37739	0.19159
558.5	0.12113	0.24199	0.31859	0.37872	0.41103	0.43416	0.44992	0.46293	0.48591	0.49394	0.52982	0.51847	0.49802	0.46743	0.42044	0.37636	0.19057
559	0.12157	0.24233	0.31782	0.37889	0.41115	0.43326	0.449	0.46197	0.48593	0.49295	0.52882	0.51747	0.49701	0.46641	0.42041	0.37532	0.19055
559.5	0.12201	0.24268	0.31804	0.37906	0.41127	0.43236	0.44807	0.46101	0.48395	0.49196	0.52782	0.51647	0.496	0.46538	0.41939	0.37429	0.18952
560	0.12246	0.24302	0.31827	0.37923	0.4104	0.43247	0.44715	0.46005	0.48298	0.48996	0.52582	0.51446	0.49399	0.46436	0.41736	0.37326	0.1885
560.5	0.1229	0.24336	0.31851	0.3784	0.40952	0.43157	0.44623	0.45809	0.482	0.48897	0.52382	0.51346	0.49297	0.46234	0.41633	0.37222	0.18848
561	0.12334	0.24371	0.31873	0.37856	0.40964	0.43067	0.4453	0.45712	0.48002	0.48698	0.52282	0.51146	0.49196	0.46131	0.4153	0.37019	0.18746
561.5	0.12278	0.24405	0.31896	0.37873	0.40876	0.42976	0.44438	0.45616	0.47904	0.48598	0.52082	0.51046	0.48995	0.45929	0.41328	0.36916	0.18744
562	0.12421	0.24439	0.31918	0.3779	0.40788	0.42886	0.44245	0.4552	0.47707	0.48399	0.51982	0.50845	0.48794	0.45827	0.41225	0.36813	0.18741
562.5	0.12365	0.24473	0.31941	0.37806	0.407	0.42796	0.44153	0.45324	0.47509	0.48199	0.51782	0.50645	0.48693	0.45624	0.41122	0.3671	0.18639
563	0.12409	0.24407	0.31964	0.37723	0.40612	0.42706	0.4406	0.45228	0.47411	0.481	0.51582	0.50445	0.48492	0.45422	0.4092	0.36506	0.18537
563.5	0.12452	0.24441	0.31886	0.37739	0.40524	0.42616	0.43868	0.45031	0.47114	0.47901	0.51382	0.50245	0.4829	0.4522	0.40717	0.36403	0.18435
564	0.12496	0.24475	0.31809	0.37656	0.40436	0.42426	0.43776	0.44835	0.47016	0.47701	0.51182	0.50044	0.47989	0.45018	0.40514	0.362	0.18333
564.5	0.12539	0.24509	0.31831	0.37572	0.40348	0.42336	0.43583	0.44639	0.46818	0.47402	0.50882	0.49744	0.47788	0.44815	0.40312	0.36097	0.18231
565	0.12482	0.24442	0.31753	0.37489	0.4026	0.42145	0.4339	0.44443	0.46521	0.47203	0.50582	0.49544	0.47587	0.44613	0.40109	0.35894	0.18229
565.5	0.12525	0.24476	0.31776	0.37505	0.40171	0.42055	0.43198	0.44246	0.46323	0.46903	0.50382	0.49343	0.47386	0.44411	0.39906	0.35691	0.18127
566	0.12568	0.2441	0.31798	0.37421	0.39983	0.41865	0.43005	0.4405	0.46125	0.46704	0.50182	0.49043	0.47085	0.44108	0.39704	0.35488	0.18025
566.5	0.12611	0.24443	0.3172	0.37338	0.39895	0.41675	0.42813	0.43854	0.45827	0.46505	0.49882	0.48843	0.46783	0.43906	0.39501	0.35285	0.17923
567	0.12654	0.24477	0.31642	0.37253	0.39707	0.41584	0.4262	0.43557	0.4563	0.46205	0.49582	0.48543	0.46582	0.43704	0.39299	0.35182	0.17821
567.5	0.12597	0.2441	0.31564	0.3717	0.39619	0.41394	0.42428	0.43361	0.45332	0.46006	0.49282	0.48242	0.46281	0.43402	0.39096	0.34878	0.17718
568	0.1254	0.24443	0.31586	0.37086	0.3953	0.41203	0.42235	0.43165	0.45034	0.45706	0.48982	0.47942	0.4608	0.431	0.38793	0.34675	0.17617
568.5	0.12682	0.24377	0.31508	0.37002	0.39342	0.41013	0.42042	0.42869	0.44736	0.45407	0.48682	0.47642	0.45679	0.42897	0.38591	0.34472	0.17514
569	0.12625	0.2441	0.3143	0.36918	0.39153	0.40823	0.41749	0.42672	0.44539	0.45108	0.48382	0.47341	0.45378	0.42595	0.38288	0.34269	0.17413
569.5	0.12667	0.24443	0.31352	0.36733	0.39065	0.40632	0.41557	0.42376	0.44241	0.44808	0.47982	0.47041	0.45076	0.42293	0.38086	0.33966	0.1731
570	0.1271	0.24376	0.31274	0.36649	0.38777	0.40442	0.41264	0.4208	0.43843	0.44409	0.47682	0.46641	0.44775	0.41991	0.37783	0.33763	0.17109
570.5	0.12651	0.24309	0.31195	0.36465	0.38588	0.40151	0.41071	0.41783	0.43545	0.44109	0.47382	0.46341	0.44474	0.41688	0.37481	0.3356	0.17007
571	0.12694	0.24242	0.31217	0.36381	0.38399	0.39961	0.40779	0.41487	0.43247	0.4381	0.46982	0.4594	0.44073	0.41286	0.37178	0.33257	0.16905
571.5	0.12636	0.24175	0.31038	0.36197	0.38211	0.3977	0.40486	0.4119	0.4295	0.43411	0.46582	0.4554	0.43772	0.40984	0.36876	0.32954	0.16803
572	0.12678	0.24208	0.3106	0.36112	0.38022	0.39479	0.40193	0.40894	0.42652	0.43111	0.46182	0.4524	0.43371	0.40682	0.36673	0.32752	0.16601
572.5	0.12619	0.2414	0.30882	0.35928	0.37834	0.39289	0.399	0.40598	0.42254	0.42712	0.45882	0.4494	0.4307	0.4038	0.3637	0.32449	0.16499
573	0.12661	0.24073	0.30803	0.35844	0.37645	0.38998	0.39707	0.40201	0.41956	0.42412	0.45482	0.44439	0.42669	0.40078	0.36068	0.32246	0.16397
573.5	0.12703	0.24005	0.30724	0.35659	0.37456	0.38808	0.39315	0.39905	0.41559	0.42013	0.45082	0.44139	0.42367	0.39675	0.35666	0.31943	0.16195
574	0.12644	0.23938	0.30646	0.35575	0.37167	0.38517	0.39022	0.39608	0.41261	0.41714	0.44682	0.43739	0.41966	0.39373	0.35463	0.3164	0.16093
574.5	0.12586	0.2397	0.30467	0.3539	0.36979	0.38226	0.38729	0.39312	0.40763	0.41314	0.44282	0.43339	0.41565	0.38971	0.35061	0.31337	0.15991
575	0.12627	0.23903	0.30388	0.35205	0.3679	0.38036	0.38436	0.39015	0.40465	0.40915	0.43782	0.42838	0.41164	0.38569	0.34758	0.31034	0.1579
575.5	0.12569	0.23835	0.30209	0.35021	0.36501	0.37645	0.38143	0.38519	0.40067	0.40515	0.43382	0.42438	0.40763	0.38167	0.34456	0.30731	0.15588
576	0.1261	0.23767	0.3013	0.34836	0.36312	0.37354	0.3775	0.38222	0.39669	0.40116	0.42882	0.42038	0.40362	0.37765	0.34053	0.30428	0.15486
576.5	0.12551	0.23599	0.30051	0.34651	0.36023	0.37063	0.37457	0.37826	0.39272	0.39717	0.42482	0.41638	0.39961	0.37463	0.33751	0.30126	0.15384
577	0.12592	0.23631	0.29872	0.34466	0.35734	0.36872	0.37164	0.37529	0.38874	0.39317	0.42082	0.41137	0.3956	0.37061	0.33348	0.29923	0.15182
577.5	0.12532	0.23564	0.29793	0.34281	0.35545	0.36581	0.36771	0.37133	0.38476	0.38918	0.41682	0.40737	0.39159	0.36658	0.33046	0.2962	0.1508
578	0.12573	0.23495	0.29714	0.33996	0.35256	0.36291	0.36478	0.36736	0.38078	0.38518	0.41182	0.40337	0.38758	0.36256	0.32744	0.29317	0.14879
578.5	0.12514	0.23327	0.29535	0.33911	0.34967	0.359	0.36085	0.3644	0.3768	0.38119	0.40782	0.39936	0.38256	0.35854	0.32341	0.29014	0.14777
579	0.12455	0.23259	0.29356	0.33626	0.34778	0.35609	0.35792	0.36043	0.37282	0.3762	0.40282	0.39436	0.37855	0.35552	0.31939	0.28612	0.14575
579.5	0.12395	0.2319	0.29176	0.33441	0.34489	0.35318	0.35399	0.35647	0.36884	0.3722	0.39882	0.39036	0.37454	0.3515	0.31636	0.28409	0.14473
580	0.12435	0.23122	0.29097	0.33256	0.342	0.35027	0.35106	0.3525	0.36487	0.36821	0.39382	0.38536	0.36953	0.34648	0.31334	0.28006	0.14272
580.5	0.12376	0.22954	0.28917	0.32971	0.3401	0.34736	0.34713	0.34854	0.35989	0.36421	0.38882	0.38135	0.36552	0.34346	0.30932	0.27703	0.1417
581	0.12316	0.22885	0.28738	0.32786	0.33621	0.34445	0.3432	0.34557	0.35691	0.36022	0.38482	0.37635	0.36151	0.33944	0.30529	0.27401	0.13968
581.5	0.12357	0.22817	0.28558	0.32601	0.33432	0.34054	0.34027	0.3416	0.35193	0.35522	0.37982	0.37135	0.3565	0.33442	0.30227	0.27098	0.13767
582	0.12296	0.22648	0.28479	0.32315	0.33143	0.33763	0.33634	0.33764	0.34795	0.35123	0.37482	0.36735	0.35249	0.3304	0.29825	0.26795	0.13665
582.5	0.12236	0.22579	0.28299	0.3213	0.32853	0.33472	0.3324	0.33367	0.34297	0.34624	0.36982	0.36234	0.34748	0.32638	0.29422	0.26493	0.13463
583	0.12276	0.2251	0.2812	0.31945	0.32564	0.33081	0.32947	0.32971	0.33999	0.34224	0.36582	0.35834	0.34447	0.32236	0.2912	0.2619	0.13262
583.5	0.12216	0.22341	0.2794	0.31659	0.32275	0.32789	0.32554	0.32574	0.33501	0.33825	0.36082	0.35334	0.33946	0.31834	0.28718	0.25787	0.1316
584	0.12156	0.22272	0.2776	0.31474	0.31985	0.32398	0.3216	0.32177	0.33103	0.33425	0.35582	0.34934	0.33445	0.31432	0.28416	0.25485	0.12958
584.5	0.12095	0.22104	0.2758	0.31188	0.31696	0.32107	0.31867	0.31781	0.32705	0.32926	0.35182	0.34433	0.33044	0.3103	0.28113	0.25182	0.12857
585	0.12135	0.22034	0.274	0.31002	0.31306	0.31816	0.31474	0.31384	0.32207	0.32526	0.34682	0.33933	0.32643	0.30628	0.27711	0.24879	0.12655
585.5	0.12074	0.21965	0.2722	0.30717	0.31117	0.31425	0.31081	0.31087	0.3181	0.32027	0.34182	0.33433	0.32142	0.30126	0.27309	0.24477	0.12453
586	0.12013	0.21796	0.2704	0.30531	0.30727	0.31133	0.30687	0.30591	0.31312	0.31628	0.33682	0.33033	0.31741	0.29724	0.26906	0.24174	0.12352
586.5	0.11953	0.21626	0.2686	0.30245	0.30438	0.30742	0.30294	0.30194	0.30914	0.31128	0.33182	0.32532	0.31239	0.29322	0.26504	0.23872	0.1215
587	0.11892	0.21457	0.2668	0.2996	0.30148	0.30451	0.30001	0.29797	0.30516	0.30729	0.32782	0.32132	0.30838	0.2892	0.26202	0.23469	0.12048
587.5	0.11831	0.21388	0.264	0.29674	0.29858	0.30059	0.29607	0.294	0.30118	0.30329	0.32282	0.31632	0.30337	0.28518	0.258	0.23167	0.11847
588	0.1177	0.21218	0.2622	0.29488	0.29469	0.29768	0.29214	0.29004	0.2962	0.2983	0.31782	0.31232	0.29936	0.28116	0.25398	0.22864	0.11645
588.5	0.11708	0.21148	0.2604	0.29202	0.29179	0.29377	0.28821	0.28607	0.29222	0.2943	0.31282	0.30732	0.29435	0.27714	0.25095	0.22462	0.11444
589	0.11647	0.20979	0.25859	0.28916	0.28889	0.28985	0.28427	0.2821	0.28824	0.29031	0.30782	0.30231	0.29034	0.27312	0.24693	0.22059	0.11342
589.5	0.11586	0.20809	0.25679	0.2873	0.28599	0.28694	0.28034	0.27813	0.28326	0.28531	0.30382	0.29731	0.28633	0.2691	0.24291	0.21757	0.11141
590	0.11524	0.20739	0.25399	0.28444	0.2831	0.28402	0.2774	0.27417	0.27928	0.28132	0.29882	0.29431	0.28232	0.26508	0.23989	0.21554	0.11039
590.5	0.11462	0.20569	0.25218	0.28158	0.2802	0.28011	0.27347	0.2702	0.2753	0.27733	0.29482	0.28931	0.27731	0.26106	0.23587	0.21152	0.10838
591	0.11401	0.20399	0.25038	0.27871	0.2763	0.27619	0.26953	0.26623	0.27132	0.27233	0.28982	0.2843	0.2733	0.25604	0.23184	0.20849	0.10736
591.5	0.11339	0.20329	0.24857	0.27685	0.2734	0.27328	0.2666	0.26226	0.26734	0.26834	0.28482	0.2803	0.26929	0.25303	0.22882	0.20547	0.10534
592	0.11278	0.20159	0.24576	0.27399	0.2705	0.27036	0.26266	0.25829	0.26336	0.26434	0.28082	0.2753	0.26428	0.24901	0.2248	0.20144	0.10333
592.5	0.11216	0.19988	0.24396	0.27113	0.2676	0.26644	0.25873	0.25432	0.25838	0.26035	0.27582	0.2713	0.26027	0.24399	0.22078	0.19842	0.10131
593	0.11153	0.19817	0.24215	0.26826	0.2647	0.26353	0.25479	0.25036	0.2544	0.25535	0.27082	0.26629	0.25526	0.23997	0.21776	0.19539	0.1003
593.5	0.10992	0.19647	0.23934	0.2654	0.2608	0.25961	0.25186	0.24639	0.24942	0.25136	0.26682	0.26229	0.25125	0.23595	0.21374	0.19137	0.09828
594	0.11029	0.19477	0.23754	0.26254	0.2579	0.2567	0.24792	0.24242	0.24544	0.24636	0.26182	0.25729	0.24724	0.23193	0.20972	0.18834	0.09727
594.5	0.10867	0.19306	0.23473	0.25967	0.254	0.25278	0.24398	0.23845	0.24146	0.24237	0.25682	0.25229	0.24223	0.22791	0.2067	0.18532	0.09625
595	0.10804	0.19135	0.23292	0.25681	0.25109	0.24986	0.24005	0.23448	0.23748	0.23837	0.25282	0.24828	0.23822	0.22389	0.20268	0.1813	0.09424
595.5	0.10742	0.18965	0.23111	0.25394	0.24819	0.24594	0.23611	0.23051	0.23349	0.23438	0.24782	0.24428	0.23421	0.21988	0.19966	0.17927	0.09223
596	0.10679	0.18794	0.2283	0.25207	0.24529	0.24203	0.23317	0.22654	0.22951	0.23038	0.24382	0.23928	0.2302	0.21586	0.19563	0.17525	0.09121
596.5	0.10517	0.18623	0.22649	0.24921	0.24239	0.23911	0.22923	0.22357	0.22453	0.22539	0.23882	0.23528	0.2262	0.21184	0.19161	0.17223	0.0892
597	0.10454	0.18552	0.22368	0.24634	0.23849	0.23619	0.2253	0.2196	0.22155	0.22139	0.23482	0.23028	0.22119	0.20782	0.18859	0.1692	0.08818
597.5	0.10391	0.1838	0.22187	0.24347	0.23558	0.23227	0.22136	0.21563	0.21657	0.2174	0.22982	0.22627	0.21718	0.2038	0.18457	0.16618	0.08617
598	0.10328	0.18209	0.21905	0.2406	0.23268	0.22935	0.21742	0.21166	0.21259	0.2134	0.22582	0.22127	0.21317	0.19978	0.18155	0.16316	0.08415
598.5	0.10266	0.17938	0.21724	0.23774	0.22877	0.22544	0.21448	0.20769	0.20861	0.20941	0.22082	0.21727	0.20916	0.19677	0.17853	0.16013	0.08314
599	0.10102	0.17867	0.21443	0.23486	0.22587	0.22252	0.21055	0.20372	0.20463	0.20441	0.21682	0.21327	0.20515	0.19275	0.17451	0.15711	0.08213
599.5	0.10039	0.17695	0.21262	0.23199	0.22296	0.2186	0.20761	0.19975	0.20065	0.20142	0.21282	0.20926	0.20114	0.18873	0.17149	0.15409	0.08011
600	0.09976	0.17524	0.2108	0.22912	0.22006	0.21568	0.20367	0.19678	0.19667	0.19742	0.20782	0.20526	0.19713	0.18471	0.16847	0.15107	0.0791
600.5	0.09912	0.17352	0.20799	0.22726	0.21715	0.21176	0.20073	0.19281	0.19269	0.19343	0.20382	0.20126	0.19312	0.18169	0.16445	0.14804	0.07709
601	0.09849	0.17181	0.20618	0.22439	0.21325	0.20884	0.19679	0.18984	0.1897	0.18943	0.19982	0.19726	0.18911	0.17768	0.16143	0.14502	0.07607
601.5	0.09785	0.17009	0.20336	0.22151	0.21134	0.20591	0.19385	0.18587	0.18572	0.18544	0.19582	0.19326	0.1851	0.17366	0.15841	0.142	0.07406
602	0.09621	0.16837	0.20155	0.21864	0.20744	0.20199	0.18991	0.1829	0.18174	0.18145	0.19182	0.18925	0.18109	0.17064	0.15539	0.13898	0.07304
602.5	0.09558	0.16665	0.19873	0.21577	0.20453	0.19907	0.18697	0.17893	0.17876	0.17845	0.18782	0.18525	0.17808	0.16662	0.15137	0.13596	0.07203
603	0.09494	0.16393	0.19591	0.2129	0.20162	0.19615	0.18303	0.17496	0.17478	0.17445	0.18382	0.18125	0.17407	0.16261	0.14835	0.13293	0.07002
603.5	0.0933	0.16221	0.1941	0.21002	0.19872	0.19223	0.18009	0.17199	0.1708	0.17046	0.17982	0.17625	0.17006	0.15959	0.14534	0.13091	0.06901
604	0.09266	0.16148	0.19228	0.20815	0.19581	0.18931	0.17615	0.16802	0.16781	0.16646	0.17582	0.17324	0.16705	0.15657	0.14232	0.12789	0.06799
604.5	0.09202	0.15976	0.18946	0.20528	0.1919	0.18639	0.17321	0.16504	0.16383	0.16347	0.17182	0.16924	0.16304	0.15256	0.1393	0.12587	0.06598
605	0.09138	0.15704	0.18664	0.2024	0.18999	0.18347	0.17027	0.16107	0.15985	0.15947	0.16782	0.16524	0.15904	0.14954	0.13628	0.12285	0.06497
605.5	0.08973	0.15531	0.18483	0.19952	0.18608	0.18055	0.16733	0.1581	0.15687	0.15548	0.16382	0.16224	0.15503	0.14552	0.13326	0.11983	0.06395
606	0.08909	0.15359	0.18201	0.19665	0.18318	0.17662	0.16339	0.15513	0.15289	0.15248	0.15982	0.15824	0.15202	0.1425	0.13024	0.11781	0.06194
606.5	0.08844	0.15186	0.18019	0.19377	0.18027	0.1737	0.16045	0.15116	0.1499	0.14849	0.15682	0.15423	0.14801	0.13949	0.12722	0.11478	0.06093
607	0.0868	0.15014	0.17737	0.19089	0.17736	0.17078	0.15651	0.14818	0.14592	0.14549	0.15282	0.15123	0.145	0.13647	0.1242	0.11176	0.05991
607.5	0.08615	0.14841	0.17555	0.18802	0.17445	0.16785	0.15357	0.14521	0.14294	0.1415	0.14882	0.14723	0.14099	0.13245	0.12118	0.10974	0.0589
608	0.0855	0.14668	0.17273	0.18614	0.17154	0.16493	0.15062	0.14124	0.13996	0.1385	0.14482	0.14323	0.13798	0.12944	0.11917	0.10772	0.05689
608.5	0.08385	0.14495	0.17091	0.18326	0.16863	0.161	0.14768	0.13827	0.13598	0.13551	0.14182	0.14023	0.13397	0.12642	0.11615	0.1047	0.05588
609	0.0832	0.14222	0.16809	0.18039	0.16572	0.15808	0.14374	0.1353	0.13299	0.13151	0.13782	0.13622	0.13096	0.12341	0.11313	0.10268	0.05486
609.5	0.08155	0.14049	0.16526	0.17751	0.16281	0.15515	0.1418	0.13232	0.13001	0.12852	0.13482	0.13322	0.12796	0.12039	0.11011	0.09966	0.05385
610	0.0809	0.13875	0.16344	0.17463	0.1599	0.15223	0.13785	0.12935	0.12603	0.12452	0.13082	0.12922	0.12395	0.11637	0.10709	0.09664	0.05284
610.5	0.08025	0.13702	0.16161	0.17175	0.15698	0.14931	0.13491	0.12538	0.12305	0.12153	0.12782	0.12622	0.12094	0.11436	0.10508	0.09462	0.05083
611	0.0786	0.13528	0.15879	0.16887	0.15407	0.14638	0.13197	0.1234	0.12006	0.11853	0.12382	0.12321	0.11793	0.11134	0.10206	0.0926	0.04981
611.5	0.07794	0.13355	0.15597	0.16599	0.15116	0.14346	0.12903	0.11943	0.11708	0.11554	0.12082	0.11921	0.11492	0.10832	0.09904	0.09058	0.0488
612	0.07729	0.13181	0.15414	0.16411	0.14824	0.14053	0.12608	0.11646	0.1141	0.11254	0.11782	0.11621	0.11191	0.10531	0.09702	0.08756	0.04779
612.5	0.07663	0.13008	0.15132	0.16123	0.14633	0.1386	0.12414	0.11448	0.11111	0.10954	0.11482	0.11321	0.1089	0.10229	0.09401	0.08554	0.04678
613	0.07497	0.12834	0.1495	0.15834	0.14342	0.13568	0.12119	0.11151	0.10813	0.10655	0.11182	0.11021	0.1059	0.10028	0.09199	0.08352	0.04577
613.5	0.07432	0.1256	0.14767	0.15646	0.1405	0.13275	0.11825	0.10854	0.10615	0.10355	0.10882	0.10721	0.10389	0.09726	0.08997	0.0815	0.04475
614	0.07265	0.12486	0.14484	0.15358	0.13759	0.12983	0.1153	0.10656	0.10317	0.10156	0.10582	0.1052	0.10088	0.09424	0.08695	0.07948	0.04374
614.5	0.072	0.12312	0.14302	0.1507	0.13468	0.1269	0.11236	0.10359	0.10018	0.09856	0.10282	0.1022	0.09787	0.09223	0.08494	0.07746	0.04273
615	0.07134	0.12138	0.14019	0.14881	0.13277	0.12497	0.11042	0.10061	0.0972	0.09557	0.09982	0.0992	0.09486	0.09021	0.08292	0.07544	0.04172
615.5	0.06968	0.11964	0.13837	0.14593	0.12985	0.12204	0.10747	0.09764	0.09522	0.09357	0.09682	0.0962	0.09285	0.0872	0.0809	0.07342	0.04071
616	0.06902	0.1179	0.13654	0.14405	0.12793	0.11912	0.10553	0.09567	0.09223	0.09058	0.09382	0.0932	0.08985	0.08418	0.07889	0.07141	0.03969
616.5	0.06735	0.11515	0.13371	0.14116	0.12502	0.11719	0.10258	0.09369	0.09025	0.08858	0.09182	0.09119	0.08784	0.08217	0.07687	0.06939	0.03868
617	0.06769	0.1144	0.13188	0.13928	0.1231	0.11526	0.10063	0.09072	0.08827	0.08558	0.08882	0.08919	0.08483	0.08015	0.07485	0.06837	0.03767
617.5	0.06602	0.11266	0.13005	0.13639	0.12019	0.11333	0.09869	0.08874	0.08528	0.08359	0.08682	0.08619	0.08282	0.07814	0.07283	0.06635	0.03666
618	0.06535	0.11091	0.12822	0.13451	0.11827	0.1104	0.09574	0.08676	0.0833	0.08159	0.08382	0.08419	0.08081	0.07612	0.07082	0.06433	0.03665
618.5	0.06469	0.10917	0.12539	0.13162	0.11635	0.10847	0.0938	0.08379	0.08031	0.0796	0.08182	0.08119	0.0788	0.07411	0.0688	0.06331	0.03564
619	0.06302	0.10742	0.12356	0.12973	0.11344	0.10554	0.09185	0.08181	0.07833	0.0766	0.07882	0.07918	0.0758	0.07109	0.06679	0.06129	0.03463
619.5	0.06235	0.10567	0.12173	0.12785	0.11152	0.10362	0.0889	0.07984	0.07635	0.07461	0.07682	0.07618	0.07379	0.06908	0.06477	0.05927	0.03361
620	0.06168	0.10391	0.1199	0.12496	0.1086	0.10069	0.08696	0.07786	0.07436	0.07261	0.07482	0.07418	0.07178	0.06706	0.06275	0.05726	0.0326
620.5	0.06101	0.10216	0.11807	0.12307	0.10668	0.09875	0.08501	0.07489	0.07238	0.07061	0.07182	0.07218	0.06977	0.06505	0.06074	0.05624	0.03159
621	0.05934	0.10041	0.11524	0.12118	0.10476	0.09683	0.08306	0.07291	0.07039	0.06862	0.06982	0.07018	0.06777	0.06403	0.05972	0.05522	0.03058
621.5	0.05866	0.09866	0.11341	0.11829	0.10285	0.09489	0.08112	0.07094	0.06841	0.06662	0.06782	0.06817	0.06576	0.06102	0.05771	0.0532	0.03057
622	0.05699	0.09691	0.11157	0.1164	0.09993	0.09296	0.07917	0.06896	0.06643	0.06463	0.06582	0.06617	0.06375	0.06	0.05569	0.05218	0.02956
622.5	0.05632	0.09615	0.10974	0.11451	0.09801	0.09103	0.07722	0.06698	0.06444	0.06263	0.06382	0.06417	0.06174	0.05799	0.05467	0.05017	0.02855
623	0.05564	0.09439	0.10791	0.11262	0.09609	0.0891	0.07527	0.06601	0.06246	0.06064	0.06182	0.06217	0.05973	0.05598	0.05266	0.04915	0.02853
623.5	0.05496	0.09263	0.10608	0.10973	0.09417	0.08717	0.07332	0.06403	0.06047	0.05864	0.05982	0.06017	0.05773	0.05396	0.05164	0.04713	0.02752
624	0.05429	0.09088	0.10424	0.10884	0.09225	0.08524	0.07137	0.06206	0.05949	0.05764	0.05882	0.05817	0.05672	0.05295	0.04963	0.04612	0.02651
624.5	0.05361	0.08912	0.10241	0.10595	0.09033	0.08331	0.06943	0.06008	0.0575	0.05565	0.05582	0.05716	0.05471	0.05093	0.04861	0.0451	0.0255
625	0.05293	0.08836	0.10058	0.10405	0.08841	0.08138	0.06848	0.0581	0.05552	0.05365	0.05382	0.05516	0.0527	0.04992	0.0476	0.04408	0.02549
625.5	0.05125	0.0866	0.09874	0.10217	0.08649	0.07944	0.06653	0.05712	0.05453	0.05266	0.05282	0.05316	0.0517	0.04791	0.04558	0.04206	0.02448
626	0.05057	0.08483	0.0969	0.10027	0.08457	0.07751	0.06458	0.05515	0.05255	0.05066	0.05082	0.05116	0.04969	0.04689	0.04457	0.04105	0.02447
626.5	0.04989	0.08308	0.09507	0.09838	0.08264	0.07558	0.06263	0.05317	0.05056	0.04866	0.04882	0.05016	0.04768	0.04488	0.04255	0.04003	0.02346
627	0.0482	0.08231	0.09323	0.09648	0.08072	0.07364	0.06068	0.05219	0.04958	0.04767	0.04682	0.04816	0.04667	0.04386	0.04154	0.03901	0.02245
627.5	0.04752	0.08054	0.0914	0.09459	0.0788	0.07171	0.05873	0.05021	0.04759	0.04567	0.04582	0.04715	0.04467	0.04185	0.04052	0.038	0.02244
628	0.04684	0.07878	0.08956	0.0917	0.07687	0.06978	0.05778	0.04924	0.04661	0.04467	0.04382	0.04515	0.04366	0.04084	0.03851	0.03698	0.02243
628.5	0.04616	0.07701	0.08773	0.0908	0.07595	0.06884	0.05583	0.04726	0.04562	0.04268	0.04282	0.04315	0.04165	0.03882	0.03749	0.03596	0.02142
629	0.04547	0.07625	0.08588	0.08891	0.07403	0.06691	0.05488	0.04628	0.04364	0.04168	0.04082	0.04215	0.04064	0.03781	0.03648	0.03495	0.02041
629.5	0.04478	0.07448	0.08405	0.08701	0.07211	0.06597	0.05393	0.0443	0.04165	0.04069	0.03982	0.04115	0.03964	0.0368	0.03546	0.03393	0.02039
630	0.04409	0.07271	0.08321	0.08511	0.07018	0.06404	0.05198	0.04332	0.04067	0.03869	0.03882	0.03915	0.03763	0.03578	0.03445	0.03292	0.01939
630.5	0.04241	0.07193	0.08137	0.08322	0.06826	0.0621	0.05102	0.04135	0.03968	0.03769	0.03682	0.03814	0.03662	0.03477	0.03343	0.0319	0.01937
631	0.04171	0.07016	0.07953	0.08132	0.06733	0.06117	0.04907	0.04037	0.0387	0.0367	0.03582	0.03714	0.03562	0.03276	0.03242	0.03088	0.01836
631.5	0.04102	0.06939	0.0777	0.08042	0.06541	0.05923	0.04812	0.03939	0.03671	0.0357	0.03482	0.03614	0.03461	0.03274	0.03141	0.02987	0.01835
632	0.04033	0.06762	0.07686	0.07853	0.06348	0.0583	0.04617	0.03841	0.03572	0.0347	0.03382	0.03414	0.0336	0.03073	0.03039	0.02885	0.01734
632.5	0.03964	0.06584	0.07501	0.07662	0.06256	0.05636	0.04521	0.03743	0.03474	0.03371	0.03182	0.03414	0.0316	0.02972	0.02938	0.02784	0.01733
633	0.03894	0.06507	0.07317	0.07573	0.06063	0.05543	0.04426	0.03545	0.03375	0.03271	0.03082	0.03214	0.03159	0.02971	0.02836	0.02782	0.01732
633.5	0.03825	0.06329	0.07133	0.07383	0.05971	0.05449	0.04331	0.03447	0.03277	0.03071	0.02982	0.03113	0.03058	0.02769	0.02735	0.02681	0.01631
634	0.03755	0.06251	0.07049	0.07193	0.05878	0.05255	0.04236	0.03449	0.03178	0.03072	0.02882	0.03013	0.02958	0.02768	0.02634	0.02579	0.0163
634.5	0.03686	0.06173	0.06965	0.07103	0.05685	0.05162	0.04141	0.03251	0.03079	0.02972	0.02782	0.02913	0.02857	0.02667	0.02532	0.02478	0.01629
635	0.03616	0.05995	0.06781	0.06913	0.05592	0.05068	0.03945	0.03153	0.02981	0.02873	0.02782	0.02813	0.02756	0.02566	0.02531	0.02476	0.01528
635.5	0.03547	0.05917	0.06597	0.06823	0.054	0.04874	0.0385	0.03055	0.02882	0.02773	0.02682	0.02813	0.02655	0.02464	0.0243	0.02375	0.01527
636	0.03477	0.05739	0.06513	0.06633	0.05307	0.0478	0.03754	0.02957	0.02783	0.02673	0.02582	0.02713	0.02555	0.02363	0.02328	0.02273	0.01426
636.5	0.03407	0.05661	0.06328	0.06542	0.05214	0.04686	0.03659	0.02859	0.02685	0.02574	0.02482	0.02613	0.02454	0.02262	0.02327	0.02272	0.01425
637	0.03337	0.05483	0.06244	0.06352	0.05021	0.04593	0.03564	0.02761	0.02586	0.02474	0.02382	0.02512	0.02354	0.02261	0.02226	0.0217	0.01424
637.5	0.03266	0.05404	0.0606	0.06162	0.04928	0.04399	0.03468	0.02663	0.02487	0.02374	0.02282	0.02412	0.02253	0.0216	0.02124	0.02069	0.01423
638	0.03196	0.05325	0.05976	0.06072	0.04836	0.04305	0.03373	0.02565	0.02489	0.02275	0.02182	0.02312	0.02252	0.02058	0.02123	0.02067	0.01322
638.5	0.03126	0.05147	0.05791	0.05982	0.04643	0.04211	0.03277	0.02567	0.0239	0.02275	0.02082	0.02212	0.02152	0.01957	0.02022	0.01966	0.01321
639	0.03056	0.05068	0.05707	0.05791	0.0455	0.04117	0.03182	0.02469	0.02291	0.02175	0.02082	0.02212	0.02051	0.01956	0.01921	0.01964	0.0132
639.5	0.02985	0.04989	0.05622	0.05701	0.04457	0.04023	0.03086	0.02371	0.02193	0.02076	0.01982	0.02112	0.0205	0.01855	0.01919	0.01863	0.01219
640	0.02914	0.0481	0.05438	0.0551	0.04364	0.03929	0.02991	0.02272	0.02194	0.02076	0.01882	0.02011	0.0195	0.01754	0.01818	0.01862	0.01218
640.5	0.02944	0.04731	0.05353	0.0542	0.04271	0.03835	0.02895	0.02274	0.02095	0.01976	0.01882	0.02011	0.01849	0.01753	0.01817	0.0176	0.01217
641	0.02873	0.04652	0.05268	0.05329	0.04178	0.03741	0.02899	0.02176	0.02096	0.01976	0.01782	0.01911	0.01848	0.01651	0.01716	0.01759	0.01216
641.5	0.02802	0.04572	0.05084	0.05239	0.03985	0.03647	0.02804	0.02078	0.01998	0.01877	0.01682	0.01811	0.01748	0.0165	0.01714	0.01657	0.01115
642	0.02731	0.04393	0.04999	0.05048	0.03891	0.03553	0.02708	0.0198	0.01899	0.01877	0.01682	0.01811	0.01747	0.01549	0.01613	0.01656	0.01114
642.5	0.0266	0.04313	0.04915	0.04958	0.03798	0.03459	0.02612	0.01982	0.019	0.01777	0.01582	0.01711	0.01647	0.01448	0.01612	0.01655	0.01113
643	0.02689	0.04234	0.0473	0.04867	0.03705	0.03365	0.02517	0.01883	0.01801	0.01678	0.01582	0.01711	0.01646	0.01447	0.01511	0.01553	0.01112
643.5	0.02617	0.04154	0.04646	0.04676	0.03612	0.03271	0.02521	0.01785	0.01703	0.01678	0.01482	0.01611	0.01545	0.01446	0.0151	0.01552	0.01111
644	0.02546	0.04075	0.04561	0.04585	0.03518	0.03177	0.02425	0.01787	0.01704	0.01578	0.01382	0.0151	0.01545	0.01345	0.01408	0.01451	0.0111
644.5	0.02475	0.03895	0.04476	0.04495	0.03425	0.03182	0.02329	0.01689	0.01605	0.01579	0.01382	0.0151	0.01444	0.01344	0.01407	0.01449	0.01009
645	0.02403	0.03814	0.04291	0.04404	0.03332	0.03088	0.02234	0.0169	0.01606	0.01479	0.01382	0.0141	0.01444	0.01243	0.01406	0.01448	0.01008
645.5	0.02331	0.03735	0.04207	0.04213	0.03239	0.02994	0.02238	0.01592	0.01507	0.01479	0.01282	0.0141	0.01343	0.01242	0.01305	0.01347	0.01007
646	0.0226	0.03654	0.04122	0.04122	0.03145	0.029	0.02142	0.01494	0.01509	0.01379	0.01182	0.0141	0.01242	0.01141	0.01304	0.01346	0.01006
646.5	0.02188	0.03574	0.04037	0.04031	0.03052	0.02805	0.02046	0.01495	0.0141	0.0138	0.01182	0.0131	0.01242	0.0114	0.01203	0.01244	0.00905
647	0.02216	0.03493	0.03952	0.0394	0.02958	0.02711	0.0205	0.01397	0.01411	0.0128	0.01182	0.0131	0.01241	0.01038	0.01202	0.01243	0.00904
647.5	0.02145	0.03413	0.03767	0.03849	0.02865	0.02717	0.01954	0.01399	0.01412	0.0128	0.01082	0.0121	0.01141	0.01037	0.011	0.01242	0.00903
648	0.02072	0.03332	0.03682	0.03758	0.02771	0.02622	0.01958	0.013	0.01313	0.01281	0.01082	0.01209	0.0114	0.01036	0.01099	0.01141	0.00902
648.5	0.021	0.03252	0.03597	0.03667	0.02678	0.02528	0.01863	0.01302	0.01314	0.01181	0.00982	0.01209	0.0114	0.00935	0.01098	0.01139	0.00902
649	0.02028	0.03171	0.03512	0.03576	0.02684	0.02433	0.01867	0.01204	0.01215	0.01181	0.00982	0.01109	0.01039	0.00934	0.01097	0.01138	0.00901
649.5	0.01955	0.0309	0.03427	0.03485	0.02591	0.02439	0.0177	0.01205	0.01217	0.01181	0.00982	0.01109	0.01039	0.00933	0.01096	0.01137	0.009
650	0.01983	0.03009	0.03342	0.03393	0.02497	0.02344	0.01674	0.01207	0.01218	0.01182	0.00882	0.01109	0.01038	0.00932	0.00995	0.01036	0.00899
650.5	0.01911	0.02927	0.03257	0.03302	0.02403	0.0225	0.01678	0.01108	0.01119	0.01082	0.00882	0.01109	0.00937	0.00831	0.00994	0.01034	0.00797
651	0.01838	0.02846	0.03171	0.03311	0.0241	0.02155	0.01582	0.0111	0.0112	0.01082	0.00882	0.01009	0.00937	0.0083	0.00993	0.01033	0.00796
651.5	0.01866	0.02765	0.03186	0.03119	0.02316	0.02161	0.01586	0.01111	0.01121	0.00982	0.00882	0.01009	0.00936	0.0083	0.00992	0.01032	0.00795
652	0.01793	0.02683	0.03101	0.03128	0.02222	0.02166	0.0159	0.01013	0.01022	0.00983	0.00782	0.00909	0.00836	0.00729	0.00891	0.01031	0.00794
652.5	0.0172	0.02702	0.03016	0.03037	0.02228	0.02072	0.01494	0.01014	0.01023	0.00983	0.00782	0.00908	0.00836	0.00728	0.0089	0.0093	0.00793
653	0.01747	0.0262	0.02931	0.02945	0.02134	0.02077	0.01498	0.01016	0.01024	0.00983	0.00782	0.00908	0.00835	0.00727	0.00889	0.00929	0.00792
653.5	0.01674	0.02538	0.02845	0.02853	0.02141	0.01982	0.01402	0.00917	0.01025	0.00983	0.00782	0.00908	0.00834	0.00726	0.00888	0.00927	0.00792
654	0.01701	0.02556	0.0276	0.02762	0.02047	0.01888	0.01406	0.00918	0.00926	0.00884	0.00682	0.00808	0.00834	0.00725	0.00887	0.00926	0.00791
654.5	0.01628	0.02474	0.02675	0.02771	0.01953	0.01893	0.01309	0.0092	0.00927	0.00884	0.00682	0.00808	0.00734	0.00624	0.00786	0.00925	0.0079
655	0.01554	0.02391	0.0259	0.02679	0.01959	0.01798	0.01313	0.00821	0.00928	0.00884	0.00682	0.00807	0.00733	0.00623	0.00785	0.00923	0.00689
655.5	0.01481	0.02309	0.02604	0.02587	0.01865	0.01804	0.01217	0.00823	0.00929	0.00884	0.00682	0.00807	0.00733	0.00622	0.00784	0.00823	0.00688
656	0.01508	0.02227	0.02519	0.02496	0.01771	0.01709	0.0122	0.00724	0.0083	0.00785	0.00582	0.00807	0.00732	0.00621	0.00782	0.00821	0.00687
656.5	0.01434	0.02245	0.02433	0.02504	0.01777	0.01714	0.01224	0.00725	0.00832	0.00785	0.00582	0.00707	0.00731	0.0052	0.00782	0.0082	0.00686
657	0.01461	0.02162	0.02348	0.02412	0.01683	0.01619	0.01128	0.00727	0.00832	0.00785	0.00582	0.00808	0.00631	0.00519	0.00781	0.0082	0.00685
657.5	0.01387	0.02079	0.02262	0.0232	0.01689	0.01624	0.01131	0.00728	0.00833	0.00785	0.00582	0.00707	0.0063	0.00619	0.00679	0.00818	0.00684
658	0.01313	0.01996	0.02277	0.02328	0.01595	0.01529	0.01135	0.00629	0.00834	0.00786	0.00582	0.00708	0.0063	0.00518	0.00679	0.00817	0.00683
658.5	0.01339	0.02013	0.02191	0.02236	0.01601	0.01534	0.01139	0.00631	0.00835	0.00685	0.00582	0.00707	0.0063	0.00517	0.00678	0.00816	0.00682
659	0.01265	0.0193	0.02106	0.02145	0.01507	0.01439	0.01042	0.00632	0.00736	0.00686	0.00482	0.00707	0.00629	0.00516	0.00677	0.00815	0.00681
659.5	0.01291	0.01847	0.0202	0.02053	0.01413	0.01444	0.01046	0.00633	0.00737	0.00686	0.00482	0.00707	0.00628	0.00416	0.00676	0.00814	0.0058
660	0.01217	0.01764	0.01935	0.02061	0.01418	0.01349	0.00949	0.00634	0.00738	0.00686	0.00482	0.00607	0.00528	0.00414	0.00575	0.00713	0.00579
660.5	0.01243	0.01781	0.01949	0.01969	0.01324	0.01354	0.00953	0.00536	0.00739	0.00687	0.00482	0.00607	0.00527	0.00413	0.00575	0.00712	0.00578
661	0.01168	0.01697	0.01863	0.01876	0.0133	0.01359	0.00856	0.00537	0.00639	0.00587	0.00482	0.00607	0.00527	0.00413	0.00574	0.00711	0.00577
661.5	0.01194	0.01714	0.01778	0.01885	0.01235	0.01265	0.0086	0.00538	0.00641	0.00587	0.00382	0.00606	0.00527	0.00412	0.00573	0.0071	0.00576
662	0.01219	0.0163	0.01792	0.01792	0.01241	0.01269	0.00863	0.00539	0.00642	0.00587	0.00382	0.00607	0.00527	0.00411	0.00572	0.00709	0.00576
662.5	0.01144	0.01546	0.01706	0.018	0.01147	0.01174	0.00866	0.0054	0.00643	0.00588	0.00382	0.00606	0.00526	0.00411	0.00571	0.00708	0.00575
663	0.0117	0.01562	0.01621	0.01708	0.01152	0.01179	0.0077	0.00541	0.00643	0.00587	0.00382	0.00506	0.00526	0.0031	0.00571	0.00707	0.00574
663.5	0.01095	0.01578	0.01635	0.01716	0.01158	0.01184	0.00773	0.00443	0.00644	0.00588	0.00382	0.00506	0.00425	0.00409	0.00569	0.00706	0.00572
664	0.0112	0.01494	0.01549	0.01623	0.01064	0.01089	0.00776	0.00444	0.00645	0.00488	0.00382	0.00506	0.00425	0.00309	0.00469	0.00705	0.00571
664.5	0.01045	0.01509	0.01563	0.01631	0.01069	0.01094	0.0078	0.00444	0.00546	0.00488	0.00382	0.00506	0.00425	0.00307	0.00468	0.00704	0.00571
665	0.0107	0.01425	0.01477	0.01539	0.01074	0.01098	0.00783	0.00446	0.00546	0.00488	0.00282	0.00506	0.00424	0.00307	0.00568	0.00703	0.0057
665.5	0.01095	0.0134	0.01492	0.01546	0.0098	0.01003	0.00686	0.00446	0.00547	0.00488	0.00382	0.00506	0.00424	0.00307	0.00566	0.00703	0.00469
666	0.0102	0.01355	0.01405	0.01554	0.00985	0.01007	0.00689	0.00348	0.00548	0.00488	0.00282	0.00505	0.00423	0.00305	0.00465	0.00601	0.00467
666.5	0.00944	0.01271	0.0132	0.01461	0.00891	0.01012	0.00693	0.00349	0.00549	0.00489	0.00282	0.00506	0.00423	0.00205	0.00464	0.00601	0.00467
667	0.00969	0.01286	0.01334	0.01369	0.00896	0.00917	0.00696	0.0035	0.0055	0.00489	0.00282	0.00505	0.00423	0.00204	0.00463	0.00599	0.00466
667.5	0.00893	0.01201	0.01248	0.01376	0.00902	0.00922	0.00599	0.00351	0.00551	0.00389	0.00282	0.00406	0.00422	0.00203	0.00464	0.00598	0.00466
668	0.00918	0.01216	0.01262	0.01384	0.00807	0.00926	0.00602	0.00351	0.00451	0.00489	0.00282	0.00405	0.00422	0.00303	0.00463	0.00598	0.00464
668.5	0.00942	0.0123	0.01276	0.01291	0.00812	0.00931	0.00605	0.00253	0.00552	0.00489	0.00282	0.00405	0.00421	0.00202	0.00462	0.00596	0.00463
669	0.00866	0.01145	0.0119	0.01299	0.00817	0.00936	0.00608	0.00353	0.00553	0.00489	0.00282	0.00405	0.00421	0.00201	0.00461	0.00595	0.00463
669.5	0.0089	0.0116	0.01204	0.01206	0.00822	0.0084	0.00611	0.00355	0.00554	0.0049	0.00282	0.00405	0.0042	0.00201	0.00461	0.00595	0.00461
670	0.00914	0.01174	0.01118	0.01213	0.00728	0.00844	0.00614	0.00356	0.00454	0.0049	0.00282	0.00405	0.00421	0.002	0.00459	0.00594	0.00461
670.5	0.00838	0.01089	0.01132	0.0122	0.00733	0.00849	0.00617	0.00257	0.00555	0.00391	0.00282	0.00505	0.0032	0.002	0.00458	0.00593	0.0046
671	0.00862	0.01102	0.01046	0.01127	0.00738	0.00853	0.0052	0.00257	0.00456	0.0039	0.00282	0.00405	0.0032	0.00199	0.00458	0.00592	0.00459
671.5	0.00785	0.01017	0.0106	0.01135	0.00743	0.00858	0.00523	0.00258	0.00456	0.0039	0.00182	0.00405	0.00319	0.00198	0.00458	0.00491	0.00458
672	0.00808	0.0093	0.01074	0.01142	0.00648	0.00762	0.00526	0.00259	0.00457	0.00391	0.00182	0.00405	0.00319	0.00197	0.00456	0.00591	0.00458
672.5	0.00832	0.00944	0.00987	0.01049	0.00653	0.00766	0.00529	0.0026	0.00458	0.00391	0.00182	0.00405	0.00319	0.00197	0.00356	0.0049	0.00456
673	0.00755	0.00958	0.01001	0.01056	0.00658	0.00771	0.00532	0.0026	0.00459	0.00391	0.00182	0.00404	0.00318	0.00196	0.00355	0.00489	0.00456
673.5	0.00778	0.00972	0.00915	0.00963	0.00563	0.00675	0.00535	0.00261	0.00459	0.00391	0.00182	0.00405	0.00318	0.00195	0.00355	0.00488	0.00455
674	0.00801	0.00885	0.00929	0.0097	0.00568	0.0068	0.00438	0.00262	0.0046	0.00391	0.00182	0.00405	0.00318	0.00196	0.00354	0.00487	0.00454
674.5	0.00724	0.00899	0.00842	0.00977	0.00573	0.00684	0.00441	0.00163	0.00461	0.00391	0.00182	0.00404	0.00317	0.000948193	0.00353	0.00486	0.00352
675	0.00747	0.00912	0.00856	0.00884	0.00578	0.00688	0.00443	0.00164	0.00461	0.00391	0.00182	0.00305	0.00317	0.00194	0.00353	0.00486	0.00352
675.5	0.0067	0.00825	0.0077	0.00891	0.00583	0.00692	0.00446	0.00164	0.00361	0.00291	0.00182	0.00404	0.00317	0.00194	0.00352	0.00485	0.00351
676	0.00692	0.00838	0.00784	0.00898	0.00488	0.00596	0.00448	0.00165	0.00362	0.00292	0.00182	0.00405	0.00316	0.000937065	0.00351	0.00484	0.0035
676.5	0.00715	0.00751	0.00798	0.00804	0.00492	0.00601	0.00452	0.00166	0.00363	0.00292	0.00182	0.00304	0.00316	0.000924332	0.0035	0.00483	0.00349
677	0.00637	0.00764	0.00811	0.00811	0.00497	0.00604	0.00454	0.00166	0.00364	0.00292	0.00182	0.00304	0.00216	0.000921703	0.00351	0.00482	0.00348
677.5	0.00659	0.00776	0.00724	0.00818	0.00502	0.00609	0.00357	0.00167	0.00364	0.00392	0.00182	0.00304	0.00215	0.000918193	0.0035	0.00481	0.00348
678	0.00681	0.00689	0.00738	0.00824	0.00507	0.00613	0.00359	0.00168	0.00364	0.00292	0.00182	0.00304	0.00315	0.000913803	0.00349	0.00481	0.00348
678.5	0.00603	0.00701	0.00752	0.00831	0.00511	0.00517	0.00362	0.00168	0.00365	0.00292	0.00182	0.00305	0.00214	0.000908532	0.00348	0.00479	0.00347
679	0.00625	0.00714	0.00665	0.00738	0.00416	0.00621	0.00364	0.00169	0.00366	0.00292	0.00182	0.00304	0.00214	0.000902383	0.00348	0.00479	0.00346
679.5	0.00646	0.00726	0.00679	0.00744	0.00421	0.00525	0.00367	0.0017	0.00366	0.00292	0.00082	0.00304	0.00214	0.000895355	0.00347	0.00478	0.00345
680	0.00568	0.00638	0.00692	0.00751	0.00425	0.00529	0.00369	0.0017	0.00367	0.00292	0.00182	0.00304	0.00213	0.000887446	0.00347	0.00478	0.00345
680.5	0.00589	0.0065	0.00605	0.00757	0.0033	0.00533	0.00372	0.00171	0.00368	0.00292	0.00182	0.00304	0.00214	0.000889645	0.00346	0.00477	0.00343
681	0.0061	0.00662	0.00619	0.00764	0.00434	0.00536	0.00374	0.00171	0.00368	0.00293	0.00182	0.00304	0.00214	0.000879981	0.00346	0.00476	0.00342
681.5	0.00631	0.00674	0.00632	0.00671	0.00339	0.0054	0.00377	0.00172	0.00369	0.00292	0.00182	0.00303	0.00213	0.000880423	0.00344	0.00475	0.00342
682	0.00652	0.00686	0.00645	0.00677	0.00343	0.00544	0.00279	0.00172	0.00369	0.00292	0.00182	0.00304	0.00212	0.000879988	0.00344	0.00475	0.00341
682.5	0.00573	0.00597	0.00558	0.00683	0.00348	0.00548	0.00282	0.00173	0.00369	0.00293	0.00182	0.00304	0.00213	0.00086769	0.00344	0.00473	0.0034
683	0.00593	0.00609	0.00571	0.0069	0.00352	0.00452	0.00284	0.00174	0.00371	0.00293	0.00182	0.00303	0.00212	0.000865501	0.00243	0.00473	0.0034
683.5	0.00513	0.0062	0.00584	0.00696	0.00356	0.00556	0.00286	0.000742255	0.00371	0.00293	0.000815856	0.00304	0.00212	0.000862436	0.00243	0.00472	0.00339
684	0.00534	0.00632	0.00597	0.00603	0.00261	0.00459	0.00288	0.000747236	0.00372	0.00294	0.000818919	0.00303	0.00212	0.000858495	0.00342	0.00472	0.00338
684.5	0.00554	0.00643	0.0051	0.00609	0.00265	0.00463	0.00291	0.000751696	0.00272	0.00293	0.000821009	0.00304	0.00212	0.000853678	0.00341	0.00371	0.00338
685	0.00474	0.00554	0.00523	0.00615	0.00269	0.00467	0.00293	0.000756652	0.00272	0.00293	0.00082213	0.00304	0.00211	0.000847986	0.00341	0.00471	0.00337
685.5	0.00494	0.00565	0.00535	0.00621	0.00273	0.0047	0.00295	0.000760779	0.00373	0.00294	0.000822289	0.00303	0.00211	0.000852403	0.0034	0.00469	0.00337
686	0.00513	0.00576	0.00548	0.00627	0.00277	0.00474	0.00298	0.000764096	0.00374	0.00293	0.00082149	0.00303	0.0021	0.000844962	0.0034	0.00468	0.00335
686.5	0.00533	0.00587	0.00461	0.00633	0.00282	0.00478	0.003	0.000775371	0.00374	0.00294	0.00182	0.00303	0.00211	0.000836646	0.00339	0.00468	0.00334
687	0.00552	0.00598	0.00473	0.0054	0.00286	0.00381	0.00302	0.000777111	0.00374	0.00294	0.00182	0.00303	0.00211	0.000838441	0.00339	0.00367	0.00334
687.5	0.00472	0.00608	0.00486	0.00546	0.0029	0.00385	0.00304	0.000778087	0.00375	0.00294	0.000823396	0.00303	0.0021	0.000828378	0.00238	0.00466	0.00334
688	0.0049	0.00519	0.00498	0.00552	0.00194	0.00388	0.00206	0.000787066	0.00375	0.00293	0.000818816	0.00303	0.0021	0.000828426	0.00338	0.00366	0.00333
688.5	0.00509	0.0053	0.00411	0.00558	0.00198	0.00392	0.00209	0.000786556	0.00276	0.00294	0.000823303	0.00303	0.0021	0.000827602	0.00238	0.00365	0.00332
689	0.00528	0.0054	0.00423	0.00464	0.00202	0.00395	0.00211	0.000794082	0.00276	0.00294	0.000816864	0.00303	0.00209	0.000825904	0.00337	0.00365	0.00231
689.5	0.00446	0.0055	0.00435	0.00569	0.00206	0.00398	0.00212	0.000800903	0.00276	0.00294	0.000819502	0.00303	0.0021	0.000823336	0.00336	0.00364	0.00231
690	0.00464	0.00561	0.00447	0.00475	0.0021	0.00402	0.00215	0.000798282	0.00277	0.00294	0.000821223	0.00203	0.00209	0.000819894	0.00236	0.00364	0.0033
690.5	0.00483	0.00471	0.00459	0.00481	0.00214	0.00405	0.00217	0.000803742	0.00278	0.00294	0.000822031	0.00203	0.00209	0.000815583	0.00235	0.00363	0.0023
691	0.00401	0.00481	0.00371	0.00487	0.00218	0.00409	0.00219	0.000808545	0.00278	0.00194	0.000821933	0.00303	0.00209	0.000810399	0.00235	0.00362	0.00229
691.5	0.00419	0.00491	0.00383	0.00493	0.00221	0.00412	0.0022	0.000812704	0.00278	0.00294	0.000820933	0.00202	0.00208	0.00081533	0.00235	0.00361	0.00229
692	0.00436	0.00501	0.00394	0.00498	0.00225	0.00415	0.00222	0.000816237	0.00279	0.00294	0.000819036	0.00203	0.00208	0.000808407	0.00234	0.00361	0.00227
692.5	0.00453	0.00511	0.00406	0.00504	0.00228	0.00418	0.00224	0.000819158	0.00279	0.00194	0.000816247	0.00203	0.00208	0.000800613	0.00234	0.0036	0.00227
693	0.00471	0.0052	0.00418	0.0051	0.00232	0.00321	0.00226	0.000821482	0.0028	0.00194	0.000822572	0.00203	0.00108	0.000802934	0.00233	0.00359	0.00227
693.5	0.00388	0.0053	0.00329	0.00516	0.00236	0.00424	0.00228	0.000823225	0.0028	0.00195	0.000818015	0.00202	0.00207	0.000804386	0.00233	0.00358	0.00226
694	0.00405	0.00439	0.0034	0.00521	0.00139	0.00327	0.0023	0.000833157	0.0028	0.00295	0.000822581	0.00203	0.00207	0.000793985	0.00233	0.00359	0.00226
694.5	0.00421	0.00449	0.00351	0.00427	0.00143	0.00331	0.00131	0.000833785	0.0028	0.00194	0.000816276	0.00203	0.00108	-0.0002063	0.00232	0.00358	0.00225
695	0.00338	0.00458	0.00362	0.00432	0.00147	0.00334	0.00233	0.000833876	0.00281	0.00195	0.000819105	0.00202	0.00207	0.000792547	0.00232	0.00257	0.00224
695.5	0.00354	0.00468	0.00274	0.00438	0.0015	0.00337	0.00135	-0.000159378	0.00281	0.00195	0.000821073	0.00202	0.00107	-0.000209475	0.00231	0.00357	0.00224
696	0.0037	0.00377	0.00284	0.00444	0.00153	0.0034	0.00137	-0.000155643	0.00281	0.00195	0.000822184	0.00203	0.00107	-0.000212363	0.0023	0.00256	0.00223
696.5	0.00386	0.00486	0.00295	0.00449	0.00157	0.00343	0.00138	0.000848605	0.00282	0.00195	0.000822444	0.00203	0.00106	-0.000216118	0.0023	0.00255	0.00222
697	0.00401	0.00395	0.00306	0.00454	0.0016	0.00345	0.0014	0.00084671	0.00282	0.00194	0.000821859	0.00203	0.00107	-0.000209757	0.0023	0.00354	0.00223
697.5	0.00317	0.00405	0.00316	0.0046	0.00163	0.00348	0.00142	0.000853112	0.00283	0.00195	0.000820432	0.00203	0.00106	-0.000215245	0.0023	0.00254	0.00222
698	0.00332	0.00514	0.00327	0.00466	0.00167	0.00351	0.00143	0.00085907	0.00283	0.00195	0.00081817	0.00202	0.00106	0.000778401	0.00229	0.00353	0.00221
698.5	0.00348	0.00422	0.00337	0.00471	0.0017	0.00254	0.00144	0.000855847	0.00284	0.00195	0.000815077	0.00202	0.00106	-0.000217834	0.00229	0.00352	0.00221
699	0.00362	0.00431	0.00347	0.00376	0.00173	0.00257	0.00146	0.000860965	0.00183	0.00195	0.000821158	0.00202	0.00106	-0.000214936	0.00229	0.00352	0.00221
699.5	0.00377	0.0044	0.00257	0.00381	0.00176	0.00359	0.00147	0.000865686	0.00184	0.00195	0.000816419	0.00202	0.00106	-0.000223886	0.00228	0.00351	0.0022
700	0.00291	0.00448	0.00267	0.00387	0.00179	0.00262	0.00149	0.000870027	0.00184	0.00195	0.000820864	0.00202	0.00106	0.000777285	0.00228	0.00251	0.0022
700.5	0.00306	0.00457	0.00277	0.00392	0.00182	0.00265	0.00151	0.000874	0.00185	0.00196	0.000824499	0.00203	0.00106	0.000777596	0.00227	0.00351	0.00218
701	0.0032	0.00466	0.00287	0.00397	0.00185	0.00267	0.00152	0.000868868	0.00185	0.00195	0.000817329	0.00203	0.00106	-0.000222941	0.00227	0.0035	0.00218
701.5	0.00234	0.00374	0.00296	0.00403	0.00188	0.0027	0.00153	0.000872156	0.00185	0.00196	0.000819358	0.00203	0.00105	-0.000224321	0.00227	0.0025	0.00218
702	0.00248	0.00483	0.00305	0.00408	0.00091143	0.00272	0.00155	0.000875122	0.00186	0.00196	0.000820593	0.00202	0.00105	-0.000226533	0.00226	0.00248	0.00218
702.5	0.00261	0.00391	0.00215	0.00412	0.000938816	0.00275	0.00156	0.000877773	0.00186	0.00195	0.000821037	0.00202	0.00105	-0.00022957	0.00226	0.00248	0.00217
703	0.00274	0.00399	0.00224	0.00418	0.000966201	0.00278	0.000574621	0.000880112	0.00186	0.00196	0.000820697	0.00202	0.00104	-0.000222438	0.00225	0.00247	0.00217
703.5	0.00287	0.00408	0.00233	0.00423	0.002	0.0028	0.000583505	0.000882143	0.00187	0.00196	0.000819576	0.00202	0.00105	-0.000227096	0.00225	0.00247	0.00216
704	0.002	0.00416	0.00242	0.00428	0.00103	0.00282	0.0016	0.000883868	0.00187	0.00195	0.000817681	0.00202	0.00104	-0.000232554	0.00224	0.00246	0.00216
704.5	0.00212	0.00424	0.0025	0.00433	0.00105	0.00284	0.000613229	0.000894047	0.00187	0.00196	0.000815016	0.00202	0.00105	-0.000227817	0.00224	0.00245	0.00215
705	0.00225	0.00432	0.00259	0.00438	0.00108	0.00287	0.000618743	0.000895172	0.00187	0.000960538	0.000821587	0.00202	0.00104	-0.000234846	0.00224	0.00245	0.00115
705.5	0.00237	0.0034	0.00167	0.00443	0.0011	0.0029	0.000630833	0.000896003	0.00188	0.00095401	0.000817398	0.00203	0.00104	-0.000231662	0.00223	0.00245	0.00115
706	0.00249	0.00348	0.00175	0.00348	0.00113	0.00192	0.000641838	0.00089654	0.00188	0.000957196	-0.000177546	0.00202	0.00105	-0.000229244	0.00222	0.00243	0.00114
706.5	0.0016	0.00356	0.00183	0.00352	0.00115	0.00193	0.000659443	0.000896789	0.00188	0.000960321	0.000816762	0.00202	0.00104	-0.00022758	0.00223	0.00243	0.00114
707	0.00172	0.00364	0.00192	0.00357	0.00118	0.00196	0.00066831	0.000896753	0.000886759	0.000963387	-0.000179675	0.00202	0.00104	-0.000226664	0.00222	0.00143	0.00114
707.5	0.00183	0.00371	0.00199	0.00362	0.0012	0.00198	0.000676127	0.00090519	0.000891057	0.000956618	0.000823149	0.00202	0.00104	-0.000226485	0.00221	0.00243	0.00113
708	0.00194	0.00379	0.00207	0.00367	0.00123	0.002	0.000690583	0.000904592	0.000885622	0.000959566	0.000815242	0.00202	0.00104	-0.000227037	0.00222	0.00241	0.00113
708.5	0.00205	0.00387	0.00214	0.00372	0.00125	0.00202	0.000696337	0.000903719	0.000888882	0.000962455	0.000816611	0.00202	0.00104	-0.00022831	0.00221	0.00241	0.00213
709	0.00215	0.00395	0.00221	0.00377	0.000270864	0.00204	0.000708754	0.000911328	0.000891634	0.000965286	0.000817266	0.00202	0.00104	-0.000230295	0.00221	0.00241	0.00212
709.5	0.00126	0.00302	0.00228	0.00382	0.00129	0.00206	0.000720169	0.000909915	0.00189	0.000958288	0.000817216	0.00201	0.00104	-0.000232985	0.0022	0.0024	0.00212
710	0.00136	0.00409	0.00136	0.00386	0.00131	0.00209	0.000730596	0.000916989	0.0019	0.000961007	0.000816468	0.00202	0.00104	-0.000225386	0.00221	0.00139	0.00111
710.5	0.00146	0.00317	0.00142	0.00391	0.00133	0.0021	0.000740046	0.000915046	0.0019	0.000963672	0.000815031	0.00201	0.00103	-0.000229457	0.0022	0.00139	0.00211
711	0.00155	0.00325	0.00149	0.00395	0.00135	0.00213	0.000748531	0.000912844	0.000906876	0.000966282	0.000822915	0.00202	0.00103	-0.000223222	0.0022	0.00138	0.00111
711.5	0.000652731	0.00332	0.00155	0.004	0.000374326	0.00214	0.000756064	0.000919142	0.000907171	0.000968838	-0.000179873	0.00201	0.00103	-0.000228642	0.00219	0.00138	0.00111
712	0.000743901	0.00339	0.00161	0.00305	0.0003927	0.00216	0.000762657	0.000925187	0.000906995	0.000961566	0.000816677	0.00102	0.00103	-0.000223738	0.00219	0.00137	0.0011
712.5	0.00183	0.00347	0.00167	0.00309	0.000416311	0.00218	0.000775998	0.00192	0.000906351	0.000964017	0.000822572	0.00201	0.00103	-0.000230472	0.00218	0.00137	0.0011
713	0.000922791	0.00354	0.00174	0.00314	0.000432023	0.00219	0.000780747	0.00192	0.000914458	0.000966416	0.000817822	0.00202	0.00103	-0.000226864	0.00219	0.00136	0.0011
713.5	0.00101	0.00361	0.00179	0.00318	0.00145	0.00221	0.000792269	0.000924327	0.0009129	0.000968764	0.000822434	0.00201	0.00102	-0.000223892	0.00218	0.00236	0.0021
714	0.0011	0.00268	0.00185	0.00423	0.00147	0.00223	0.000795223	0.00193	0.000920105	0.000971062	0.000816419	0.00202	0.00103	-0.00122	0.00218	0.00135	0.00109
714.5	0.00118	0.00275	0.000902182	0.00327	0.00149	0.00225	0.000804974	0.00193	0.000917657	0.000963534	-0.000180216	0.00201	0.00102	-0.00021982	0.00218	0.00134	0.00109
715	0.000264877	0.00282	0.000956035	0.00332	0.00050831	0.00227	0.000813859	0.00193	0.000923984	0.000965734	-0.000177463	0.00202	0.00103	-0.000218701	0.00217	0.00134	0.00109
715.5	0.000343024	0.00289	0.00101	0.00336	0.000524253	0.00228	0.000821889	0.00193	0.00092067	0.000967884	0.000824688	0.00101	0.00102	-0.000218185	0.00217	0.000334495	0.00109
716	0.000421913	0.00296	0.00105	0.00341	0.000538978	0.0013	-0.000170923	0.00193	0.000926144	0.000969988	0.000816246	0.00101	0.00102	-0.000218261	0.00217	0.00133	0.00108
716.5	0.000497798	0.00303	0.0011	0.00345	0.000552505	0.00132	-0.000164566	0.00194	0.00092199	0.000972043	-0.000182783	0.00102	2.51128e-05	-0.000218921	0.00217	0.00132	0.00108
717	0.000574527	0.0031	0.00115	0.00349	0.000571429	0.00133	0.000840973	0.00194	-7.33652e-05	-3.05654e-05	0.000817613	0.00101	1.71091e-05	-0.000220155	0.00216	0.00132	0.00107
717.5	-0.000350903	0.00217	0.0012	0.00353	0.000582612	0.00134	-0.000154293	0.00194	0.000930875	-2.98912e-05	0.00081744	0.00102	0.00102	-0.00122	0.00216	0.000313805	0.00108
718	-0.000279269	0.00223	0.00124	0.00257	0.000599226	0.00136	-0.000150354	0.00194	-6.52837e-05	-2.94417e-05	-0.000183293	0.00102	2.08204e-05	-0.00122	0.00216	0.000308632	0.00107
718.5	-0.000214147	0.0023	0.000284157	0.00262	0.000614711	0.00138	-0.000139519	0.000938492	0.000928954	-2.89922e-05	-0.000184576	0.00101	2.2076e-05	-0.00121	0.00216	0.00030346	0.00108
719	-0.000142513	0.00237	0.000324575	0.00266	0.000629086	0.00139	0.00086287	0.00194	0.000932015	-2.85427e-05	-0.000176401	0.00102	2.29406e-05	-0.00121	0.00214	0.000298287	0.00107
719.5	-7.73909e-05	0.00243	0.00136	0.0027	0.000642368	0.00141	-0.000127822	0.00195	-6.53039e-05	-2.80932e-05	0.00082124	0.00102	2.34193e-05	-0.000212688	0.00214	0.000293115	0.00106
720	-1.22689e-05	0.0025	0.0014	0.00274	0.000654575	0.00142	-0.000126934	0.00195	0.000937003	0.000975406	0.000818355	0.00101	0.00102	-0.00020621	0.00214	0.000287942	0.00207
720.5	5.1343e-05	0.00257	0.00143	0.00278	0.000665724	0.00143	0.000880897	0.00195	0.000938942	-2.71942e-05	0.000824955	0.00101	0.00102	-0.00021123	0.00214	0.000282769	0.00206
721	0.000115308	0.00263	0.00147	0.00283	0.000682409	0.00145	-0.000111992	0.00195	0.000940518	0.000969002	0.000821046	0.00202	0.00102	-0.000205773	0.00214	0.000277597	0.00206
721.5	0.000173495	0.0027	0.00151	0.00287	0.000691496	0.00146	0.00089441	0.00195	0.000941738	0.000970628	0.000816639	0.00101	0.00102	-0.000200814	0.00214	0.000272424	0.00206
722	-0.000764805	0.00276	0.00154	0.00291	0.000706155	0.00148	-9.98832e-05	0.00295	0.000942608	0.000972213	0.00082174	0.00201	0.00102	-0.00020733	0.00214	0.000267251	0.00206
722.5	0.000290132	0.00183	0.00157	0.00295	0.000713248	0.00149	0.000897463	0.00295	0.000943135	0.00097376	0.00081636	0.00101	0.00102	-0.0012	0.00113	0.000262079	0.00206
723	-0.000654098	0.00189	0.0016	0.00299	0.00072595	0.0015	0.000909491	0.00295	0.000943324	0.00097527	0.000820506	0.00101	0.00102	-0.000199824	0.00213	0.000256906	0.00205
723.5	-0.000595488	0.00195	0.00163	0.00303	0.000737701	0.00152	0.000913183	0.00296	0.000952392	0.000976741	0.000824188	0.00101	0.00101	-0.000196771	0.00212	0.000253458	0.00105
724	-0.000543391	0.00201	0.00166	0.00307	0.000748516	0.00153	-8.37724e-05	0.00196	0.000951924	0.000978177	0.000817413	0.00101	0.00101	-0.000194173	0.00212	0.000248285	0.00105
724.5	-0.000491293	0.00108	0.00169	0.00211	0.000758415	0.00155	-8.13624e-05	0.00296	-4.88625e-05	0.000979576	0.000820191	0.00201	0.00102	-0.00119	0.00111	0.000243113	0.00105
725	-0.000439196	0.00114	0.00171	0.00215	0.000767414	0.00155	-7.95754e-05	0.00196	0.000950038	0.000980941	-0.00017747	0.00102	0.00102	-0.000190308	0.00212	0.00023794	0.00105
725.5	-0.00039361	0.0012	0.00174	0.00219	0.000775533	0.00156	-7.07225e-05	0.00196	-4.21582e-05	-1.77296e-05	0.000824438	0.00101	0.00101	-0.000189023	0.00211	0.000232767	0.00205
726	-0.000341513	0.000266455	0.00176	0.00223	0.000782787	0.000576014	-7.01435e-05	0.00196	0.000956134	-2.62083e-05	0.000815925	0.00101	0.00102	-0.00018816	0.00111	0.000227595	0.00204
726.5	-0.0013	0.000329892	0.00178	0.00228	0.000795773	0.00159	-6.24755e-05	0.00196	0.000954131	-2.49458e-05	0.000816998	0.00101	0.00101	-0.000187708	0.0011	0.000222422	0.00204
727	-0.00125	0.000387562	0.0018	0.00231	0.000801352	0.000605164	-6.30565e-05	0.00296	0.000961051	0.000976285	0.000817667	0.00101	0.00101	-0.00018766	0.0011	0.00021725	0.00204
727.5	-0.0012	0.00145	0.00282	0.00235	0.000812697	0.000615297	-5.65236e-05	0.00197	0.000958479	-2.25159e-05	0.00081794	0.00101	0.00102	-0.000177022	0.0021	0.000213801	0.00204
728	-0.00116	0.000508668	0.00184	0.00239	0.000823251	0.00162	-5.82156e-05	0.00197	0.000955629	0.000978652	0.000817826	0.00101	0.00101	-0.000177755	0.0021	0.000208629	0.00204
728.5	-0.00112	0.000572105	0.00186	0.00243	0.00082645	0.00163	-5.27696e-05	0.00197	0.000961721	0.000979789	-0.000182667	0.00101	1.51033e-05	-0.000178866	0.0021	0.000203456	0.00103
729	-0.00108	0.000629775	0.00288	0.00247	0.000835469	0.000649211	-4.78476e-05	0.00197	0.000958337	0.000980897	-0.00018353	0.00101	0.00101	-0.000169362	0.0021	0.000198283	0.00204
729.5	-0.00104	0.000693211	0.00289	0.0025	0.000843748	0.000657036	-5.11147e-05	0.00197	-3.60926e-05	-1.80239e-05	0.000815245	0.00101	0.00101	-0.000171203	0.00209	-0.000806889	0.00203
730	-0.000996366	-0.000249119	0.00291	0.00254	0.000851303	0.000664318	-4.72067e-05	0.00197	-3.07745e-05	-1.69734e-05	0.000823668	0.00101	0.00101	-0.000173395	0.00209	0.000187938	0.00203
730.5	-0.00196	-0.000191449	0.00192	0.00158	-0.000141846	0.000678111	-4.37877e-05	0.00197	0.000965087	-1.59509e-05	0.000821746	0.00101	0.00101	-0.000164946	0.00209	0.00018449	0.00203
731	-0.00192	-0.000128013	0.00294	0.00162	0.000864317	0.000691387	-4.08437e-05	0.00197	0.00096992	-1.49544e-05	-0.000180512	0.001	1.56544e-05	-0.000167817	0.00209	0.000179317	0.00203
731.5	-0.00189	-7.03428e-05	0.00295	0.00166	0.000869809	0.000697118	-3.83637e-05	0.00197	0.000965309	-1.39849e-05	0.000816904	0.001	0.00101	-0.000160031	0.00208	0.000174145	0.00203
732	-0.00185	-1.26731e-05	0.00196	0.0017	-0.000125349	0.000709399	0.000963664	0.00197	0.000969682	-1.30404e-05	0.000824001	0.00101	0.00101	-0.000163545	0.00208	0.00016767	0.00103
732.5	-0.00182	4.49966e-05	0.00197	0.00173	-0.000121143	0.000714161	-3.47478e-05	0.00197	0.000973834	-1.21209e-05	0.000820788	0.00101	0.00102	-0.000156385	0.00208	0.000160394	0.00203
733	-0.00278	0.000102666	0.00298	0.00177	-0.000110977	0.000725501	-3.35868e-05	0.00198	-3.14394e-05	0.000988775	0.000817274	0.00101	7.61753e-06	-0.000149525	0.00108	-0.000839649	0.00102
733.5	-0.00175	0.000160336	0.00199	0.000810234	-0.000107987	0.000736391	-3.28408e-05	0.00198	-2.77113e-05	-1.0354e-05	0.000823467	0.00101	1.03001e-05	-0.000152225	0.00107	0.000157407	0.00102
734	-0.00272	0.000218006	0.002	0.000845709	-9.90022e-05	0.000746842	-2.48218e-05	0.00198	-2.41851e-05	-1.92797e-05	0.000819376	0.00101	1.27776e-05	-0.000149272	0.00107	0.000149975	0.00103
734.5	-0.00269	-0.000724325	0.00201	0.000880918	-9.71589e-05	0.000756869	-2.48698e-05	0.00198	-3.00669e-05	-1.84532e-05	0.00081501	8.80231e-06	1.50561e-05	-0.000146318	0.00107	-0.000855167	0.00102
735	-0.00266	-0.000666655	0.00202	0.000921569	-8.92837e-05	0.000766485	-2.52958e-05	0.00198	-2.69278e-05	-1.76477e-05	0.000820376	0.00101	0.00101	-0.000144349	0.00207	0.000134962	0.00102
735.5	-0.00263	-0.000608985	0.00202	0.000956272	0.000911485	0.000775703	-1.84122e-05	0.00198	-2.39727e-05	0.000983138	0.000815485	0.00101	0.00101	-0.000141396	0.00206	0.000139111	0.00103
736	-0.0026	-0.000551315	0.00203	0.002	0.000918319	0.000784537	0.000980441	0.00198	0.000978804	0.000983902	0.000820344	0.00101	0.00101	-0.000138442	0.00206	0.00013149	0.00202
736.5	-0.00257	-0.000493646	0.00203	0.00103	0.00092466	0.000792999	0.000978953	0.00198	0.00098141	0.000984648	0.000824962	0.001	0.00101	-0.000135489	0.00106	-0.000874133	0.00202
737	-0.00255	-0.000435976	0.00104	0.00107	-7.60527e-05	0.000801104	0.000984811	0.00198	0.000974638	-1.46248e-05	0.000819348	0.001	0.00101	-0.00013352	0.00105	0.00011612	0.00202
737.5	-0.00352	-0.000378306	0.00104	0.0011	-7.06465e-05	0.000808863	-1.73247e-05	0.00198	-2.3082e-05	-1.39163e-05	0.00082351	0.001	0.00101	-0.000130566	0.00106	-0.000882754	0.00102
738	-0.00249	-0.000320637	0.00105	0.000143442	0.00093432	0.000816291	-1.20894e-05	0.000981494	-2.09559e-05	-1.32238e-05	0.000817456	0.001	0.00101	-0.000127613	0.00105	-0.000887927	0.00101
738.5	-0.00347	-0.000268734	0.00105	0.000176827	-6.11381e-05	0.0008234	-1.48231e-05	0.000987599	-1.89768e-05	-1.25483e-05	0.000821196	0.001	5.92643e-06	-0.000124659	0.00105	-0.000893099	0.00202
739	-0.00344	-0.000211064	0.00105	0.00122	-5.7001e-05	0.000830205	-1.01617e-05	0.00199	-1.71387e-05	-1.18898e-05	0.000824738	2.18257e-06	6.69443e-06	-0.000121706	0.00104	-0.000896548	0.00101
739.5	-0.00342	-0.000153394	0.00105	0.000248731	-5.32518e-05	-0.000156241	-1.34448e-05	0.000982074	-1.54366e-05	-1.12453e-05	0.000818091	0.001	7.32566e-06	-0.000118752	0.00105	-0.00090172	0.00101
740	-0.0034	-9.69596e-05	5.59695e-05	0.000287267	-4.98726e-05	0.000849994	-9.30841e-06	0.000987962	-1.38624e-05	-1.06158e-05	0.000821263	0.001	0.00101	-0.000115799	0.00105	-0.000906893	0.00101
740.5	-0.00337	-4.26549e-05	5.85481e-05	0.000319938	-4.68454e-05	0.000855963	-1.30921e-05	0.000985031	-1.24113e-05	-9.99934e-06	0.000824263	0.001	8.20274e-06	0.000890202	0.00104	-0.000912066	0.00101
741	-0.00335	1.14408e-05	6.02994e-05	0.000358151	-4.41543e-05	0.000868723	-9.43183e-06	0.00099079	-1.10772e-05	-9.39684e-06	-0.000182901	0.001	8.46101e-06	-0.000109892	0.00103	-0.000915514	0.00101
741.5	-0.00333	6.95706e-05	6.12671e-05	0.000396215	-4.17801e-05	-0.000125799	-5.99133e-06	0.000987736	0.000990147	-8.80635e-06	0.000819781	0.001	0.00101	0.000896487	0.00104	-0.000920687	0.00101
742	-0.00331	0.000123279	6.14946e-05	0.000428439	-3.97059e-05	0.000879454	0.000989566	0.000993381	-8.73295e-06	-8.22786e-06	0.000822316	0.001	0.00101	0.000899406	0.00103	-0.000925859	0.00101
742.5	-0.00329	0.000176812	6.10254e-05	0.000466229	-3.79127e-05	0.000891537	-7.39675e-06	0.000990219	-7.71183e-06	-7.65937e-06	0.000824713	0.001	0.00101	0.000902188	0.00103	-0.000931032	0.00101
743	-0.00327	0.000234413	5.99032e-05	0.000503894	-2.9808e-05	0.000896379	-4.54225e-06	0.000987007	-6.7817e-06	-7.10288e-06	0.000816981	0.001	8.43734e-06	0.000904841	0.00104	-0.00093448	0.00101
743.5	-0.00325	0.000287626	5.81714e-05	0.000535745	-2.85267e-05	0.000901036	0.000990465	0.000992505	0.000994061	-6.55439e-06	0.000819129	0.001	0.00101	0.000907373	0.00103	-0.000939653	0.00101
744	-0.00322	0.000344929	5.58736e-05	0.000573186	-2.74745e-05	0.000912561	0.00099299	0.000989205	0.000994826	-6.0159e-06	0.000821165	0.001	0.00101	0.000909795	0.00102	-0.000944825	0.00101
744.5	-0.0032	0.000397867	5.79182e-05	0.000610529	0.000973366	0.000916886	0.000995368	0.00099462	0.000995516	-5.48541e-06	0.000823097	0.001	0.00101	0.00191	0.00103	-0.000948274	0.00101
745	-0.00218	0.000454916	5.4619e-05	0.00064778	-1.94104e-05	0.000928107	0.000997612	-8.75552e-06	0.000996138	0.000995037	0.000824935	0.001	0.00101	0.00191	0.00102	-0.000953447	0.00101
745.5	-0.00216	-0.000492378	-0.000949115	0.000679249	-1.894e-05	0.000932153	-2.65666e-07	0.000996591	0.000996699	-4.44642e-06	0.000816687	0.001	0.00101	0.00192	0.00102	-0.000958619	0.001
746	-0.00215	0.000564462	-0.000948377	0.000716342	-1.86283e-05	-5.68784e-05	0.00099407	0.000993153	-2.79517e-06	-3.93693e-06	0.000818361	0.001	5.91538e-06	0.00192	0.00101	-0.000962068	0.00101
746.5	-0.00213	-0.000383019	-0.000952851	-0.000246631	-1.84575e-05	0.000946943	-4.01528e-06	0.000998443	0.000997662	-3.43244e-06	0.000819967	1.59518e-06	0.00101	0.00192	0.00102	-0.00096724	0.001
747	-0.00111	0.000673656	-0.000952767	-0.00021536	-1.18334e-05	0.000957713	0.000997814	0.000994957	0.000998075	-2.93395e-06	0.000821512	0.001	0.00101	0.00192	0.00101	-0.000972413	0.00101
747.5	-0.00209	-0.00027397	-0.000957808	-0.000178442	-1.18918e-05	-3.8639e-05	-4.30693e-07	0.001	-1.54751e-06	-2.43846e-06	0.000823006	1.17523e-06	1.43705e-05	0.00192	0.00101	-0.000977585	0.000999778
748	-0.00107	-0.000217416	-0.000958201	-0.000141564	-5.46162e-06	-2.80148e-05	1.26391e-06	0.000996682	-1.20119e-06	-1.94647e-06	0.000824456	9.50803e-07	0.00101	0.00194	0.00101	-0.000981034	0.001
748.5	-0.00105	-0.00016514	-0.000963634	-0.000104719	-0.00101	-2.44854e-05	-4.76635e-06	0.001	-8.79365e-07	-1.45747e-06	0.000815872	7.19278e-07	1.28606e-05	0.00194	0.00101	-0.000986206	0.000997637
749	-0.00104	-0.000108664	-0.000964332	-7.35976e-05	-0.001	-1.39543e-05	-3.15722e-06	-1.64614e-06	-5.76043e-07	-0.001	-0.000182738	4.82552e-07	1.20745e-05	0.00194	3.5237e-07	-0.000991379	2.22519e-06
749.5	-1.73422e-05	-5.6443e-05	3.00178e-05	-3.67948e-05	-0.001	-1.04913e-05	-1.5725e-06	3.55602e-06	-2.84942e-07	-0.001	0.000818636	2.42126e-07	0.00101	0.00294	5.82538e-06	-0.000994827	0.00099543
750	0	0	2.91888e-05	0	0	0	0	0	0	0	0.00082	0	1.04714e-05	0.00194	0	0	0

## Sheet: Fig S1C
	AbHeR WT, pH, absorbance
Wavelength (nm)	3.2	3.7	3.9	4.14	4.45	4.65	5	5.35	5.9	6.2	7
310	0.03933	0.05697	0.05734	0.05636	0.05352	0.04044	0.03125	0.02555	0.00913	0.00666	0
310.5	0.03866	0.05593	0.0549	0.05576	0.05279	0.03963	0.03138	0.02561	0.01016	0.00768	0
311	0.03697	0.05489	0.05346	0.05415	0.05305	0.03881	0.03049	0.02565	0.00818	0.00667	0
311.5	0.0333	0.05286	0.05103	0.05154	0.05132	0.03701	0.02961	0.02471	0.00821	0.00568	0
312	0.03361	0.05282	0.05158	0.05293	0.05058	0.03819	0.02873	0.02475	0.00823	0.00669	0
312.5	0.03494	0.05179	0.05014	0.05233	0.04985	0.03738	0.02985	0.02481	0.00926	0.00669	0
313	0.01396	0.03178	0.02893	0.03362	0.0344	0.02532	0.01941	0.01791	0.00479	0.00383	0
313.5	0.01219	0.03172	0.02948	0.03302	0.03367	0.02652	0.02053	0.01796	0.00581	0.00483	0
314	0.01342	0.03065	0.03004	0.03141	0.03393	0.0247	0.02165	0.01801	0.00584	0.00384	0
314.5	0.01264	0.03258	0.0286	0.03081	0.0342	0.02489	0.02077	0.01707	0.00586	0.00485	0
315	0.02851	0.04659	0.04595	0.04731	0.04717	0.03532	0.02746	0.02307	0.00838	0.00672	0
315.5	0.02882	0.04555	0.04351	0.0447	0.04444	0.03351	0.02659	0.02313	0.00741	0.00473	0
316	0.02613	0.04351	0.04307	0.0431	0.0427	0.0327	0.02571	0.02218	0.00744	0.00474	0
316.5	0.02444	0.04247	0.04164	0.04249	0.04397	0.03288	0.02583	0.02123	0.00746	0.00575	0
317	0.02473	0.04343	0.0422	0.04289	0.04223	0.03207	0.02495	0.02228	0.00749	0.00475	0
317.5	0.02203	0.04038	0.03876	0.04128	0.04149	0.03026	0.02407	0.02133	0.00651	0.00476	0
318	0.00793	0.027	0.02352	0.02756	0.03105	0.0212	0.01662	0.01743	0.00404	0.00389	0
318.5	0.00808	0.02791	0.02308	0.02696	0.02931	0.02239	0.01774	0.01648	0.00506	0.0039	0
319	0.00722	0.02881	0.02363	0.02635	0.02857	0.02258	0.01786	0.01554	0.00409	0.00391	0
319.5	0.00535	0.02671	0.02219	0.02574	0.02884	0.02276	0.01698	0.01759	0.00511	0.00391	0
320	0.01844	0.03813	0.03556	0.03826	0.03982	0.0292	0.02268	0.0196	0.00664	0.00579	0
320.5	0.01771	0.03708	0.03512	0.03765	0.03908	0.02839	0.0228	0.01965	0.00666	0.0058	0
321	0.01598	0.03503	0.03368	0.03505	0.03735	0.02758	0.02092	0.0187	0.00569	0.0038	0
321.5	0.01623	0.03597	0.03224	0.03644	0.03761	0.02877	0.02204	0.01975	0.00671	0.00581	0
322	0.01648	0.03591	0.0318	0.03584	0.03688	0.02695	0.02117	0.0198	0.00774	0.00582	0
322.5	0.01573	0.03285	0.03037	0.03423	0.03614	0.02614	0.02029	0.01886	0.00576	0.00482	0
323	0.000965224	0.02291	0.01709	0.0215	0.02468	0.01708	0.01383	0.01296	0.00329	0.00296	0
323.5	0.00201	0.02378	0.01665	0.02089	0.02494	0.01826	0.01495	0.01501	0.00431	0.00396	0
324	0.00303	0.02165	0.01721	0.02128	0.02521	0.01845	0.01408	0.01506	0.00334	0.00297	0
324.5	0.00105	0.02151	0.01777	0.02067	0.02447	0.01764	0.0142	0.01511	0.00336	0.00398	0
325	0.00985	0.0305	0.02716	0.0302	0.03246	0.02408	0.01889	0.01712	0.00489	0.00385	0
325.5	0.01005	0.02842	0.02572	0.02959	0.03272	0.02326	0.01801	0.01617	0.00591	0.00386	0
326	0.01024	0.02935	0.02528	0.02899	0.03199	0.02345	0.01913	0.01722	0.00494	0.00387	0
326.5	0.00843	0.02826	0.02484	0.02938	0.03225	0.02364	0.01826	0.01728	0.00496	0.00387	0
327	0.00761	0.02818	0.0244	0.02778	0.03152	0.02283	0.01738	0.01733	0.00499	0.00488	0
327.5	0.00777	0.02909	0.02396	0.02917	0.03078	0.02202	0.0175	0.01738	0.00401	0.00489	0
328	0.00793	0.027	0.02352	0.02756	0.03105	0.0212	0.01662	0.01743	0.00404	0.00389	0
328.5	0.00808	0.02791	0.02308	0.02696	0.02931	0.02239	0.01774	0.01648	0.00506	0.0039	0
329	0.00722	0.02881	0.02363	0.02635	0.02857	0.02258	0.01786	0.01554	0.00409	0.00391	0
329.5	0.00535	0.02671	0.02219	0.02574	0.02884	0.02276	0.01698	0.01759	0.00511	0.00391	0
330	0.00447	0.02561	0.02175	0.02414	0.0281	0.01995	0.01611	0.01564	0.00414	0.00392	0
330.5	0.00458	0.0245	0.02031	0.02353	0.02736	0.02014	0.01723	0.01569	0.00416	0.00292	0
331	0.00568	0.02639	0.02087	0.02493	0.02763	0.02133	0.01635	0.01675	0.00419	0.00593	0
331.5	0.00377	0.02327	0.01743	0.02332	0.02589	0.01751	0.01447	0.0148	0.00121	0.00194	0
332	0.00484	0.02416	0.01898	0.02371	0.02715	0.0207	0.01759	0.01585	0.00524	0.00494	0
332.5	0.00391	0.02303	0.01954	0.0231	0.02541	0.01889	0.01671	0.0149	0.00426	0.00395	0
333	0.000965224	0.02291	0.01709	0.0215	0.02468	0.01708	0.01383	0.01296	0.00329	0.00296	0
333.5	0.00201	0.02378	0.01665	0.02089	0.02494	0.01826	0.01495	0.01501	0.00431	0.00396	0
334	0.00303	0.02165	0.01721	0.02128	0.02521	0.01845	0.01408	0.01506	0.00334	0.00297	0
334.5	0.00105	0.02151	0.01777	0.02067	0.02447	0.01764	0.0142	0.01511	0.00336	0.00398	0
335	5.48839e-05	0.02137	0.01532	0.02007	0.02373	0.01682	0.01432	0.01416	0.00239	0.00198	0
335.5	-0.000955262	0.02023	0.01588	0.01946	0.023	0.01801	0.01244	0.01322	0.00241	0.00299	0
336	2.20365e-05	0.02009	0.01344	0.01985	0.02226	0.0162	0.01356	0.01327	0.00244	0.00299	0
336.5	-0.00301	0.01993	0.01299	0.01924	0.02152	0.01438	0.01268	0.01332	0.00146	0.002	0
337	-0.00206	0.01878	0.01255	0.01763	0.02178	0.01457	0.0128	0.01237	0.00249	0.00201	0
337.5	-0.00213	0.01863	0.0131	0.01702	0.02204	0.01476	0.01292	0.01343	0.00352	0.00301	0
338	-0.00221	0.01946	0.01266	0.01941	0.02131	0.01595	0.01304	0.01248	0.00254	0.00402	0
338.5	-0.0033	0.0183	0.01322	0.01681	0.02057	0.01513	0.01316	0.01253	0.00357	0.00303	0
339	-0.00441	0.01714	0.01077	0.0162	0.01983	0.01432	0.01128	0.01258	0.00159	0.00303	0
339.5	-0.00553	0.01697	0.01032	0.01659	0.01909	0.0145	0.0114	0.01263	0.00162	0.00204	0
340	-0.00566	0.01679	0.01188	0.01598	0.01935	0.01469	0.01253	0.01169	0.00164	0.00205	0
340.5	-0.00481	0.01962	0.01143	0.01637	0.01962	0.01488	0.01265	0.01374	0.00267	0.00405	0
341	-0.00697	0.01744	0.00998	0.01476	0.01988	0.01406	0.01077	0.01179	0.00169	0.00306	0
341.5	-0.00514	0.01725	0.00954	0.01415	0.02014	0.01325	0.01189	0.01184	0.00272	0.00407	0
342	-0.00832	0.01707	0.00909	0.01454	0.0194	0.01344	0.01101	0.0129	0.00274	0.00307	0
342.5	-0.00652	0.01788	0.00865	0.01393	0.01767	0.01362	0.01113	0.01195	0.00277	0.00308	0
343	-0.00773	0.01669	0.0102	0.01432	0.01893	0.01381	0.01225	0.014	0.00179	0.00308	0
343.5	-0.00894	0.01549	0.00775	0.01371	0.01819	0.01199	0.01037	0.01205	0.000817379	0.00209	0
344	-0.00917	0.01529	0.0083	0.0131	0.01745	0.01218	0.01049	0.01211	0.00084263	0.0021	0
344.5	-0.00941	0.01509	0.00886	0.01349	0.01671	0.01137	0.01061	0.01216	0.00187	0.0021	0
345	-0.01066	0.01388	0.0074	0.01188	0.01697	0.01155	0.00873	0.01121	0.00289	0.00111	0
345.5	-0.01091	0.01567	0.00796	0.01327	0.01723	0.01274	0.01085	0.01126	0.00292	0.00312	0
346	-0.01018	0.01746	0.00851	0.01265	0.01749	0.01192	0.01097	0.01231	0.00294	0.00312	0
346.5	-0.01045	0.01424	0.00706	0.01204	0.01675	0.01211	0.01009	0.01037	0.00096889	0.00213	0
347	-0.01073	0.01403	0.00661	0.01143	0.01601	0.01229	0.00922	0.01042	0.00199	0.00214	0
347.5	-0.01302	0.0128	0.00616	0.01082	0.01427	0.00948	0.00934	0.01047	0.00102	0.00114	0
348	-0.01332	0.01258	0.00671	0.01121	0.01553	0.01066	0.00946	0.01052	4.38564e-05	0.00215	0
348.5	-0.01462	0.01235	0.00526	0.0106	0.01479	0.00985	0.00858	0.00958	6.91083e-05	0.00116	0
349	-0.01193	0.01512	0.00581	0.01298	0.01605	0.01104	0.0097	0.01263	0.00209	0.00416	0
349.5	-0.01324	0.01288	0.00636	0.01037	0.01431	0.01122	0.00982	0.01168	0.000119612	0.00217	0
350	-0.01456	0.01365	0.00591	0.00976	0.01558	0.00941	0.00894	0.01073	0.00114	0.00217	0
350.5	-0.01389	0.01341	0.00545	0.01014	0.01484	0.01059	0.01006	0.01178	0.000170116	0.00218	0
351	-0.01422	0.01317	0.006	0.01053	0.0151	0.01078	0.01018	0.01084	0.0022	0.00319	0
351.5	-0.01455	0.01292	0.00355	0.00992	0.01536	0.01096	0.0093	0.00989	0.00122	0.00219	0
352	-0.01489	0.01467	0.0061	0.00931	0.01561	0.01115	0.01042	0.01194	0.00125	0.0032	0
352.5	-0.01524	0.01342	0.00565	0.01169	0.01487	0.01033	0.00854	0.00999	0.00227	0.00321	0
353	-0.01558	0.01216	0.00519	0.01008	0.01413	0.00952	0.00966	0.01105	0.0013	0.00121	0
353.5	-0.01693	0.01291	0.00574	0.00946	0.01439	0.0087	0.00778	0.0111	0.00132	0.00322	0
354	-0.01628	0.01364	0.00429	0.00885	0.01465	0.00989	0.0079	0.01015	0.00135	0.00223	0
354.5	-0.01762	0.01038	0.00383	0.00923	0.01191	0.00807	0.00902	0.0092	0.00037292	0.00123	0
355	-0.01598	0.01011	0.00438	0.00862	0.01217	0.00926	0.00814	0.01125	0.000398172	0.00224	0
355.5	-0.01633	0.01184	0.00292	0.009	0.01243	0.00944	0.00826	0.00931	0.00142	0.00225	0
356	-0.01769	0.01157	0.00447	0.00939	0.01268	0.00962	0.00838	0.01036	0.00145	0.00225	0
356.5	-0.01704	0.01229	0.00201	0.00877	0.01394	0.00881	0.0085	0.01041	0.00247	0.00226	0
357	-0.0184	0.01201	0.00356	0.00816	0.0132	0.00799	0.00862	0.01046	0.0015	0.00227	0
357.5	-0.01875	0.01074	9.99552e-05	0.00754	0.01146	0.00818	0.00774	0.00952	0.000524432	0.00227	0
358	-0.01911	0.01045	0.00464	0.00793	0.01371	0.00936	0.00786	0.01057	0.000549683	0.00228	0
358.5	-0.02047	0.01316	0.00119	0.00731	0.01197	0.00954	0.00798	0.00962	0.00158	0.00229	0
359	-0.01882	0.00987	0.00173	0.00669	0.01123	0.00773	0.0081	0.00967	0.000600976	0.00129	0
359.5	-0.02017	0.01058	0.00227	0.00607	0.01249	0.00791	0.00722	0.00972	0.00163	0.0013	0
360	-0.02152	0.01028	0.00281	0.00646	0.01274	0.00809	0.00734	0.00978	0.00165	0.0023	0
360.5	-0.02188	0.00799	0.00136	0.00584	0.011	0.00728	0.00746	0.00883	0.00168	0.00231	0
361	-0.02123	0.00868	0.000895035	0.00622	0.01026	0.00746	0.00758	0.00988	0.000701984	0.00232	0
361.5	-0.02358	0.00738	-0.000565769	0.00461	0.00851	0.00664	0.0047	0.00693	-0.000272764	0.000324263	0
362	-0.02393	0.00907	0.000973427	0.00498	0.00977	0.00683	0.00682	0.00798	0.000753277	0.00133	0
362.5	-0.02429	0.00477	-0.00148	0.00437	0.00903	0.00601	0.00493	0.00704	-0.00122	0.000337298	0
363	-0.02364	0.00745	0.00106	0.00375	0.01028	0.00719	0.00605	0.00909	0.000803781	0.00134	0
363.5	-0.02399	0.00814	-0.00040385	0.00513	0.00954	0.00738	0.00617	0.00914	-0.000170967	0.00135	0
364	-0.02334	0.00782	-0.00086979	0.00451	0.00879	0.00656	0.00529	0.00919	-0.000145716	0.00136	0
364.5	-0.02369	0.0075	0.000669406	0.00489	0.00905	0.00674	0.00741	0.00925	-0.000119675	0.000363369	0
365	-0.02404	0.00718	0.000208602	0.00427	0.00931	0.00692	0.00653	0.0083	-9.44226e-05	0.000369886	0
365.5	-0.02439	0.00785	-0.00126	0.00165	0.00856	0.00611	0.00565	0.00835	0.000930829	0.000376629	0
366	-0.02374	0.00652	-0.00172	0.00403	0.00782	0.00629	0.00577	0.0074	-0.00104	0.000383146	0
366.5	-0.02309	0.00819	-0.000184081	0.00441	0.00907	0.00647	0.00689	0.00845	-1.78778e-05	0.000389664	0
367	-0.02244	0.00786	0.000355115	0.00479	0.00933	0.00565	0.00501	0.00851	-0.000992626	0.000396182	0
367.5	-0.02378	0.00752	-0.000110824	0.00416	0.00858	0.00583	0.00513	0.00756	-0.000967374	-0.000597301	0
368	-0.02413	0.00819	0.00142	0.00554	0.00983	0.00702	0.00625	0.00861	5.78778e-05	-0.000590783	0
368.5	-0.02248	0.00884	-4.27028e-05	0.00492	0.01009	0.0062	0.00637	0.00766	8.39189e-05	0.000415959	0
369	-0.02183	0.0085	0.00149	0.0043	0.00934	0.00538	0.00548	0.00772	0.00111	0.000422477	0
369.5	-0.02117	0.00915	0.00103	0.00368	0.0096	0.00656	0.0066	0.00877	0.000134423	0.000428995	0
370	-0.02152	0.00981	0.000559479	0.00506	0.00885	0.00675	0.00572	0.00882	-0.000839536	0.00144	0
370.5	-0.01987	0.01046	0.00209	0.00643	0.0111	0.00693	0.00784	0.00787	-0.000814284	0.00144	0
371	-0.01922	0.0111	0.00162	0.00481	0.01136	0.00711	0.00596	0.00892	0.000210967	0.000448772	0
371.5	-0.01856	0.01075	0.00316	0.00618	0.01061	0.00729	0.00608	0.00798	0.000237008	0.00146	0
372	-0.01991	0.01139	0.00369	0.00556	0.01086	0.00747	0.0072	0.00903	-0.00073774	0.00146	0
372.5	-0.01825	0.01203	0.00322	0.00594	0.01012	0.00865	0.00732	0.00908	0.00129	0.00147	0
373	-0.0186	0.01066	0.00275	0.00631	0.00937	0.00683	0.00543	0.00713	-0.000686447	0.00148	0
373.5	-0.01794	0.0133	0.00328	0.00669	0.01062	0.00801	0.00755	0.00918	0.00134	0.00148	0
374	-0.01929	0.00993	0.000806289	0.00506	0.00987	0.00519	0.00567	0.00724	-0.00164	-0.000511673	0
374.5	-0.01763	0.01356	0.00234	0.00644	0.01012	0.00737	0.00679	0.00829	0.000390098	0.00149	0
375	-0.01898	0.01319	0.00386	0.00581	0.01038	0.00755	0.00691	0.00834	0.00041535	0.000501587	0
375.5	-0.01633	0.01181	0.00239	0.00519	0.00963	0.00673	0.00703	0.00739	-0.000558609	0.000508105	0
376	-0.01667	0.01244	0.00392	0.00656	0.00988	0.00791	0.00614	0.00844	0.000466643	0.000514847	0
376.5	-0.01702	0.01206	0.00345	0.00593	0.00913	0.0071	0.00726	0.0085	-0.000507316	0.000521365	0
377	-0.01636	0.01168	0.00297	0.00631	0.01038	0.00828	0.00738	0.00855	-0.000482064	0.00253	0
377.5	-0.0167	0.01129	0.0025	0.00468	0.00863	0.00646	0.0055	0.0076	-0.000456812	0.000534625	0
378	-0.01705	0.0129	0.00402	0.00605	0.00988	0.00764	0.00662	0.00765	0.000569229	0.000541367	0
378.5	-0.01639	0.01151	0.00355	0.00542	0.01013	0.00681	0.00674	0.0067	-0.000405519	0.000547885	0
379	-0.01573	0.01112	0.00307	0.00579	0.00838	0.00599	0.00585	0.00776	-0.000379478	0.000554627	0
379.5	-0.01608	0.01173	0.00259	0.00516	0.00863	0.00617	0.00597	0.00781	-0.000354226	0.000561145	0
380	-0.01542	0.01233	0.00312	0.00553	0.00988	0.00735	0.00709	0.00786	0.000671815	0.000567887	0
380.5	-0.01576	0.01194	0.00264	0.0049	0.01013	0.00753	0.00721	0.00791	0.000697066	0.00057463	0
381	-0.0171	0.00954	0.00116	0.00427	0.00838	0.00671	0.00632	0.00696	-0.000276893	-0.000418853	0
381.5	-0.01645	0.01113	0.00268	0.00564	0.00963	0.00689	0.00644	0.00702	-0.000251641	0.00058789	0
382	-0.01679	0.00973	0.0012	0.00401	0.00788	0.00607	0.00556	0.00607	-0.0002256	-0.000405593	0
382.5	-0.01713	0.01032	0.00173	0.00338	0.00813	0.00525	0.00468	0.00612	-0.0012	-0.00039885	0
383	-0.01747	0.00991	0.00124	0.00375	0.00738	0.00543	0.0058	0.00617	-0.000174307	-0.000392108	0
383.5	-0.01781	0.0105	0.000763439	0.00412	0.00763	0.0056	0.00591	0.00722	-0.00115	-0.000385366	0
384	-0.01616	0.01009	0.00228	0.00449	0.00787	0.00678	0.00603	0.00728	-0.00112	-0.000378848	0
384.5	-0.0175	0.00967	0.0018	0.00385	0.00812	0.00596	0.00615	0.00633	-9.69728e-05	-0.000372106	0
385	-0.01684	0.01025	0.00231	0.00422	0.00837	0.00514	0.00626	0.00738	-7.09318e-05	-0.000365363	0
385.5	-0.01618	0.01084	0.000832924	0.00359	0.00862	0.00732	0.00638	0.00643	-4.56799e-05	0.000641379	0
386	-0.01653	0.01041	0.00235	0.00396	0.00786	0.00549	0.0045	0.00648	-0.00102	-0.00135	0
386.5	-0.01587	0.00999	0.00187	0.00332	0.00811	0.00467	0.00462	0.00554	-0.000993598	-0.00135	0
387	-0.01621	0.01057	0.00238	0.00369	0.00835	0.00585	0.00573	0.00559	-0.000968346	0.000661382	0
387.5	-0.01655	0.00914	0.00189	0.00505	0.0076	0.00503	0.00485	0.00564	-0.000942305	-0.00133	0
388	-0.01489	0.00971	0.00141	0.00442	0.00885	0.0062	0.00597	0.00669	-0.000916264	-0.000325134	0
388.5	-0.01423	0.01027	0.00292	0.00578	0.00809	0.00538	0.00508	0.00574	0.000108988	-0.000318391	0
389	-0.01357	0.01084	0.00243	0.00414	0.00834	0.00556	0.0052	0.0068	-0.000864971	-0.00131	0
389.5	-0.01392	0.0094	0.00294	0.00451	0.00858	0.00573	0.00532	0.00585	-0.00083893	-0.000304907	0
390	-0.01226	0.01097	0.00345	0.00387	0.00883	0.00591	0.00543	0.0069	-0.000812889	-0.000298164	0
390.5	-0.0106	0.01253	0.00396	0.00623	0.00907	0.00709	0.00555	0.00695	0.000212363	-0.000291422	0
391	-0.01194	0.01209	0.00348	0.0046	0.00832	0.00626	0.00567	0.006	-0.000761596	-0.000284679	0
391.5	-0.01128	0.01165	0.00398	0.00596	0.00956	0.00644	0.00678	0.00606	-0.000735555	-0.000277937	0
392	-0.00962	0.0122	0.00449	0.00632	0.00881	0.00662	0.0059	0.00611	-0.000709514	-0.000271195	0
392.5	-0.00896	0.01475	0.006	0.00768	0.01005	0.00779	0.00702	0.00716	0.000315738	0.000735548	0
393	-0.0083	0.0143	0.00551	0.00704	0.01029	0.00697	0.00613	0.00621	-0.000658221	-0.00025771	0
393.5	-0.00564	0.01485	0.00701	0.0084	0.01153	0.00914	0.00825	0.00726	0.00036782	0.00175	0
394	-0.00598	0.0144	0.00552	0.00776	0.01078	0.00732	0.00637	0.00632	-0.000606139	-0.000244225	0
394.5	-0.00532	0.01395	0.00602	0.00712	0.00902	0.00749	0.00548	0.00637	-0.000580098	-0.000237483	0
395	-0.00566	0.01449	0.00553	0.00748	0.00926	0.00667	0.0066	0.00642	-0.000554057	-0.00023074	0
395.5	-0.005	0.01503	0.00604	0.00684	0.0095	0.00684	0.00571	0.00647	-0.000528016	-0.00122	0
396	-0.00235	0.01557	0.00754	0.0082	0.01075	0.00802	0.00783	0.00652	0.000497236	-0.000217031	0
396.5	-0.00268	0.01511	0.00704	0.00756	0.01099	0.00719	0.00595	0.00657	0.000523277	-0.000210289	0
397	-0.00202	0.01565	0.00754	0.00791	0.01023	0.00737	0.00606	0.00563	-0.000450682	-0.000203546	0
397.5	-0.00137	0.01518	0.00604	0.00827	0.01047	0.00854	0.00618	0.00668	-0.000424641	-0.0012	0
398	0.000292277	0.01671	0.00854	0.00863	0.01171	0.00772	0.00829	0.00673	0.0006014	-0.000189837	0
398.5	0.000956521	0.01624	0.00805	0.00798	0.01095	0.00789	0.00741	0.00678	0.000627441	0.000816906	0
399	0.00161	0.01777	0.00754	0.00834	0.01119	0.00806	0.00753	0.00683	-0.000346518	-0.000176127	0
399.5	0.00227	0.0173	0.00904	0.00869	0.01043	0.00824	0.00664	0.00789	0.000679523	-0.000169385	0
400	0.000929717	0.01583	0.00854	0.00805	0.01067	0.00741	0.00676	0.00594	-0.000294436	-0.000162643	0
400.5	0.00259	0.01635	0.00804	0.0084	0.00991	0.00758	0.00587	0.00599	-0.000268395	-0.00116	0
401	0.00225	0.01687	0.00853	0.00876	0.01115	0.00776	0.00699	0.00604	-0.000242354	-0.000148933	0
401.5	0.00291	0.0174	0.00903	0.00911	0.01039	0.00793	0.0061	0.00609	0.000783687	-0.000141966	0
402	0.00357	0.01592	0.00852	0.00846	0.00963	0.0081	0.00622	0.00614	0.000809728	-0.000135224	0
402.5	0.00423	0.01644	0.00902	0.00881	0.00987	0.00828	0.00633	0.0072	0.000835769	-0.000128256	0
403	0.00589	0.01795	0.00851	0.00817	0.0101	0.00745	0.00645	0.00725	0.000862599	-0.000121514	0
403.5	0.00455	0.01446	0.007	0.00652	0.00934	0.00762	0.00656	0.0063	-0.00011136	-0.00111	0
404	0.0052	0.01697	0.00749	0.00787	0.01058	0.00679	0.00668	0.00635	-8.53188e-05	0.000892195	0
404.5	0.00486	0.01549	0.00599	0.00722	0.00982	0.00696	0.00579	0.0054	-5.92778e-05	-0.000100837	0
405	0.00453	0.015	0.00648	0.00657	0.00905	0.00614	0.00591	0.00546	-3.32367e-05	-9.40951e-05	0
405.5	0.00518	0.01551	0.00697	0.00592	0.00929	0.00631	0.00602	0.00551	-7.19572e-06	-8.7128e-05	0
406	0.00584	0.01502	0.00646	0.00627	0.00853	0.00648	0.00514	0.00556	1.88453e-05	-8.01609e-05	0
406.5	0.0065	0.01552	0.00694	0.00662	0.00976	0.00665	0.00625	0.00661	0.00105	0.000926806	0
407	0.00516	0.01403	0.00643	0.00597	0.009	0.00682	0.00537	0.00466	7.17165e-05	-6.64514e-05	0
407.5	0.00582	0.01353	0.00592	0.00631	0.00823	0.00599	0.00548	0.00471	9.77575e-05	-5.94843e-05	0
408	0.00547	0.01303	0.0054	0.00566	0.00747	0.00516	0.00459	0.00477	0.000123798	-5.25172e-05	0
408.5	0.00513	0.01153	0.00489	0.00401	0.0067	0.00533	0.00471	0.00382	-0.00085016	-0.00105	0
409	0.00479	0.01303	0.00537	0.00535	0.00794	0.00551	0.00482	0.00487	0.00017667	0.000961192	0
409.5	0.00445	0.01152	0.00386	0.0047	0.00617	0.00367	0.00394	0.00292	-0.000797289	-0.00103	0
410	0.0051	0.01102	0.00434	0.00405	0.0074	0.00485	0.00405	0.00497	0.000228752	-2.48734e-05	0
410.5	0.00376	0.01151	0.00382	0.00339	0.00664	0.00401	0.00417	0.00402	0.000255582	-1.79063e-05	0
411	0.00542	0.01	0.0043	0.00373	0.00687	0.00419	0.00428	0.00408	0.000281623	0.000989061	0
411.5	0.00508	0.0115	0.00378	0.00408	0.0071	0.00535	0.00439	0.00413	0.000307664	0.000996028	0
412	0.00373	0.00899	0.00226	0.00242	0.00534	0.00352	0.0035	0.00318	-0.00167	-0.000997005	0
412.5	0.00439	0.00948	0.00374	0.00276	0.00557	0.00469	0.00362	0.00423	-0.000639465	9.96215e-06	0
413	0.00305	0.00896	0.00222	0.00311	0.0058	0.00386	0.00373	0.00328	-0.000613424	1.69293e-05	0
413.5	0.00571	0.00944	0.0027	0.00345	0.00703	0.00403	0.00385	0.00433	0.000413406	0.00102	0
414	0.00437	0.00793	0.00217	0.00279	0.00526	0.0042	0.00396	0.00339	-0.000560553	3.08635e-05	0
414.5	0.00402	0.00841	0.00165	0.00313	0.00549	0.00337	0.00307	0.00344	-0.000533723	3.78306e-05	0
415	0.00267	0.0069	0.00212	0.00247	0.00472	0.00254	0.00319	0.00249	-0.000507682	4.47977e-05	0
415.5	0.00333	0.00738	0.000596536	0.00181	0.00395	0.0027	0.0023	0.00254	-0.000480852	-0.000948235	0
416	0.00299	0.00585	0.00107	0.00114	0.00318	0.00187	0.00241	0.00159	-0.00145	-0.000941043	0
416.5	0.00364	0.00733	0.00154	0.00048414	0.00341	0.00204	0.00252	0.00264	-0.00143	6.59238e-05	0
417	0.0043	0.00681	0.00201	0.00182	0.00464	0.00321	0.00264	0.0027	-0.000401939	7.28909e-05	0
417.5	0.00396	0.00629	0.00149	0.00116	0.00387	0.00238	0.00175	0.00175	-0.00138	-0.000920142	0
418	0.00461	0.00676	0.00195	0.00149	0.0041	0.00254	0.00286	0.0018	-0.00135	8.70499e-05	0
418.5	0.00527	0.00724	0.00142	0.00183	0.00433	0.00271	0.00298	0.00285	-0.000322238	9.4017e-05	0
419	0.00492	0.00671	0.000888199	0.00117	0.00356	0.00188	0.00209	0.0019	-0.0013	-0.000899016	0
419.5	0.00557	0.00618	0.00136	0.00151	0.00378	0.00204	0.0022	0.00195	-0.00127	-0.000891824	0
420	0.00623	0.00665	0.00182	0.00184	0.00401	0.00221	0.00332	0.00201	-0.000242537	0.000115143	0
420.5	0.00688	0.00712	0.00229	0.00217	0.00424	0.00237	0.00243	0.00206	-0.000216496	0.00012211	0
421	0.00653	0.00559	0.00175	0.00151	0.00346	0.00154	0.00254	0.00111	-0.00119	-0.000870698	0
421.5	0.00719	0.00606	0.00122	0.00184	0.00369	0.00171	0.00165	0.00116	-0.00116	0.000136269	0
422	0.00684	0.00652	0.00168	0.00117	0.00292	0.00187	0.00176	0.00121	-0.00114	0.000143461	0
422.5	0.0085	0.00699	0.00214	0.0015	0.00314	0.00204	0.00188	0.00126	-0.00111	0.000150428	0
423	0.00815	0.00645	0.0016	0.00183	0.00337	0.0022	0.00199	0.00131	-0.00108	0.00015762	0
423.5	0.0088	0.00691	0.00206	0.00116	0.00259	0.00137	0.0021	0.00137	-0.00106	-0.000835188	0
424	0.00946	0.00638	0.00252	0.0015	0.00282	0.00253	0.00121	0.00142	-0.00103	0.000171779	0
424.5	0.01011	0.00684	0.00198	0.00183	0.00304	0.00169	0.00132	0.00147	-0.001	0.000178971	0
425	0.01076	0.00629	0.00244	0.00115	0.00326	0.00186	0.00244	0.00152	-0.000976603	0.000186163	0
425.5	0.01141	0.00675	0.0029	0.00148	0.00349	0.00202	0.00255	0.00157	5.02274e-05	0.00119	0
426	0.01006	0.00621	0.00235	0.000811611	0.00271	0.00119	0.00166	0.000623613	-0.00192	0.000200322	0
426.5	0.01071	0.00567	0.00181	0.00114	0.00193	0.00135	0.000769898	0.000675909	-0.0019	-0.000792486	0
427	0.01136	0.00613	0.00226	0.000465435	0.00215	0.000514342	0.00188	0.00072696	-0.000870071	0.000214705	0
427.5	0.01201	0.00558	0.00271	0.000792347	0.00238	0.000677055	0.00199	0.00077801	-0.000843241	0.000221673	0
428	0.01267	0.00703	0.00216	0.00111	0.0026	0.00184	0.0021	0.00183	-0.000816411	0.000228864	0
428.5	0.01131	0.00549	0.00161	0.00044187	0.00182	0.001	0.00121	0.000881357	-0.00179	0.000236056	0
429	0.01196	0.00594	0.00106	-0.000233934	0.00204	0.000165194	0.00133	0.000932408	-0.000762751	0.000243248	0
429.5	0.01261	0.00539	0.00151	9.12274e-05	0.00126	0.000330637	0.00144	0.000984704	-0.000736563	0.00025044	0
430	0.01326	0.00585	0.00197	0.000413905	0.00148	0.0015	0.00155	0.00104	-0.000705313	0.00126	0
430.5	0.01191	0.00429	0.000407255	-0.000268343	0.0017	0.000653333	0.000657659	8.89313e-05	-0.000683097	0.000264824	0
431	0.01156	0.00274	-0.000146985	-0.00195	-8.0141e-05	-0.00118	0.00076921	-0.000865754	-0.00166	0.000272016	0
431.5	0.01221	0.00319	0.000302784	-0.00162	0.000139319	-0.00102	0.000879442	0.00018926	-0.00163	-0.000717844	0
432	0.01284	0.00363	-0.000260521	-0.0013	0.000351326	0.000130219	-1.81465e-05	0.000237872	-0.000605831	0.00028505	0
432.5	0.0115	0.00308	0.00018876	-0.00198	-0.000428185	-0.000701329	9.99991e-05	0.000296019	-0.000573998	0.000297846	0
433	0.01215	0.00353	-0.0003676	-0.00166	-0.000205713	-0.000538204	0.000209668	0.000344945	-0.00054238	0.000300773	0
433.5	0.01179	0.00197	-0.00093253	-0.00235	4.78947e-06	-0.00138	0.000316209	-0.000607842	-0.00152	0.000303376	0
434	0.01144	0.00142	-0.00149	-0.00303	-0.000772737	-0.00122	-0.000568057	-0.000551099	-0.00149	0.00031588	0
434.5	0.01109	0.00085882	-0.00204	-0.00371	-0.00156	-0.00206	-0.000460806	-0.000494824	-0.00147	0.000328281	0
435	0.01073	0.000295102	-0.00161	-0.00339	-0.00135	-0.0019	-0.000356682	-0.000457767	-0.00145	0.000325102	0
435.5	0.01037	-0.00126	-0.00317	-0.00408	-0.00213	-0.00274	-0.00124	-0.000399347	-0.00141	0.000337192	0
436	0.01002	-0.000813558	-0.00274	-0.00476	-0.00191	-0.00358	-0.00113	-0.00135	-0.00138	0.000344384	0
436.5	0.00966	-0.00138	-0.0043	-0.00444	-0.00269	-0.00342	-0.00202	-0.00129	-0.00236	0.0003518	0
437	0.00931	-0.00193	-0.00386	-0.00513	-0.00248	-0.00226	-0.00090823	-0.000244551	-0.00134	0.000358992	0
437.5	0.00795	-0.0035	-0.00443	-0.00582	-0.00427	-0.0041	-0.00181	-0.00219	-0.00231	-0.000633816	0
438	0.00759	-0.00406	-0.006	-0.0065	-0.00405	-0.00395	-0.0027	-0.00214	-0.00228	-0.000626399	0
438.5	0.00724	-0.00462	-0.00557	-0.00719	-0.00484	-0.00479	-0.00259	-0.00209	-0.00225	-0.000619207	0
439	0.00688	-0.00518	-0.00614	-0.00688	-0.00463	-0.00463	-0.00248	-0.00204	-0.00222	-0.000611791	0
439.5	0.00652	-0.00674	-0.00671	-0.00757	-0.00442	-0.00447	-0.00237	-0.00199	-0.0022	0.000395401	0
440	0.00516	-0.00631	-0.00728	-0.00825	-0.0062	-0.00532	-0.00326	-0.00294	-0.00317	-0.000597182	0
440.5	0.0048	-0.00687	-0.00785	-0.00894	-0.00599	-0.00516	-0.00315	-0.00289	-0.00214	-0.000589766	0
441	0.00345	-0.00943	-0.00843	-0.00963	-0.00678	-0.007	-0.00404	-0.00383	-0.00312	-0.000582574	0
441.5	0.00309	-0.009	-0.009	-0.01033	-0.00657	-0.00584	-0.00393	-0.00278	-0.00309	-0.000575157	0
442	0.00172	-0.00957	-0.00858	-0.01002	-0.00735	-0.00568	-0.00282	-0.00373	-0.00306	0.000432259	0
442.5	0.00036154	-0.01113	-0.01015	-0.01071	-0.00815	-0.00753	-0.00471	-0.00468	-0.00303	-0.000560549	0
443	-0.000993753	-0.0117	-0.01173	-0.01141	-0.00894	-0.00737	-0.0056	-0.00463	-0.00401	-0.00155	0
443.5	-0.00136	-0.01227	-0.01131	-0.0121	-0.00873	-0.00822	-0.0045	-0.00458	-0.00298	-0.000545716	0
444	-0.00172	-0.01283	-0.01189	-0.0118	-0.00852	-0.00806	-0.00439	-0.00353	-0.00295	-0.000538299	0
444.5	-0.00308	-0.0144	-0.01347	-0.01349	-0.01031	-0.0089	-0.00528	-0.00448	-0.00393	-0.000531107	0
445	-0.00345	-0.01497	-0.01305	-0.01319	-0.0091	-0.00775	-0.00517	-0.00443	-0.0029	-0.000523691	0
445.5	-0.00581	-0.01754	-0.01463	-0.01488	-0.01189	-0.01059	-0.00707	-0.00537	-0.00487	-0.00152	0
446	-0.00617	-0.01711	-0.01522	-0.01458	-0.01169	-0.00944	-0.00596	-0.00532	-0.00384	-0.00151	0
446.5	-0.00754	-0.01868	-0.0168	-0.01628	-0.01148	-0.01028	-0.00685	-0.00627	-0.00382	-0.0015	0
447	-0.0089	-0.01925	-0.01739	-0.01598	-0.01327	-0.01113	-0.00774	-0.00622	-0.00479	-0.00249	0
447.5	-0.01027	-0.02082	-0.01798	-0.01768	-0.01307	-0.01198	-0.00764	-0.00717	-0.00476	-0.00249	0
448	-0.01063	-0.02139	-0.01756	-0.01738	-0.01286	-0.01082	-0.00753	-0.00612	-0.00473	-0.00148	0
448.5	-0.012	-0.02196	-0.01915	-0.01808	-0.01365	-0.01167	-0.00742	-0.00707	-0.00471	-0.00147	0
449	-0.01337	-0.02353	-0.01974	-0.01878	-0.01445	-0.01252	-0.00831	-0.00702	-0.00468	-0.00246	0
449.5	-0.01473	-0.0241	-0.02034	-0.01948	-0.01425	-0.01236	-0.00821	-0.00697	-0.00465	-0.00146	0
450	-0.0151	-0.02568	-0.02093	-0.01918	-0.01504	-0.01321	-0.0081	-0.00791	-0.00562	-0.00145	0
450.5	-0.01747	-0.02625	-0.02252	-0.02089	-0.01584	-0.01306	-0.00899	-0.00786	-0.0056	-0.00244	0
451	-0.01883	-0.02682	-0.02211	-0.02059	-0.01563	-0.0139	-0.00889	-0.00781	-0.00557	-0.00243	0
451.5	-0.0192	-0.0284	-0.02371	-0.02129	-0.01643	-0.01475	-0.00978	-0.00876	-0.00554	-0.00243	0
452	-0.02158	-0.02997	-0.0243	-0.022	-0.01723	-0.0146	-0.00967	-0.00871	-0.00552	-0.00242	0
452.5	-0.02195	-0.03154	-0.0259	-0.02271	-0.01803	-0.01545	-0.01057	-0.00866	-0.00549	-0.00341	0
453	-0.02331	-0.03212	-0.0265	-0.02341	-0.01883	-0.0153	-0.01046	-0.00961	-0.00646	-0.00241	0
453.5	-0.02569	-0.03369	-0.0271	-0.02512	-0.01962	-0.01615	-0.01136	-0.00956	-0.00643	-0.0034	0
454	-0.02706	-0.03526	-0.0277	-0.02483	-0.01942	-0.01699	-0.01125	-0.00951	-0.00641	-0.00339	0
454.5	-0.02843	-0.03584	-0.0293	-0.02554	-0.02022	-0.01684	-0.01214	-0.01046	-0.00738	-0.00338	0
455	-0.03081	-0.03642	-0.02991	-0.02625	-0.02102	-0.01669	-0.01204	-0.01041	-0.00635	-0.00338	0
455.5	-0.03018	-0.03699	-0.0295	-0.02696	-0.02082	-0.01754	-0.01093	-0.01036	-0.00632	-0.00237	0
456	-0.03255	-0.03956	-0.03211	-0.02867	-0.02162	-0.01839	-0.01283	-0.0103	-0.0073	-0.00336	0
456.5	-0.03393	-0.04014	-0.03271	-0.02838	-0.02243	-0.01824	-0.01272	-0.01125	-0.00727	-0.00335	0
457	-0.0353	-0.04171	-0.03332	-0.02909	-0.02323	-0.01909	-0.01361	-0.0112	-0.00724	-0.00335	0
457.5	-0.03668	-0.04229	-0.03393	-0.0298	-0.02303	-0.01894	-0.01251	-0.01215	-0.00721	-0.00434	0
458	-0.03806	-0.04386	-0.03454	-0.03052	-0.02383	-0.01979	-0.0134	-0.0111	-0.00719	-0.00333	0
458.5	-0.03943	-0.04444	-0.03515	-0.03023	-0.02363	-0.01964	-0.0133	-0.01105	-0.00716	-0.00332	0
459	-0.04181	-0.04701	-0.03676	-0.03195	-0.02544	-0.0215	-0.01419	-0.012	-0.00813	-0.00432	0
459.5	-0.04419	-0.04859	-0.03837	-0.03266	-0.02624	-0.02135	-0.01409	-0.01295	-0.0081	-0.00431	0
460	-0.04557	-0.04917	-0.03898	-0.03337	-0.02604	-0.0222	-0.01498	-0.0129	-0.00808	-0.0053	0
460.5	-0.04694	-0.05074	-0.03959	-0.03409	-0.02685	-0.02205	-0.01488	-0.01385	-0.00805	-0.00429	0
461	-0.04832	-0.05132	-0.04021	-0.03481	-0.02665	-0.0219	-0.01577	-0.0138	-0.00802	-0.00429	0
461.5	-0.04971	-0.05289	-0.04182	-0.03553	-0.02846	-0.02276	-0.01567	-0.01375	-0.00799	-0.00428	0
462	-0.05209	-0.05447	-0.04244	-0.03624	-0.02826	-0.02261	-0.01557	-0.0137	-0.00797	-0.00427	0
462.5	-0.05347	-0.05605	-0.04406	-0.03796	-0.02907	-0.02446	-0.01646	-0.01465	-0.00894	-0.00526	0
463	-0.05485	-0.05662	-0.04367	-0.03768	-0.02888	-0.02331	-0.01536	-0.0136	-0.00791	-0.00426	0
463.5	-0.05724	-0.0582	-0.04529	-0.0384	-0.02968	-0.02417	-0.01625	-0.01455	-0.00888	-0.00525	0
464	-0.05862	-0.05878	-0.04591	-0.03912	-0.03049	-0.02502	-0.01715	-0.0155	-0.00886	-0.00524	0
464.5	-0.061	-0.06135	-0.04753	-0.04084	-0.03129	-0.02587	-0.01805	-0.01545	-0.00983	-0.00523	0
465	-0.06339	-0.06293	-0.04915	-0.04057	-0.0321	-0.02573	-0.01794	-0.0154	-0.0098	-0.00623	0
465.5	-0.06378	-0.06351	-0.04978	-0.04129	-0.03291	-0.02658	-0.01884	-0.01535	-0.00877	-0.00522	0
466	-0.06716	-0.06509	-0.0514	-0.04301	-0.03372	-0.02744	-0.01874	-0.01629	-0.00975	-0.00621	0
466.5	-0.06855	-0.06667	-0.05202	-0.04274	-0.03353	-0.02729	-0.01863	-0.01624	-0.00972	-0.0052	0
467	-0.07093	-0.06924	-0.05365	-0.04446	-0.03534	-0.02815	-0.02053	-0.0172	-0.01069	-0.0062	0
467.5	-0.07232	-0.06982	-0.05428	-0.04519	-0.03515	-0.029	-0.01943	-0.01714	-0.01067	-0.00619	0
468	-0.07372	-0.0704	-0.0549	-0.04591	-0.03596	-0.02886	-0.01932	-0.01709	-0.00964	-0.00518	0
468.5	-0.0771	-0.07298	-0.05653	-0.04664	-0.03677	-0.02971	-0.02022	-0.01704	-0.01061	-0.00617	0
469	-0.07849	-0.07456	-0.05816	-0.04837	-0.03758	-0.03057	-0.02112	-0.01799	-0.01158	-0.00717	0
469.5	-0.08089	-0.07614	-0.05879	-0.0481	-0.03739	-0.03043	-0.02102	-0.01794	-0.01055	-0.00616	0
470	-0.08327	-0.07772	-0.06042	-0.04982	-0.0392	-0.03128	-0.02191	-0.0189	-0.01153	-0.00715	0
470.5	-0.08567	-0.0793	-0.06205	-0.05055	-0.04001	-0.03214	-0.02281	-0.01884	-0.0115	-0.00714	0
471	-0.08806	-0.08188	-0.06369	-0.05228	-0.04083	-0.033	-0.02371	-0.01979	-0.01247	-0.00814	0
471.5	-0.08946	-0.08246	-0.06432	-0.05301	-0.04064	-0.03285	-0.02261	-0.01974	-0.01145	-0.00713	0
472	-0.09185	-0.08504	-0.06495	-0.05374	-0.04145	-0.03371	-0.0235	-0.01969	-0.01142	-0.00712	0
472.5	-0.09425	-0.08662	-0.06759	-0.05448	-0.04227	-0.03457	-0.0244	-0.02064	-0.01339	-0.00811	0
473	-0.09764	-0.0882	-0.06823	-0.05621	-0.04408	-0.03543	-0.0253	-0.0206	-0.01336	-0.0081	0
473.5	-0.10004	-0.08978	-0.06987	-0.05694	-0.04389	-0.03629	-0.0252	-0.02155	-0.01234	-0.0081	0
474	-0.10144	-0.09137	-0.07051	-0.05767	-0.04371	-0.03514	-0.0251	-0.0205	-0.01231	-0.00809	0
474.5	-0.10383	-0.09295	-0.07215	-0.05841	-0.04552	-0.036	-0.025	-0.02145	-0.01328	-0.00808	0
475	-0.10623	-0.09452	-0.07379	-0.05914	-0.04634	-0.03686	-0.02589	-0.0224	-0.01325	-0.00807	0
475.5	-0.10963	-0.09811	-0.07643	-0.06188	-0.04816	-0.03872	-0.02779	-0.02335	-0.01423	-0.01007	0
476	-0.11203	-0.09869	-0.07707	-0.06162	-0.04797	-0.03858	-0.02769	-0.0233	-0.0142	-0.00906	0
476.5	-0.11344	-0.10027	-0.07771	-0.06335	-0.04879	-0.03944	-0.02759	-0.02425	-0.01417	-0.00905	0
477	-0.11684	-0.10286	-0.07935	-0.06409	-0.04961	-0.0393	-0.02849	-0.0242	-0.01414	-0.00904	0
477.5	-0.11824	-0.10444	-0.081	-0.06483	-0.05042	-0.04116	-0.02939	-0.02415	-0.01512	-0.01004	0
478	-0.12164	-0.10602	-0.08265	-0.06557	-0.05124	-0.04102	-0.02929	-0.0251	-0.01509	-0.01003	0
478.5	-0.12405	-0.10761	-0.0833	-0.0673	-0.05206	-0.04188	-0.03019	-0.02505	-0.01506	-0.01002	0
479	-0.12645	-0.11019	-0.08494	-0.06805	-0.05288	-0.04274	-0.03009	-0.026	-0.01503	-0.01001	0
479.5	-0.12786	-0.11078	-0.08559	-0.06878	-0.0527	-0.0426	-0.02999	-0.02595	-0.01501	-0.01001	0
480	-0.13027	-0.11236	-0.08724	-0.06953	-0.05352	-0.04346	-0.03089	-0.0249	-0.01498	-0.01	0
480.5	-0.13467	-0.11595	-0.08889	-0.07127	-0.05534	-0.04432	-0.03179	-0.02685	-0.01595	-0.01199	0
481	-0.13508	-0.11652	-0.08954	-0.07101	-0.05516	-0.04418	-0.03169	-0.0258	-0.01592	-0.01098	0
481.5	-0.13849	-0.11912	-0.0922	-0.07276	-0.05698	-0.04605	-0.03259	-0.02775	-0.0169	-0.01198	0
482	-0.1409	-0.1207	-0.09285	-0.0745	-0.0578	-0.04591	-0.03349	-0.02771	-0.01687	-0.01197	0
482.5	-0.14331	-0.12229	-0.0945	-0.07524	-0.05762	-0.04677	-0.03339	-0.02866	-0.01684	-0.01096	0
483	-0.14572	-0.12387	-0.09516	-0.07599	-0.05844	-0.04663	-0.03329	-0.02761	-0.01681	-0.01095	0
483.5	-0.14914	-0.12545	-0.09681	-0.07673	-0.05926	-0.0475	-0.03319	-0.02856	-0.01679	-0.01095	0
484	-0.15155	-0.12804	-0.09947	-0.07848	-0.06109	-0.04836	-0.03509	-0.02951	-0.01776	-0.01194	0
484.5	-0.15396	-0.12963	-0.10013	-0.07922	-0.06091	-0.04922	-0.03499	-0.02946	-0.01773	-0.01193	0
485	-0.15738	-0.13221	-0.10279	-0.08097	-0.06273	-0.05009	-0.03589	-0.03041	-0.0187	-0.01292	0
485.5	-0.15979	-0.13381	-0.10344	-0.08272	-0.06356	-0.05095	-0.03679	-0.03036	-0.01868	-0.01292	0
486	-0.16221	-0.13639	-0.1051	-0.08247	-0.06438	-0.05082	-0.03669	-0.03132	-0.01765	-0.01291	0
486.5	-0.16463	-0.13697	-0.10577	-0.08322	-0.0642	-0.05168	-0.0366	-0.03027	-0.01862	-0.0129	0
487	-0.16805	-0.13957	-0.10743	-0.08496	-0.06603	-0.05255	-0.0385	-0.03122	-0.0186	-0.01389	0
487.5	-0.17047	-0.14116	-0.10909	-0.08571	-0.06586	-0.05241	-0.0374	-0.03217	-0.01857	-0.01289	0
488	-0.17388	-0.14374	-0.11075	-0.08746	-0.06668	-0.05327	-0.0393	-0.03212	-0.01954	-0.01388	0
488.5	-0.17531	-0.14533	-0.11142	-0.08722	-0.06751	-0.05414	-0.0392	-0.03207	-0.01951	-0.01287	0
489	-0.17973	-0.14792	-0.11409	-0.08897	-0.06933	-0.055	-0.04011	-0.03402	-0.02049	-0.01386	0
489.5	-0.18115	-0.14951	-0.11475	-0.08972	-0.06916	-0.05487	-0.04001	-0.03298	-0.01946	-0.01386	0
490	-0.18358	-0.1511	-0.11642	-0.09048	-0.06999	-0.05574	-0.03991	-0.03393	-0.01943	-0.01385	0
490.5	-0.188	-0.15469	-0.11909	-0.09323	-0.07182	-0.0576	-0.04281	-0.03588	-0.02141	-0.01584	0
491	-0.19042	-0.15628	-0.11976	-0.09398	-0.07264	-0.05847	-0.04272	-0.03583	-0.02138	-0.01583	0
491.5	-0.19285	-0.15687	-0.12143	-0.09474	-0.07347	-0.05834	-0.04262	-0.03578	-0.02135	-0.01583	0
492	-0.19628	-0.15947	-0.1231	-0.09649	-0.0743	-0.0592	-0.04352	-0.03673	-0.02232	-0.01582	0
492.5	-0.1987	-0.16206	-0.12477	-0.09725	-0.07513	-0.06007	-0.04343	-0.03668	-0.0213	-0.01581	0
493	-0.20113	-0.16365	-0.12644	-0.09801	-0.07596	-0.06094	-0.04533	-0.03764	-0.02227	-0.0168	0
493.5	-0.20356	-0.16524	-0.12711	-0.09877	-0.07579	-0.06081	-0.04423	-0.03659	-0.02124	-0.0158	0
494	-0.20699	-0.16683	-0.12979	-0.10052	-0.07762	-0.06167	-0.04514	-0.03754	-0.02221	-0.01679	0
494.5	-0.21042	-0.17042	-0.13046	-0.10228	-0.07845	-0.06254	-0.04604	-0.03849	-0.02319	-0.01678	0
495	-0.21286	-0.17101	-0.13214	-0.10204	-0.07828	-0.06241	-0.04594	-0.03845	-0.02316	-0.01677	0
495.5	-0.21529	-0.17361	-0.13381	-0.1038	-0.08011	-0.06428	-0.04685	-0.0394	-0.02313	-0.01777	0
496	-0.21873	-0.1762	-0.1355	-0.10456	-0.08094	-0.06515	-0.04775	-0.03935	-0.02411	-0.01776	0
496.5	-0.22116	-0.1768	-0.13617	-0.10532	-0.08177	-0.06502	-0.04765	-0.0393	-0.02408	-0.01775	0
497	-0.2236	-0.17939	-0.13785	-0.10709	-0.08261	-0.06589	-0.04856	-0.04025	-0.02405	-0.01774	0
497.5	-0.22603	-0.18098	-0.13953	-0.10784	-0.08244	-0.06576	-0.04846	-0.04021	-0.02403	-0.01774	0
498	-0.22847	-0.18258	-0.14121	-0.10861	-0.08427	-0.06663	-0.04937	-0.04116	-0.024	-0.01873	0
498.5	-0.23291	-0.18518	-0.14289	-0.11037	-0.0851	-0.0675	-0.05027	-0.04111	-0.02497	-0.01872	0
499	-0.23535	-0.18777	-0.14458	-0.11114	-0.08594	-0.06837	-0.05118	-0.04206	-0.02494	-0.01871	0
499.5	-0.2378	-0.18937	-0.14526	-0.1119	-0.08678	-0.06824	-0.05108	-0.04202	-0.02492	-0.01871	0
500	-0.24124	-0.19097	-0.14694	-0.11267	-0.08761	-0.07011	-0.05199	-0.04197	-0.02589	-0.0197	0
500.5	-0.24368	-0.19356	-0.14863	-0.11443	-0.08844	-0.06998	-0.05189	-0.04292	-0.02586	-0.01969	0
501	-0.24712	-0.19616	-0.15132	-0.1152	-0.08928	-0.07085	-0.0538	-0.04387	-0.02684	-0.01968	0
501.5	-0.24957	-0.19675	-0.151	-0.11697	-0.09011	-0.07172	-0.0537	-0.04383	-0.02581	-0.01968	0
502	-0.25202	-0.19935	-0.15269	-0.11773	-0.09095	-0.07259	-0.05461	-0.04478	-0.02678	-0.02067	0
502.5	-0.25546	-0.20195	-0.15538	-0.1195	-0.09179	-0.07346	-0.05451	-0.04473	-0.02776	-0.02066	0
503	-0.25791	-0.20255	-0.15507	-0.11927	-0.09263	-0.07334	-0.05542	-0.04469	-0.02673	-0.02065	0
503.5	-0.26036	-0.20515	-0.15776	-0.12104	-0.09346	-0.07421	-0.05532	-0.04564	-0.0277	-0.02065	0
504	-0.26381	-0.20675	-0.15945	-0.12181	-0.0943	-0.07508	-0.05623	-0.04659	-0.02768	-0.02164	0
504.5	-0.26626	-0.20935	-0.16114	-0.12358	-0.09514	-0.07595	-0.05714	-0.04655	-0.02865	-0.02263	0
505	-0.26972	-0.21095	-0.16283	-0.12435	-0.09597	-0.07683	-0.05804	-0.0475	-0.02862	-0.02163	0
505.5	-0.27317	-0.21355	-0.16452	-0.12612	-0.09681	-0.0777	-0.05795	-0.04745	-0.0286	-0.02262	0
506	-0.27562	-0.21615	-0.16522	-0.1269	-0.09765	-0.07858	-0.05886	-0.0484	-0.02857	-0.02261	0
506.5	-0.27907	-0.21775	-0.16791	-0.12767	-0.09949	-0.07945	-0.05976	-0.04836	-0.02954	-0.0236	0
507	-0.28053	-0.21935	-0.16861	-0.12844	-0.09933	-0.07932	-0.05967	-0.04831	-0.02951	-0.0226	0
507.5	-0.28399	-0.22196	-0.17031	-0.13022	-0.10117	-0.0802	-0.06158	-0.05027	-0.03049	-0.02359	0
508	-0.28645	-0.22356	-0.171	-0.13099	-0.10101	-0.08007	-0.06049	-0.05022	-0.02946	-0.02258	0
508.5	-0.28991	-0.22616	-0.1737	-0.13276	-0.10286	-0.08195	-0.06239	-0.05117	-0.03144	-0.02457	0
509	-0.29237	-0.22676	-0.1744	-0.13254	-0.1027	-0.08182	-0.0623	-0.05013	-0.03141	-0.02357	0
509.5	-0.29482	-0.22936	-0.1761	-0.13432	-0.10354	-0.0827	-0.06321	-0.05108	-0.03138	-0.02456	0
510	-0.29828	-0.23097	-0.1778	-0.13509	-0.10438	-0.08357	-0.06312	-0.05203	-0.03136	-0.02455	0
510.5	-0.30175	-0.23357	-0.1795	-0.13687	-0.10522	-0.08445	-0.06402	-0.05199	-0.03233	-0.02554	0
511	-0.30422	-0.23518	-0.18121	-0.13765	-0.10606	-0.08532	-0.06493	-0.05294	-0.0323	-0.02554	0
511.5	-0.30568	-0.23678	-0.18191	-0.13843	-0.10691	-0.0852	-0.06484	-0.05289	-0.03228	-0.02453	0
512	-0.30914	-0.23839	-0.18361	-0.13921	-0.10775	-0.08608	-0.06575	-0.05385	-0.03225	-0.02552	0
512.5	-0.31161	-0.24099	-0.18432	-0.13999	-0.1086	-0.08595	-0.06666	-0.0538	-0.03222	-0.02551	0
513	-0.31408	-0.2426	-0.18602	-0.14077	-0.10944	-0.08783	-0.06657	-0.05476	-0.0332	-0.02551	0
513.5	-0.31755	-0.24421	-0.18773	-0.14255	-0.11028	-0.08771	-0.06747	-0.05471	-0.03317	-0.0265	0
514	-0.32002	-0.24682	-0.18943	-0.14333	-0.11113	-0.08859	-0.06838	-0.05567	-0.03414	-0.02649	0
514.5	-0.32149	-0.24743	-0.19014	-0.14412	-0.11098	-0.08846	-0.06729	-0.05562	-0.03312	-0.02649	0
515	-0.32396	-0.24903	-0.19185	-0.1449	-0.11182	-0.08934	-0.0682	-0.05557	-0.03409	-0.02648	0
515.5	-0.32743	-0.25164	-0.19256	-0.14668	-0.11267	-0.09022	-0.06911	-0.05653	-0.03406	-0.02747	0
516	-0.32991	-0.25325	-0.19427	-0.14746	-0.11351	-0.0911	-0.07002	-0.05748	-0.03504	-0.02746	0
516.5	-0.33138	-0.25386	-0.19498	-0.14725	-0.11436	-0.09098	-0.06893	-0.05644	-0.03401	-0.02746	0
517	-0.33385	-0.25647	-0.19669	-0.14903	-0.11521	-0.09186	-0.07084	-0.05739	-0.03499	-0.02745	0
517.5	-0.33733	-0.25808	-0.1974	-0.14982	-0.11606	-0.09174	-0.07075	-0.05735	-0.03496	-0.02744	0
518	-0.33981	-0.25969	-0.19911	-0.15061	-0.1159	-0.09261	-0.07166	-0.0583	-0.03593	-0.02843	0
518.5	-0.34229	-0.2623	-0.20083	-0.15139	-0.11775	-0.0945	-0.07257	-0.05926	-0.03591	-0.02943	0
519	-0.34477	-0.26391	-0.20254	-0.15318	-0.1186	-0.09437	-0.07348	-0.06021	-0.03688	-0.02942	0
519.5	-0.34725	-0.26452	-0.20226	-0.15296	-0.11845	-0.09425	-0.07239	-0.05917	-0.03685	-0.02841	0
520	-0.34873	-0.26514	-0.20297	-0.15275	-0.1183	-0.09414	-0.0723	-0.05912	-0.03583	-0.02841	0
520.5	-0.35121	-0.26775	-0.20569	-0.15454	-0.11915	-0.09502	-0.07321	-0.06008	-0.0368	-0.0294	0
521	-0.35369	-0.26936	-0.20641	-0.15533	-0.12	-0.0959	-0.07412	-0.06103	-0.03778	-0.02939	0
521.5	-0.35618	-0.27098	-0.20713	-0.15612	-0.11985	-0.09578	-0.07404	-0.05999	-0.03775	-0.02938	0
522	-0.35866	-0.27259	-0.20885	-0.15691	-0.1217	-0.09666	-0.07495	-0.06094	-0.03772	-0.03038	0
522.5	-0.36015	-0.2732	-0.20857	-0.1567	-0.12155	-0.09654	-0.07486	-0.0609	-0.0377	-0.02937	0
523	-0.36264	-0.27482	-0.21029	-0.1575	-0.12241	-0.09742	-0.07577	-0.06185	-0.03767	-0.03036	0
523.5	-0.36413	-0.27544	-0.21101	-0.15829	-0.12226	-0.0973	-0.07468	-0.06081	-0.03765	-0.02936	0
524	-0.36662	-0.27805	-0.21273	-0.15908	-0.12311	-0.09819	-0.07659	-0.06176	-0.03862	-0.03035	0
524.5	-0.3691	-0.27967	-0.21345	-0.16087	-0.12396	-0.09907	-0.07751	-0.06272	-0.03959	-0.03134	0
525	-0.3716	-0.28029	-0.21417	-0.16067	-0.12482	-0.09895	-0.07742	-0.06268	-0.03857	-0.03133	0
525.5	-0.37409	-0.2819	-0.2159	-0.16246	-0.12567	-0.10084	-0.07833	-0.06363	-0.03954	-0.03133	0
526	-0.37458	-0.28352	-0.21563	-0.16226	-0.12552	-0.09972	-0.07824	-0.06359	-0.03852	-0.03132	0
526.5	-0.37707	-0.28414	-0.21635	-0.16205	-0.12538	-0.1006	-0.07816	-0.06354	-0.03949	-0.03131	0
527	-0.37857	-0.28476	-0.21708	-0.16285	-0.12523	-0.10049	-0.07807	-0.0635	-0.03847	-0.03131	0
527.5	-0.38107	-0.28638	-0.2188	-0.16365	-0.12709	-0.10137	-0.07898	-0.06446	-0.04044	-0.0323	0
528	-0.38256	-0.287	-0.21953	-0.16345	-0.12694	-0.10125	-0.0789	-0.06541	-0.04041	-0.03229	0
528.5	-0.38406	-0.28862	-0.22026	-0.16424	-0.1278	-0.10214	-0.07981	-0.06537	-0.04039	-0.03228	0
529	-0.38556	-0.28924	-0.22099	-0.16504	-0.12765	-0.10202	-0.07972	-0.06532	-0.04036	-0.03228	0
529.5	-0.38706	-0.28986	-0.22172	-0.16484	-0.12751	-0.10191	-0.07963	-0.06528	-0.04034	-0.03327	0
530	-0.38856	-0.29148	-0.22145	-0.16564	-0.12837	-0.10279	-0.07955	-0.06624	-0.04031	-0.03226	0
530.5	-0.39006	-0.29211	-0.22218	-0.16544	-0.12822	-0.10268	-0.08046	-0.06619	-0.04029	-0.03226	0
531	-0.39157	-0.29273	-0.22291	-0.16624	-0.12808	-0.10256	-0.08038	-0.06515	-0.04026	-0.03225	0
531.5	-0.39407	-0.29435	-0.22465	-0.16704	-0.12994	-0.10445	-0.08229	-0.06711	-0.04123	-0.03424	0
532	-0.39458	-0.29498	-0.22438	-0.16684	-0.1288	-0.10334	-0.08121	-0.06606	-0.04121	-0.03323	0
532.5	-0.39608	-0.2956	-0.22411	-0.16664	-0.12966	-0.10322	-0.08112	-0.06702	-0.04118	-0.03323	0
533	-0.39759	-0.29723	-0.22585	-0.16745	-0.12952	-0.10411	-0.08204	-0.06698	-0.04216	-0.03422	0
533.5	-0.39909	-0.29685	-0.22658	-0.16725	-0.13038	-0.104	-0.08295	-0.06693	-0.04213	-0.03421	0
534	-0.4006	-0.29848	-0.22732	-0.16805	-0.13024	-0.10488	-0.08286	-0.06789	-0.04211	-0.03421	0
534.5	-0.40111	-0.2981	-0.22706	-0.16786	-0.13009	-0.10377	-0.08278	-0.06685	-0.04208	-0.0332	0
535	-0.40262	-0.29973	-0.2268	-0.16766	-0.13095	-0.10466	-0.08269	-0.06781	-0.04206	-0.03419	0
535.5	-0.40413	-0.30036	-0.22754	-0.16847	-0.13081	-0.10455	-0.08261	-0.06776	-0.04303	-0.03419	0
536	-0.40664	-0.30098	-0.22827	-0.16928	-0.13168	-0.10544	-0.08353	-0.06772	-0.04301	-0.03518	0
536.5	-0.40616	-0.30062	-0.22802	-0.16908	-0.13154	-0.10432	-0.08344	-0.06768	-0.04298	-0.03417	0
537	-0.40667	-0.30125	-0.22776	-0.16789	-0.1304	-0.10421	-0.08236	-0.06763	-0.04196	-0.03416	0
537.5	-0.40819	-0.30187	-0.2285	-0.16869	-0.13126	-0.1051	-0.08327	-0.06859	-0.04293	-0.03416	0
538	-0.4087	-0.3015	-0.22824	-0.16851	-0.13012	-0.10399	-0.08319	-0.06755	-0.04191	-0.03415	0
538.5	-0.41022	-0.30313	-0.22898	-0.16831	-0.13099	-0.10488	-0.08311	-0.06851	-0.04288	-0.03414	0
539	-0.41174	-0.30376	-0.22972	-0.16912	-0.13185	-0.10577	-0.08402	-0.06847	-0.04286	-0.03514	0
539.5	-0.41226	-0.30339	-0.22947	-0.16893	-0.13071	-0.10466	-0.08394	-0.06842	-0.04283	-0.03513	0
540	-0.41378	-0.30503	-0.23022	-0.16874	-0.13158	-0.10555	-0.08386	-0.06938	-0.04381	-0.03612	0
540.5	-0.4143	-0.30466	-0.22996	-0.16955	-0.13144	-0.10544	-0.08477	-0.06934	-0.04378	-0.03512	0
541	-0.41482	-0.3053	-0.22971	-0.16937	-0.1313	-0.10533	-0.08369	-0.0683	-0.04376	-0.03511	0
541.5	-0.41534	-0.30493	-0.23046	-0.16918	-0.13117	-0.10522	-0.08361	-0.06926	-0.04273	-0.0351	0
542	-0.41687	-0.30557	-0.2302	-0.16899	-0.13204	-0.10611	-0.08453	-0.07021	-0.04371	-0.0361	0
542.5	-0.41739	-0.3062	-0.22995	-0.1688	-0.1309	-0.10601	-0.08444	-0.06917	-0.04368	-0.03609	0
543	-0.41792	-0.30583	-0.2297	-0.16862	-0.13077	-0.1049	-0.08436	-0.06913	-0.04366	-0.03608	0
543.5	-0.41845	-0.30547	-0.22945	-0.16843	-0.13063	-0.10479	-0.08428	-0.06909	-0.04363	-0.03507	0
544	-0.41797	-0.30611	-0.2302	-0.16825	-0.1305	-0.10468	-0.0842	-0.06905	-0.04361	-0.03507	0
544.5	-0.4195	-0.30574	-0.22995	-0.16806	-0.13037	-0.10457	-0.08412	-0.06901	-0.04359	-0.03606	0
545	-0.42003	-0.30639	-0.2297	-0.16788	-0.13024	-0.10446	-0.08403	-0.06897	-0.04356	-0.03505	0
545.5	-0.42057	-0.30602	-0.22945	-0.16769	-0.1301	-0.10536	-0.08495	-0.06993	-0.04354	-0.03605	0
546	-0.4201	-0.30666	-0.22921	-0.16751	-0.12997	-0.10525	-0.08487	-0.06988	-0.04451	-0.03604	0
546.5	-0.42163	-0.3063	-0.22996	-0.16733	-0.13084	-0.10514	-0.08479	-0.06984	-0.04449	-0.03603	0
547	-0.42116	-0.30594	-0.22971	-0.16715	-0.13071	-0.10504	-0.08471	-0.0698	-0.04446	-0.03703	0
547.5	-0.4217	-0.30658	-0.22947	-0.16697	-0.13058	-0.10493	-0.08563	-0.06976	-0.04544	-0.03702	0
548	-0.42123	-0.30622	-0.22922	-0.16678	-0.12945	-0.10482	-0.08455	-0.06972	-0.04441	-0.03601	0
548.5	-0.42276	-0.30587	-0.22898	-0.1666	-0.13032	-0.10472	-0.08547	-0.07068	-0.04439	-0.03701	0
549	-0.4223	-0.30551	-0.22874	-0.16542	-0.12919	-0.10461	-0.08439	-0.06964	-0.04437	-0.037	0
549.5	-0.42084	-0.30415	-0.22749	-0.16524	-0.12806	-0.10351	-0.08431	-0.0696	-0.04334	-0.03599	0
550	-0.42038	-0.30379	-0.22625	-0.16406	-0.12793	-0.1024	-0.08323	-0.06856	-0.04332	-0.03499	0
550.5	-0.42092	-0.30344	-0.22701	-0.16389	-0.1288	-0.1033	-0.08315	-0.06952	-0.04429	-0.03598	0
551	-0.42046	-0.30308	-0.22577	-0.16371	-0.12767	-0.10219	-0.08407	-0.06948	-0.04427	-0.03597	0
551.5	-0.42	-0.30273	-0.22453	-0.16253	-0.12655	-0.10209	-0.08399	-0.06844	-0.04425	-0.03597	0
552	-0.41955	-0.30138	-0.22429	-0.16235	-0.12642	-0.10198	-0.08291	-0.0684	-0.04322	-0.03596	0
552.5	-0.42109	-0.30202	-0.22505	-0.16218	-0.12729	-0.10288	-0.08383	-0.07036	-0.0442	-0.03695	0
553	-0.41964	-0.29967	-0.22281	-0.161	-0.12616	-0.10078	-0.08275	-0.06932	-0.04417	-0.03595	0
553.5	-0.41918	-0.29932	-0.22258	-0.15982	-0.12504	-0.10067	-0.08267	-0.06928	-0.04415	-0.03594	0
554	-0.41772	-0.29897	-0.22234	-0.15965	-0.12491	-0.10057	-0.0836	-0.06924	-0.04413	-0.03593	0
554.5	-0.41728	-0.29862	-0.2211	-0.15947	-0.12479	-0.10047	-0.08352	-0.0692	-0.0441	-0.03693	0
555	-0.41683	-0.29626	-0.21987	-0.1573	-0.12366	-0.09937	-0.08244	-0.06816	-0.04408	-0.03592	0
555.5	-0.41438	-0.29492	-0.21763	-0.15613	-0.12254	-0.09826	-0.08136	-0.06712	-0.04306	-0.03591	0
556	-0.41493	-0.29457	-0.2174	-0.15595	-0.12241	-0.09816	-0.08128	-0.06808	-0.04403	-0.03591	0
556.5	-0.41348	-0.29322	-0.21616	-0.15478	-0.12129	-0.09806	-0.08121	-0.06704	-0.04301	-0.0359	0
557	-0.41303	-0.29287	-0.21593	-0.15461	-0.12116	-0.09796	-0.08113	-0.068	-0.04398	-0.0359	0
557.5	-0.41158	-0.29052	-0.2147	-0.15344	-0.12004	-0.09686	-0.08105	-0.06797	-0.04396	-0.03589	0
558	-0.40914	-0.28918	-0.21346	-0.15227	-0.11891	-0.09676	-0.07998	-0.06693	-0.04394	-0.03588	0
558.5	-0.40869	-0.28783	-0.21123	-0.1511	-0.11879	-0.09566	-0.0799	-0.06689	-0.04391	-0.03588	0
559	-0.40725	-0.28649	-0.211	-0.14993	-0.11767	-0.09556	-0.07982	-0.06685	-0.04289	-0.03587	0
559.5	-0.40581	-0.28514	-0.20978	-0.14876	-0.11655	-0.09546	-0.07975	-0.06681	-0.04387	-0.03586	0
560	-0.40336	-0.2828	-0.20755	-0.14659	-0.11542	-0.09335	-0.07867	-0.06577	-0.04284	-0.03586	0
560.5	-0.40092	-0.28046	-0.20531	-0.14542	-0.1143	-0.09225	-0.07759	-0.06573	-0.04182	-0.03485	0
561	-0.39948	-0.27911	-0.20409	-0.14426	-0.11318	-0.09215	-0.07752	-0.0657	-0.0428	-0.03584	0
561.5	-0.39804	-0.27677	-0.20186	-0.14209	-0.11206	-0.09106	-0.07644	-0.06466	-0.04178	-0.03484	0
562	-0.39561	-0.27543	-0.20064	-0.14192	-0.11194	-0.09096	-0.07737	-0.06462	-0.04275	-0.03583	0
562.5	-0.39417	-0.27309	-0.19841	-0.13976	-0.11082	-0.08986	-0.07629	-0.06458	-0.04273	-0.03583	0
563	-0.39173	-0.27175	-0.19618	-0.13859	-0.1097	-0.08876	-0.07522	-0.06354	-0.04171	-0.03482	0
563.5	-0.3893	-0.26941	-0.19496	-0.13643	-0.10858	-0.08766	-0.07514	-0.06351	-0.04268	-0.03481	0
564	-0.38686	-0.26707	-0.19373	-0.13526	-0.10746	-0.08756	-0.07406	-0.06347	-0.04166	-0.03481	0
564.5	-0.38343	-0.26373	-0.19051	-0.1331	-0.10534	-0.08546	-0.07299	-0.06243	-0.04064	-0.0348	0
565	-0.381	-0.2614	-0.18829	-0.13093	-0.10322	-0.08437	-0.07192	-0.06139	-0.04061	-0.03379	0
565.5	-0.37857	-0.25906	-0.18606	-0.12877	-0.10211	-0.08327	-0.07184	-0.06136	-0.04059	-0.03479	0
566	-0.37614	-0.25772	-0.18384	-0.12761	-0.10199	-0.08317	-0.07177	-0.06132	-0.04057	-0.03478	0
566.5	-0.37271	-0.25439	-0.18162	-0.12544	-0.09987	-0.08207	-0.07069	-0.06028	-0.04055	-0.03377	0
567	-0.36928	-0.25105	-0.1794	-0.12329	-0.09875	-0.07998	-0.06962	-0.06025	-0.03952	-0.03377	0
567.5	-0.36685	-0.24872	-0.17718	-0.12112	-0.09663	-0.07888	-0.06854	-0.05921	-0.0395	-0.03276	0
568	-0.36442	-0.24539	-0.17396	-0.11896	-0.09452	-0.07779	-0.06747	-0.05817	-0.03948	-0.03276	0
568.5	-0.36	-0.24305	-0.17174	-0.1168	-0.0934	-0.07669	-0.0664	-0.05813	-0.03946	-0.03275	0
569	-0.35757	-0.23972	-0.16952	-0.11464	-0.09229	-0.07559	-0.06633	-0.0571	-0.03843	-0.03274	0
569.5	-0.35315	-0.23539	-0.1663	-0.11249	-0.08917	-0.0735	-0.06425	-0.05606	-0.03741	-0.03174	0
570	-0.34972	-0.23306	-0.16408	-0.11033	-0.08905	-0.0724	-0.06418	-0.05602	-0.03839	-0.03273	0
570.5	-0.34731	-0.23073	-0.16187	-0.10917	-0.08794	-0.07231	-0.06311	-0.05599	-0.03837	-0.03273	0
571	-0.34288	-0.2274	-0.15765	-0.10601	-0.08583	-0.07021	-0.06203	-0.05495	-0.03735	-0.03172	0
571.5	-0.33946	-0.22407	-0.15544	-0.10385	-0.08371	-0.06812	-0.06096	-0.05392	-0.03632	-0.03171	0
572	-0.33504	-0.21974	-0.15122	-0.1007	-0.0816	-0.06703	-0.05989	-0.05288	-0.0353	-0.03071	0
572.5	-0.33263	-0.21742	-0.15	-0.09954	-0.08048	-0.06593	-0.05982	-0.05284	-0.03628	-0.0317	0
573	-0.32821	-0.21409	-0.14679	-0.09638	-0.07837	-0.06484	-0.05775	-0.05281	-0.03526	-0.0307	0
573.5	-0.32379	-0.21077	-0.14358	-0.09423	-0.07626	-0.06274	-0.05767	-0.05177	-0.03523	-0.03069	0
574	-0.32038	-0.20744	-0.14036	-0.09107	-0.07515	-0.06165	-0.0566	-0.05074	-0.03421	-0.02968	0
574.5	-0.31696	-0.20312	-0.13815	-0.08892	-0.07303	-0.06056	-0.05553	-0.0497	-0.03519	-0.02968	0
575	-0.31155	-0.19879	-0.13394	-0.08577	-0.06992	-0.05746	-0.05346	-0.04767	-0.03317	-0.02867	0
575.5	-0.30813	-0.19547	-0.13173	-0.08361	-0.06881	-0.05737	-0.05239	-0.04863	-0.03315	-0.02867	0
576	-0.30272	-0.19115	-0.12752	-0.08046	-0.0657	-0.05528	-0.05132	-0.0466	-0.03213	-0.02766	0
576.5	-0.29931	-0.18883	-0.12431	-0.07831	-0.06459	-0.05419	-0.05025	-0.04656	-0.0321	-0.02765	0
577	-0.2949	-0.18451	-0.1221	-0.07616	-0.06348	-0.0521	-0.04918	-0.04553	-0.03208	-0.02765	0
577.5	-0.2915	-0.18118	-0.11889	-0.07401	-0.06137	-0.05101	-0.04911	-0.04549	-0.03206	-0.02764	0
578	-0.28609	-0.17687	-0.11468	-0.07186	-0.05926	-0.04891	-0.04704	-0.04446	-0.03104	-0.02664	0
578.5	-0.28268	-0.17455	-0.11247	-0.06871	-0.05815	-0.04882	-0.04697	-0.04342	-0.03102	-0.02663	0
579	-0.27827	-0.17023	-0.10926	-0.06656	-0.05504	-0.04673	-0.0449	-0.04239	-0.03	-0.02662	0
579.5	-0.27487	-0.16692	-0.10706	-0.06441	-0.05393	-0.04564	-0.04483	-0.04235	-0.02998	-0.02662	0
580	-0.26947	-0.1626	-0.10285	-0.06126	-0.05182	-0.04355	-0.04276	-0.04132	-0.02895	-0.02561	0
580.5	-0.26506	-0.15928	-0.09965	-0.05911	-0.04872	-0.04146	-0.04169	-0.04028	-0.02893	-0.02461	0
581	-0.26166	-0.15597	-0.09744	-0.05696	-0.04861	-0.04037	-0.04162	-0.03925	-0.02791	-0.0246	0
581.5	-0.25625	-0.15165	-0.09424	-0.05381	-0.0455	-0.03928	-0.03955	-0.03822	-0.02789	-0.0246	0
582	-0.25186	-0.14834	-0.09003	-0.05167	-0.04339	-0.03719	-0.03848	-0.03718	-0.02687	-0.02359	0
582.5	-0.24746	-0.14403	-0.08683	-0.04852	-0.04129	-0.0351	-0.03742	-0.03615	-0.02685	-0.02358	0
583	-0.24306	-0.14072	-0.08462	-0.04637	-0.04018	-0.03501	-0.03635	-0.03611	-0.02583	-0.02358	0
583.5	-0.23866	-0.13741	-0.08142	-0.04423	-0.03807	-0.03293	-0.03528	-0.03508	-0.02581	-0.02257	0
584	-0.23426	-0.1331	-0.07822	-0.04108	-0.03597	-0.03184	-0.03422	-0.03405	-0.02479	-0.02157	0
584.5	-0.23087	-0.13078	-0.07602	-0.03994	-0.03486	-0.03075	-0.03315	-0.03401	-0.02477	-0.02256	0
585	-0.22547	-0.12648	-0.07282	-0.0368	-0.03376	-0.02866	-0.03208	-0.03298	-0.02475	-0.02156	0
585.5	-0.22108	-0.12217	-0.06962	-0.03465	-0.03065	-0.02757	-0.03101	-0.03095	-0.02372	-0.02155	0
586	-0.21669	-0.11886	-0.06642	-0.03151	-0.02955	-0.02549	-0.02995	-0.03091	-0.0237	-0.02054	0
586.5	-0.21229	-0.11556	-0.06322	-0.02937	-0.02744	-0.0244	-0.02888	-0.02988	-0.02268	-0.02054	0
587	-0.2089	-0.11325	-0.06102	-0.02822	-0.02634	-0.02331	-0.02781	-0.02985	-0.02266	-0.02053	0
587.5	-0.20451	-0.10894	-0.05882	-0.02608	-0.02424	-0.02223	-0.02675	-0.02882	-0.02164	-0.01953	0
588	-0.20012	-0.10564	-0.05562	-0.02294	-0.02313	-0.02014	-0.02568	-0.02778	-0.02162	-0.01952	0
588.5	-0.19574	-0.10134	-0.05242	-0.0208	-0.02103	-0.01905	-0.02461	-0.02675	-0.0206	-0.01852	0
589	-0.19135	-0.09803	-0.04923	-0.01866	-0.01893	-0.01797	-0.02355	-0.02572	-0.01958	-0.01751	0
589.5	-0.18796	-0.09573	-0.04703	-0.01652	-0.01783	-0.01688	-0.02348	-0.02569	-0.02056	-0.01851	0
590	-0.18358	-0.09143	-0.04483	-0.01438	-0.01572	-0.0148	-0.02142	-0.02465	-0.01954	-0.0175	0
590.5	-0.1802	-0.08913	-0.04264	-0.01324	-0.01462	-0.01471	-0.02135	-0.02462	-0.01952	-0.01749	0
591	-0.17581	-0.08583	-0.03944	-0.01111	-0.01352	-0.01363	-0.02029	-0.02359	-0.0185	-0.01749	0
591.5	-0.17143	-0.08153	-0.03625	-0.00797	-0.01142	-0.01154	-0.01822	-0.02256	-0.01748	-0.01648	0
592	-0.16804	-0.07923	-0.03506	-0.00683	-0.01032	-0.01046	-0.01816	-0.02253	-0.01746	-0.01648	0
592.5	-0.16366	-0.07594	-0.03186	-0.00469	-0.00822	-0.00938	-0.01709	-0.0215	-0.01744	-0.01547	0
593	-0.15929	-0.07265	-0.02867	-0.00256	-0.00612	-0.00729	-0.01603	-0.02046	-0.01642	-0.01547	0
593.5	-0.1569	-0.07035	-0.02748	-0.00142	-0.00602	-0.00721	-0.01496	-0.02043	-0.0174	-0.01546	0
594	-0.15153	-0.06705	-0.02428	0.00071545	-0.00392	-0.00512	-0.0139	-0.0194	-0.01638	-0.01546	0
594.5	-0.14815	-0.06376	-0.02209	0.00285	-0.00282	-0.00404	-0.01284	-0.01837	-0.01536	-0.01445	0
595	-0.14478	-0.06147	-0.0199	0.00399	-0.00173	-0.00296	-0.01277	-0.01834	-0.01534	-0.01445	0
595.5	-0.1404	-0.05817	-0.01671	0.00612	0.000371346	-0.00188	-0.01171	-0.01731	-0.01433	-0.01344	0
596	-0.13703	-0.05588	-0.01552	0.00825	0.00147	-0.00179	-0.01065	-0.01728	-0.01431	-0.01344	0
596.5	-0.13365	-0.05259	-0.01233	0.01039	0.00357	0.00029017	-0.00959	-0.01525	-0.01429	-0.01343	0
597	-0.13028	-0.0493	-0.01114	0.01152	0.00367	0.00137	-0.00952	-0.01522	-0.01327	-0.01343	0
597.5	-0.12591	-0.04602	-0.00795	0.01365	0.00576	0.00245	-0.00846	-0.01419	-0.01325	-0.01242	0
598	-0.12254	-0.04373	-0.00677	0.01478	0.00686	0.00353	-0.0084	-0.01416	-0.01323	-0.01242	0
598.5	-0.11816	-0.04144	-0.00358	0.01692	0.00795	0.00462	-0.00634	-0.01313	-0.01221	-0.01141	0
599	-0.1158	-0.03815	-0.00239	0.01804	0.00905	0.0057	-0.00627	-0.0131	-0.01219	-0.01241	0
599.5	-0.11243	-0.03587	-0.000200414	0.01917	0.01014	0.00578	-0.00521	-0.01307	-0.01217	-0.0114	0
600	-0.10806	-0.03258	0.00298	0.0213	0.01224	0.00786	-0.00415	-0.01104	-0.01115	-0.0104	0
600.5	-0.1047	-0.0303	0.00417	0.02344	0.01333	0.00794	-0.00309	-0.01101	-0.01113	-0.01039	0
601	-0.10133	-0.02801	0.00636	0.02457	0.01343	0.00902	-0.00303	-0.00998	-0.01012	-0.01039	0
601.5	-0.09797	-0.02573	0.00754	0.02569	0.01552	0.01009	-0.00197	-0.00995	-0.0101	-0.01038	0
602	-0.09561	-0.02345	0.00973	0.02682	0.01562	0.01017	-0.00191	-0.00892	-0.01008	-0.01037	0
602.5	-0.09224	-0.02117	0.01091	0.02795	0.01671	0.01125	-0.000847037	-0.00889	-0.00906	-0.00937	0
603	-0.08888	-0.01989	0.01209	0.02908	0.0178	0.01233	-0.000786613	-0.00886	-0.00904	-0.00937	0
603.5	-0.08652	-0.01761	0.01428	0.0302	0.0189	0.01241	0.00027381	-0.00783	-0.00902	-0.00936	0
604	-0.08316	-0.01434	0.01646	0.03233	0.01999	0.01349	0.00033191	-0.0078	-0.00801	-0.00936	0
604.5	-0.0798	-0.01206	0.01764	0.03346	0.02008	0.01457	0.00139	-0.00678	-0.00799	-0.00835	0
605	-0.07644	-0.01078	0.01882	0.03458	0.02217	0.01565	0.00245	-0.00675	-0.00797	-0.00835	0
605.5	-0.07409	-0.00851	0.02101	0.0357	0.02226	0.01673	0.00351	-0.00572	-0.00695	-0.00834	0
606	-0.07073	-0.00623	0.02219	0.03683	0.02336	0.0168	0.00357	-0.00469	-0.00693	-0.00734	0
606.5	-0.06838	-0.00496	0.02337	0.03695	0.02345	0.01688	0.00363	-0.00566	-0.00692	-0.00833	0
607	-0.06602	-0.00268	0.02455	0.03807	0.02454	0.01796	0.00369	-0.00464	-0.0069	-0.00733	0
607.5	-0.06267	-0.000410261	0.02673	0.0392	0.02563	0.01903	0.00475	-0.00361	-0.00588	-0.00732	0
608	-0.05932	0.00186	0.02791	0.04132	0.02672	0.02011	0.0058	-0.00358	-0.00486	-0.00632	0
608.5	-0.05797	0.00313	0.02909	0.04144	0.02681	0.01918	0.00586	-0.00355	-0.00584	-0.00631	0
609	-0.05462	0.0044	0.03027	0.04257	0.0279	0.02026	0.00592	-0.00252	-0.00483	-0.00631	0
609.5	-0.05327	0.00567	0.03044	0.04269	0.02799	0.02033	0.00698	-0.0025	-0.00481	-0.0063	0
610	-0.04992	0.00793	0.03262	0.04381	0.02908	0.02141	0.00703	-0.00147	-0.00479	-0.0063	0
610.5	-0.04757	0.0092	0.03379	0.04393	0.02916	0.02149	0.00709	-0.00244	-0.00477	-0.00629	0
611	-0.04522	0.01146	0.03497	0.04505	0.03025	0.02256	0.00815	-0.000416126	-0.00376	-0.00529	0
611.5	-0.04288	0.01273	0.03515	0.04517	0.03034	0.02264	0.00821	-0.00139	-0.00374	-0.00528	0
612	-0.04053	0.01399	0.03632	0.04629	0.03042	0.02271	0.00826	-0.00136	-0.00372	-0.00528	0
612.5	-0.03819	0.01526	0.0365	0.04641	0.03151	0.02378	0.00932	-0.000336437	-0.00371	-0.00528	0
613	-0.03685	0.01652	0.03768	0.04652	0.0316	0.02386	0.00937	-0.000310289	-0.00369	-0.00527	0
613.5	-0.0345	0.01678	0.03885	0.04764	0.03168	0.02393	0.00943	-0.000284141	-0.00267	-0.00527	0
614	-0.03317	0.01904	0.03902	0.04776	0.03177	0.02401	0.00948	0.000742007	-0.00265	-0.00426	0
614.5	-0.03082	0.0203	0.0402	0.04788	0.03186	0.02408	0.00954	0.000768155	-0.00264	-0.00426	0
615	-0.02848	0.02156	0.04037	0.04899	0.03295	0.02515	0.0106	0.000793058	-0.00262	-0.00425	0
615.5	-0.02714	0.02282	0.04155	0.04911	0.03303	0.02522	0.01065	0.000819206	-0.0016	-0.00325	0
616	-0.0248	0.02408	0.04272	0.05023	0.03411	0.0253	0.01171	0.00185	-0.00159	-0.00324	0
616.5	-0.02447	0.02333	0.04189	0.04934	0.0332	0.02537	0.01076	0.00187	-0.00157	-0.00324	0
617	-0.02113	0.02558	0.04306	0.05046	0.03428	0.02644	0.01181	0.0019	-0.00055449	-0.00324	0
617.5	-0.0208	0.02584	0.04323	0.04957	0.03337	0.02651	0.01187	0.00192	-0.00154	-0.00323	0
618	-0.01847	0.02709	0.0444	0.05069	0.03445	0.02658	0.01192	0.00294	-0.000521346	-0.00223	0
618.5	-0.01713	0.02735	0.04357	0.0498	0.03453	0.02665	0.01198	0.00197	-0.00151	-0.00222	0
619	-0.0158	0.0286	0.04474	0.05091	0.03462	0.02672	0.01303	0.00299	-0.000488992	-0.00222	0
619.5	-0.01447	0.02885	0.04491	0.05103	0.0347	0.0268	0.01208	0.00302	-0.00047321	-0.00221	0
620	-0.01314	0.02909	0.04508	0.05014	0.03378	0.02587	0.01214	0.00304	-0.000457428	-0.00221	0
620.5	-0.01081	0.03034	0.04625	0.05125	0.03486	0.02693	0.01319	0.00307	0.000559144	-0.00121	0
621	-0.01048	0.03059	0.04542	0.05136	0.03494	0.02701	0.01324	0.00309	0.000574926	-0.0012	0
621.5	-0.00916	0.03084	0.04559	0.05047	0.03503	0.02707	0.0133	0.00312	0.000590709	-0.0012	0
622	-0.00883	0.03109	0.04575	0.05058	0.03411	0.02714	0.01335	0.00314	0.000606491	-0.00119	0
622.5	-0.0075	0.03233	0.04592	0.05069	0.03419	0.02721	0.0134	0.00316	0.000621485	-0.00119	0
623	-0.00618	0.03257	0.04609	0.0508	0.03427	0.02728	0.01345	0.00419	0.000637267	-0.00118	0
623.5	-0.00486	0.03281	0.04626	0.04991	0.03435	0.02735	0.0135	0.00421	0.000653049	-0.00118	0
624	-0.00453	0.03206	0.04542	0.05002	0.03343	0.02642	0.01255	0.00324	0.000668043	-0.00118	0
624.5	-0.00221	0.0333	0.04659	0.05013	0.03451	0.02749	0.01361	0.00426	0.00168	-0.000172851	0
625	-0.000891672	0.03454	0.04676	0.05023	0.03459	0.02756	0.01466	0.00428	0.0017	-0.000168805	0
625.5	-0.00157	0.03378	0.04592	0.04935	0.03367	0.02662	0.01371	0.0043	0.00171	-0.000164985	0
626	-0.000246965	0.03401	0.04608	0.04945	0.03375	0.02669	0.01376	0.00433	0.00173	-0.000160939	0
626.5	0.00107	0.03426	0.04625	0.04956	0.03382	0.02676	0.01381	0.00435	0.00174	-0.000157119	0
627	0.00138	0.03549	0.04641	0.04966	0.0339	0.02682	0.01386	0.00537	0.00276	0.000846702	0
627.5	0.0017	0.03472	0.04558	0.04877	0.03298	0.02589	0.01291	0.00439	0.00177	-0.000149477	0
628	0.00302	0.03496	0.04574	0.04788	0.03305	0.02596	0.01396	0.00542	0.00279	0.000854344	0
628.5	0.00334	0.03419	0.04491	0.04798	0.03313	0.02602	0.01301	0.00444	0.0028	-0.000141836	0
629	0.00465	0.03543	0.04506	0.04809	0.03321	0.02609	0.01406	0.00546	0.00282	0.000861985	0
629.5	0.00496	0.03466	0.04423	0.04719	0.03229	0.02615	0.01411	0.00448	0.00183	0.000865806	0
630	0.00527	0.03389	0.04439	0.04629	0.03136	0.02522	0.01316	0.0045	0.00185	-0.000130599	0
630.5	0.00559	0.03511	0.04455	0.0464	0.03144	0.02528	0.0142	0.00453	0.00286	0.000873222	0
631	0.00589	0.03434	0.04371	0.0455	0.03151	0.02535	0.01325	0.00455	0.00288	0.000876818	0
631.5	0.0062	0.03457	0.04288	0.0456	0.03059	0.02441	0.0133	0.00457	0.00189	0.000880414	0
632	0.00651	0.0338	0.04304	0.04471	0.02966	0.02448	0.01235	0.00459	0.0019	0.00088401	0
632.5	0.00782	0.03402	0.04319	0.0448	0.03074	0.02454	0.01339	0.00561	0.00292	0.00189	0
633	0.00812	0.03425	0.04235	0.04491	0.02981	0.02461	0.01344	0.00463	0.00293	0.00189	0
633.5	0.00843	0.03347	0.04151	0.04401	0.02989	0.02467	0.01349	0.00465	0.00295	0.000894798	0
634	0.00873	0.03369	0.04167	0.04311	0.02996	0.02373	0.01354	0.00567	0.00296	0.0019	0
634.5	0.00904	0.03391	0.04183	0.04321	0.02903	0.0238	0.01359	0.00469	0.00297	0.0019	0
635	0.00834	0.03213	0.03999	0.04131	0.0281	0.02286	0.01163	0.00371	0.00199	0.000905361	0
635.5	0.00865	0.03235	0.03915	0.04141	0.02718	0.02192	0.01168	0.00373	0.002	0.000908732	0
636	0.00895	0.03157	0.03931	0.04051	0.02725	0.02198	0.01172	0.00375	0.00201	0.000912103	0
636.5	0.00925	0.03179	0.03846	0.0406	0.02732	0.02204	0.01177	0.00377	0.00203	0.000915474	0
637	0.00955	0.03101	0.03862	0.0397	0.02639	0.02211	0.01182	0.00379	0.00204	0.000918846	0
637.5	0.00984	0.03122	0.03778	0.0388	0.02646	0.02117	0.01186	0.00381	0.00205	0.000922217	0
638	0.01014	0.03143	0.03794	0.0389	0.02654	0.02123	0.01191	0.00383	0.00307	0.000925588	0
638.5	0.01044	0.03065	0.03709	0.039	0.02561	0.02129	0.01195	0.00485	0.00308	0.00193	0
639	0.00974	0.02986	0.03625	0.03709	0.02468	0.02035	0.011	0.00387	0.00209	0.000932106	0
639.5	0.01003	0.03007	0.0364	0.03719	0.02475	0.02041	0.01104	0.00389	0.00211	0.000935252	0
640	0.01032	0.02928	0.03556	0.03628	0.02482	0.02047	0.01109	0.0039	0.00312	0.00194	0
640.5	0.01062	0.02849	0.03471	0.03538	0.02389	0.01953	0.01013	0.00392	0.00213	0.00094177	0
641	0.01091	0.0287	0.03486	0.03547	0.02396	0.01959	0.01117	0.00394	0.00314	0.00194	0
641.5	0.0112	0.0289	0.03402	0.03557	0.02303	0.01965	0.01122	0.00396	0.00316	0.00195	0
642	0.01049	0.02711	0.03317	0.03366	0.02209	0.01871	0.01026	0.00298	0.00217	0.00195	0
642.5	0.01078	0.02731	0.03333	0.03376	0.02216	0.01877	0.0103	0.004	0.00318	0.00195	0
643	0.01107	0.02652	0.03148	0.03285	0.02123	0.01783	0.00935	0.00301	0.00219	0.000957277	0
643.5	0.01135	0.02672	0.03164	0.03194	0.0213	0.01789	0.01039	0.00303	0.00221	0.00196	0
644	0.01164	0.02693	0.03179	0.03203	0.02136	0.01795	0.01043	0.00405	0.00322	0.00196	0
644.5	0.01093	0.02513	0.03094	0.03113	0.02043	0.018	0.00947	0.00307	0.00223	0.00197	0
645	0.01021	0.02432	0.02909	0.03022	0.0195	0.01706	0.00852	0.00308	0.00224	0.000969189	0
645.5	0.01049	0.02453	0.02925	0.02931	0.01957	0.01712	0.00956	0.0031	0.00225	0.00197	0
646	0.01078	0.02472	0.0294	0.0294	0.01963	0.01718	0.0096	0.00312	0.00327	0.00197	0
646.5	0.01006	0.02392	0.02855	0.02849	0.0187	0.01623	0.00864	0.00313	0.00228	0.00198	0
647	0.01034	0.02311	0.0277	0.02758	0.01776	0.01529	0.00868	0.00215	0.00229	0.000980651	0
647.5	0.01063	0.02331	0.02685	0.02767	0.01783	0.01635	0.00872	0.00317	0.0033	0.00198	0
648	0.0099	0.0225	0.026	0.02676	0.01689	0.0154	0.00876	0.00218	0.00231	0.00199	0
648.5	0.01118	0.0227	0.02615	0.02685	0.01696	0.01546	0.00881	0.0032	0.00332	0.00199	0
649	0.01046	0.02189	0.0253	0.02594	0.01702	0.01451	0.00885	0.00222	0.00233	0.00199	0
649.5	0.00973	0.02108	0.02445	0.02503	0.01609	0.01457	0.00788	0.00223	0.00235	0.00199	0
650	0.01101	0.02127	0.0246	0.02511	0.01615	0.01462	0.00792	0.00325	0.00336	0.003	0
650.5	0.01029	0.02045	0.02375	0.0242	0.01521	0.01368	0.00796	0.00226	0.00237	0.002	0
651	0.00956	0.01964	0.02289	0.02429	0.01528	0.01273	0.007	0.00228	0.00238	0.002	0
651.5	0.00984	0.01883	0.02304	0.02237	0.01434	0.01279	0.00704	0.00229	0.00239	0.001	0
652	0.01011	0.01901	0.02319	0.02346	0.0144	0.01384	0.00808	0.00231	0.0024	0.00201	0
652.5	0.00939	0.0192	0.02235	0.02255	0.01447	0.0129	0.00712	0.00233	0.00242	0.00201	0
653	0.00965	0.01838	0.02149	0.02163	0.01353	0.01295	0.00716	0.00234	0.00242	0.00201	0
653.5	0.00892	0.01756	0.02063	0.02071	0.01359	0.012	0.0062	0.00135	0.00243	0.00201	0
654	0.01019	0.01874	0.02078	0.0208	0.01365	0.01206	0.00724	0.00236	0.00244	0.00202	0
654.5	0.00946	0.01792	0.01993	0.02089	0.01271	0.01211	0.00627	0.00238	0.00245	0.00202	0
655	0.00873	0.0171	0.01908	0.01997	0.01277	0.01116	0.00631	0.0014	0.00246	0.00202	0
655.5	0.00799	0.01627	0.01922	0.01905	0.01183	0.01121	0.00534	0.0014	0.00247	0.00202	0
656	0.00926	0.01645	0.01937	0.01914	0.01189	0.01127	0.00638	0.00142	0.00248	0.00203	0
656.5	0.00851	0.01662	0.01851	0.01921	0.01195	0.01131	0.00642	0.00143	0.00249	0.00202	0
657	0.00879	0.0158	0.01766	0.0183	0.01101	0.01037	0.00546	0.00145	0.0025	0.00203	0
657.5	0.00805	0.01497	0.01681	0.01738	0.01107	0.01042	0.00549	0.00146	0.00251	0.00203	0
658	0.00731	0.01414	0.01695	0.01746	0.01013	0.00947	0.00553	0.000472649	0.00252	0.00204	0
658.5	0.00757	0.01431	0.01609	0.01655	0.01019	0.00952	0.00557	0.000486908	0.00253	0.00103	0
659	0.00783	0.01449	0.01624	0.01663	0.01025	0.00958	0.0056	0.0015	0.00254	0.00204	0
659.5	0.00808	0.01365	0.01538	0.0157	0.0093	0.00962	0.00563	0.00151	0.00254	0.00203	0
660	0.00735	0.01282	0.01453	0.01579	0.00936	0.00867	0.00467	0.00152	0.00256	0.00204	0
660.5	0.00761	0.01299	0.01468	0.01487	0.00842	0.00873	0.00471	0.000544976	0.00257	0.00205	0
661	0.00686	0.01215	0.01381	0.01395	0.00848	0.00878	0.00374	0.000550299	0.00158	0.00105	0
661.5	0.00812	0.01332	0.01396	0.01503	0.00853	0.00883	0.00478	0.00156	0.00259	0.00205	0
662	0.00837	0.01248	0.0141	0.0141	0.00859	0.00887	0.00481	0.00157	0.0026	0.00205	0
662.5	0.00762	0.01164	0.01324	0.01418	0.00765	0.00792	0.00484	0.00158	0.00261	0.00206	0
663	0.00788	0.0118	0.01239	0.01326	0.0077	0.00797	0.00388	0.00159	0.00261	0.00205	0
663.5	0.00713	0.01196	0.01253	0.01334	0.00776	0.00802	0.00392	0.0006098	0.00262	0.00206	0
664	0.00738	0.01111	0.01167	0.01241	0.00681	0.00706	0.00394	0.00061297	0.00262	0.00106	0
664.5	0.00663	0.01127	0.01181	0.01249	0.00687	0.00712	0.00398	0.000625961	0.00164	0.00107	0
665	0.00788	0.01143	0.01195	0.01257	0.00792	0.00816	0.00501	0.00164	0.00264	0.00206	0
665.5	0.00712	0.00958	0.01109	0.01164	0.00598	0.0062	0.00304	0.00064013	0.00165	0.00106	0
666	0.00738	0.01073	0.01123	0.01272	0.00703	0.00725	0.00407	0.000657348	0.00266	0.00206	0
666.5	0.00662	0.00989	0.01038	0.01179	0.00609	0.0073	0.00411	0.000668628	0.00267	0.00207	0
667	0.00687	0.01004	0.01052	0.01087	0.00614	0.00635	0.00414	0.000678537	0.00268	0.00207	0
667.5	0.00611	0.00919	0.00966	0.01094	0.0062	0.0064	0.00317	0.000687075	0.00269	0.00107	0
668	0.00636	0.00934	0.0098	0.01102	0.00525	0.00644	0.0032	0.00069377	0.00169	0.00207	0
668.5	0.0066	0.00949	0.00994	0.0101	0.00531	0.00649	0.00324	-0.000287403	0.0027	0.00208	0
669	0.00584	0.00863	0.00908	0.01017	0.00535	0.00654	0.00326	0.000712467	0.00271	0.00207	0
669.5	0.00607	0.00877	0.00922	0.00924	0.0054	0.00557	0.00329	0.0007209	0.00272	0.00208	0
670	0.00632	0.00893	0.00836	0.00932	0.00446	0.00563	0.00332	0.000739151	0.00172	0.00208	0
670.5	0.00556	0.00807	0.0085	0.00938	0.00451	0.00567	0.00335	-0.000252769	0.00273	0.00109	0
671	0.0058	0.00821	0.00764	0.00846	0.00456	0.00572	0.00238	-0.000244851	0.00174	0.00108	0
671.5	0.00603	0.00835	0.00878	0.00953	0.00561	0.00676	0.00341	0.000760098	0.00274	0.00208	0
672	0.00626	0.00748	0.00892	0.0096	0.00466	0.0058	0.00344	0.000765668	0.00275	0.00209	0
672.5	0.0065	0.00762	0.00805	0.00867	0.00471	0.00584	0.00347	0.000778768	0.00276	0.00209	0
673	0.00573	0.00776	0.00819	0.00874	0.00476	0.00589	0.0035	0.000781903	0.00277	0.00209	0
673.5	0.00596	0.0079	0.00733	0.00781	0.00381	0.00493	0.00353	0.000792598	0.00277	0.00209	0
674	0.00619	0.00703	0.00747	0.00788	0.00386	0.00498	0.00256	0.000802112	0.00278	0.00209	0
674.5	0.00542	0.00717	0.00661	0.00795	0.00391	0.00502	0.00259	-0.000188057	0.00279	0.00209	0
675	0.00565	0.0073	0.00674	0.00702	0.00396	0.00506	0.00261	-0.000182304	0.00279	0.00209	0
675.5	0.00488	0.00643	0.00588	0.00709	0.00401	0.0051	0.00264	-0.00017662	0.00179	0.00109	0
676	0.0051	0.00656	0.00602	0.00716	0.00306	0.00414	0.00266	-0.000170997	0.0018	0.0011	0
676.5	0.00533	0.00569	0.00616	0.00623	0.0031	0.00419	0.0027	-0.000156666	0.00181	0.0011	0
677	0.00455	0.00582	0.00629	0.0063	0.00315	0.00423	0.00272	-0.000151127	0.00182	0.00111	0
677.5	0.00477	0.00594	0.00542	0.00636	0.0032	0.00427	0.00174	-0.000146862	0.00182	0.0021	0
678	0.00499	0.00507	0.00556	0.00643	0.00325	0.00431	0.00178	-0.000141369	0.00183	0.0011	0
678.5	0.00421	0.00519	0.0057	0.00649	0.00329	0.00335	0.0018	-0.000137129	0.00183	0.0011	0
679	0.00442	0.00531	0.00482	0.00556	0.00234	0.00439	0.00182	-0.000132886	0.00184	0.00109	0
679.5	0.00564	0.00644	0.00597	0.00662	0.00339	0.00443	0.00285	0.000877081	0.00284	0.0021	0
680	0.00386	0.00457	0.0051	0.00569	0.00243	0.00347	0.00188	-0.00011435	0.00185	0.0011	0
680.5	0.00407	0.00469	0.00424	0.00576	0.00148	0.00351	0.00191	-0.000110036	0.00186	0.00111	0
681	0.00429	0.00481	0.00437	0.00582	0.00253	0.00355	0.00193	-0.000105679	0.00187	0.00111	0
681.5	0.00449	0.00491	0.00449	0.00488	0.00156	0.00358	0.00194	-0.000102513	0.00186	0.0011	0
682	0.0047	0.00504	0.00463	0.00495	0.00161	0.00362	0.000973075	-9.80367e-05	0.00187	0.0011	0
682.5	0.00391	0.00415	0.00377	0.00501	0.00166	0.00366	0.001	-8.47319e-05	0.00188	0.00111	0
683	0.00411	0.00426	0.00389	0.00507	0.0017	0.0027	0.00102	-8.13406e-05	0.00188	0.0011	0
683.5	0.00432	0.00539	0.00503	0.00614	0.00275	0.00474	0.00205	-7.36009e-05	0.00289	0.00211	0
684	0.00452	0.0055	0.00515	0.00521	0.00179	0.00378	0.00207	-7.16833e-05	0.0029	0.00212	0
684.5	0.00472	0.00561	0.00428	0.00526	0.00183	0.00381	0.00209	-6.93127e-05	0.00189	0.00211	0
685	0.00392	0.00472	0.00441	0.00533	0.00187	0.00384	0.00211	-6.54782e-05	0.0019	0.00211	0
685.5	0.00412	0.00483	0.00453	0.00539	0.00191	0.00388	0.00213	-6.15096e-05	0.00291	0.00212	0
686	0.00431	0.00494	0.00466	0.00545	0.00195	0.00392	0.00216	-5.7394e-05	0.00291	0.00211	0
686.5	0.00351	0.00405	0.00279	0.00452	0.0009997	0.00296	0.00118	-0.00104	0.00192	0.00112	0
687	0.00371	0.00416	0.00292	0.00358	0.00104	0.00199	0.0012	-0.00104	0.00193	0.00112	0
687.5	0.00389	0.00526	0.00404	0.00463	0.00207	0.00302	0.00222	-4.53094e-05	0.00292	0.00212	0
688	0.00408	0.00437	0.00416	0.0047	0.00112	0.00306	0.00124	-3.175e-05	0.00293	0.00211	0
688.5	0.00427	0.00447	0.00329	0.00475	0.00116	0.00309	0.00126	-3.67474e-05	0.00194	0.00211	0
689	0.00446	0.00458	0.00341	0.00382	0.0012	0.00313	0.00129	-2.2782e-05	0.00194	0.00212	0
689.5	0.00365	0.00468	0.00353	0.00487	0.00124	0.00316	0.00131	-1.85985e-05	0.00194	0.00212	0
690	0.00382	0.00479	0.00365	0.00393	0.00128	0.0032	0.00133	-2.2941e-05	0.00195	0.00212	0
690.5	0.00401	0.00389	0.00377	0.00399	0.00132	0.00323	0.00134	-1.82885e-05	0.00196	0.00212	0
691	0.00318	0.00398	0.00289	0.00405	0.00135	0.00326	0.00137	-1.33881e-05	0.00195	0.00112	0
691.5	0.00336	0.00409	0.00301	0.00411	0.00139	0.0033	0.00138	-8.22856e-06	0.00196	0.00212	0
692	0.00354	0.00419	0.00313	0.00417	0.00143	0.00333	0.0014	-2.79913e-06	0.00197	0.00212	0
692.5	0.00372	0.00429	0.00325	0.00423	0.00147	0.00336	0.00142	2.9111e-06	0.00198	0.00113	0
693	0.00389	0.00438	0.00335	0.00428	0.0015	0.00239	0.00144	-1.09006e-06	0.00197	0.00112	0
693.5	0.00306	0.00448	0.00247	0.00434	0.00154	0.00343	0.00146	5.21047e-06	0.00198	0.00113	0
694	0.00322	0.00357	0.00258	0.00439	0.00057195	0.00245	0.00148	1.05763e-05	0.00198	0.00212	0
694.5	0.0034	0.00368	0.0027	0.00345	0.000612487	0.00249	0.000497556	1.75088e-05	0.00199	0.00113	0
695	0.00256	0.00377	0.0028	0.00351	0.000647313	0.00252	0.00152	1.47712e-05	0.00199	0.00113	0
695.5	0.00272	0.00386	0.00192	0.00356	0.000679576	0.00255	0.00052604	-0.000980451	0.00199	0.00113	0
696	0.00288	0.00295	0.00202	0.00361	0.000712697	0.00258	0.000543671	-0.000977827	0.00199	0.00113	0
696.5	0.00304	0.00404	0.00213	0.00367	0.000746669	0.0026	0.000560992	2.61612e-05	0.002	0.00113	0
697	0.00319	0.00313	0.00224	0.00372	0.000778062	0.00263	0.000577994	2.48507e-05	0.002	0.00112	0
697.5	0.00235	0.00322	0.00234	0.00378	0.000812375	0.00266	0.000594675	3.268e-05	0.00201	0.00113	0
698	0.00251	0.00432	0.00245	0.00384	0.000850342	0.00269	0.000611024	4.09002e-05	0.00201	0.00114	0
698.5	0.00266	0.00341	0.00255	0.00389	0.000881336	0.00172	0.000627036	4.07697e-05	0.00202	0.00113	0
699	0.0028	0.00349	0.00265	0.00294	0.000908497	0.00175	0.00064038	3.9807e-05	0.00101	0.00113	0
699.5	0.00296	0.00358	0.00176	0.003	0.000945238	0.00278	0.000655695	4.92675e-05	0.00102	0.00113	0
700	0.00209	0.00366	0.00185	0.00305	0.000971545	0.0018	0.000668328	4.91625e-05	0.00102	0.00113	0
700.5	0.00223	0.00375	0.00195	0.00309	0.000997405	0.00182	0.000680595	4.95014e-05	0.00102	0.00113	0
701	0.00238	0.00384	0.00205	0.00315	0.00103	0.00186	0.000702488	5.15395e-05	0.00103	0.00113	0
701.5	0.00152	0.00292	0.00214	0.00321	0.00106	0.00188	0.000714003	5.27978e-05	0.00103	0.00114	0
702	0.00166	0.00401	0.00223	0.00326	9.08374e-05	0.0019	0.000725131	5.45287e-05	0.00104	0.00114	0
702.5	0.00179	0.00309	0.00133	0.0033	0.000117779	0.00193	0.000735877	5.67356e-05	0.00104	0.00113	0
703	0.00192	0.00317	0.00142	0.00336	0.000145504	0.00196	-0.000246076	5.94149e-05	0.00104	0.00114	0
703.5	0.00205	0.00326	0.00151	0.00341	0.00118	0.00198	-0.000236071	6.25667e-05	0.00105	0.00114	0
704	0.00118	0.00334	0.0016	0.00346	0.000207743	0.002	0.000781247	6.61874e-05	0.00105	0.00114	0
704.5	0.00131	0.00343	0.00169	0.00352	0.000236151	0.00203	-0.000201787	7.90311e-05	0.00105	0.00114	0
705	0.00143	0.0035	0.00177	0.00356	0.000253999	0.00205	-0.000202844	7.35854e-05	0.00105	0.000138951	0
705.5	0.00155	0.00258	0.000855045	0.00361	0.000281274	0.00208	-0.000186565	7.86047e-05	0.00106	0.000136612	0
706	0.00266	0.00366	0.00193	0.00365	0.0013	0.00209	0.000819384	0.00107	0.00205	0.00113	0
706.5	0.000786119	0.00274	0.00102	0.00271	0.000337207	0.00112	-0.000157319	8.00273e-05	0.00107	0.000143559	0
707	0.0019	0.00382	0.0021	0.00375	0.00136	0.00214	0.000847985	0.00108	0.00107	0.00114	0
707.5	0.00101	0.00289	0.00117	0.0028	0.000380695	0.00116	-0.000147022	8.20407e-05	6.79085e-05	0.000133469	0
708	0.00113	0.00298	0.00125	0.00286	0.000411487	0.00118	-0.000124659	8.935e-05	7.038e-05	0.000144324	0
708.5	0.00123	0.00305	0.00132	0.0029	0.000431626	0.0012	-0.000120274	8.71083e-05	7.22713e-05	0.000145844	0
709	0.00134	0.00313	0.0014	0.00295	-0.000546402	0.00122	-0.000108512	9.40625e-05	7.43677e-05	0.00014802	0
709.5	0.000439733	0.0022	0.00147	0.003	0.000476447	0.00124	-9.70469e-05	9.26987e-05	0.00108	0.000141072	0
710	0.000540394	0.00328	0.000539525	0.00305	0.000494522	0.00127	-8.5872e-05	0.000100521	0.00108	0.000144539	0
710.5	0.000642074	0.00235	0.000609512	0.00309	0.000518458	0.00129	-7.49851e-05	0.000100015	0.00108	0.000148641	0
711	0.000731315	0.00242	0.000666821	0.00313	0.00053168	0.0013	-7.43838e-05	8.99295e-05	8.3961e-05	0.000143367	0
711.5	0.000832604	0.0035	0.00173	0.00418	0.000554199	0.00232	0.000935937	0.0011	0.00109	0.00115	0
712	-7.27756e-05	0.00257	0.000798193	0.00223	-0.000423977	0.00135	-5.402e-05	0.00010851	9.03178e-05	0.000144889	0
712.5	0.00101	0.00264	0.000852313	0.00227	-0.000406261	0.00136	-4.6574e-05	0.0011	8.37791e-05	0.000141445	0
713	0.000104969	0.00272	0.000918677	0.00232	-0.000385799	0.00138	-3.70748e-05	0.00111	9.66364e-05	0.000148594	0
713.5	0.000189454	0.00279	0.000972457	0.00236	0.000630574	0.00139	-3.0165e-05	0.000101893	9.0466e-05	0.00014633	0
714	0.000281685	0.00186	0.00103	0.00341	0.000656286	0.00141	-2.11955e-05	0.00111	0.000103686	0.000154643	0
714.5	0.00136	0.00293	0.00108	0.00345	0.00167	0.00243	0.00098519	0.00211	0.0011	0.00114	0
715	0.00044234	0.003	0.00113	0.00349	0.000685773	0.00245	0.000991322	0.00211	0.0011	0.00114	0
715.5	-0.000481664	0.00207	0.000182152	0.00254	-0.000300435	0.00146	-2.79867e-06	0.00111	9.59823e-05	0.000143196	0
716	-0.000394333	0.00214	0.000238394	0.00259	-0.000277268	0.000486761	-0.000987169	0.00112	0.000109898	0.000153742	0
716.5	0.000680581	0.00321	0.00129	0.00363	0.000735288	0.0015	1.82172e-05	0.00212	0.0011	0.00115	0
717	-0.000243086	0.00228	0.000333519	0.00267	-0.000246184	0.000516612	2.33602e-05	0.00112	-0.000890978	-0.000848178	0
717.5	-0.00117	0.00135	0.000377606	0.00271	-0.000234828	0.000527555	-0.000971733	0.00112	0.000113435	-0.000847331	0
718	-9.5976e-05	0.00242	0.00142	0.00276	0.000782519	0.00155	3.29391e-05	0.00212	0.000118009	0.000153851	0
718.5	-2.9571e-05	0.00249	0.000468733	0.00281	0.000799287	0.00156	4.5057e-05	0.00112	0.00111	0.000155584	0
719	3.38881e-05	0.00254	0.000500976	0.00284	0.000805487	0.00157	0.00104	0.00212	0.00111	0.000147858	0
719.5	-0.000898631	0.00161	0.000541055	0.00188	-0.000178872	0.000586511	-0.000949062	0.00112	-0.000886544	-0.000849333	0
720	-0.000830624	0.00168	0.000583869	0.00193	-0.00016378	0.00060303	-0.000945289	0.00113	0.000118648	0.000157051	0
720.5	-0.000773612	0.00174	0.000609721	0.00196	-0.000159231	0.000609268	5.59419e-05	0.00112	0.000113987	-0.000852149	0
721	-0.000705738	0.00181	0.000653242	0.00201	-0.000138637	0.000632274	-0.000933038	0.00113	0.000119472	0.000147956	0
721.5	-0.000643144	0.00188	0.000689872	0.00205	-0.000125143	0.000647968	7.77708e-05	0.00113	0.000125099	0.000153989	0
722	-0.00159	0.00194	0.00071447	0.00209	-0.000115585	0.000653398	-0.000921623	0.00213	0.000120868	0.000150473	0
722.5	-0.000526228	0.00101	0.000755796	0.00214	-0.000103112	0.000675608	8.11027e-05	0.00214	0.000126775	0.0001574	0
723	-0.00147	0.00107	0.000782461	0.00217	-9.4556e-05	0.00068052	8.89847e-05	0.00213	0.000122818	0.000154764	0
723.5	-0.00142	0.00113	0.000804455	0.00221	-8.64875e-05	0.000692223	8.89947e-05	0.00213	0.000128204	0.000152553	0
724	-0.00136	0.0012	0.000842041	0.00226	-6.88969e-05	0.000713679	-0.000901185	0.00114	0.000134511	0.000160764	0
724.5	-0.00131	0.000255954	0.000864939	0.00129	-6.17764e-05	0.000724893	-0.000901553	0.00214	-0.000869054	0.000159385	0
725	-0.000261726	0.00132	0.00189	0.00233	0.000944884	0.00173	9.78946e-05	0.00214	0.00113	0.00116	0
725.5	-0.00122	0.000380027	0.000912044	0.00137	-4.89054e-05	0.000739573	-0.00089516	0.00114	-0.000866596	-0.000842168	0
726	-0.00116	-0.00054947	0.000941098	0.00142	-3.31378e-05	-0.000239911	-0.000886068	0.00115	0.000140209	-0.000842133	0
726.5	-0.00211	-0.000487106	0.000960566	0.00146	-2.12255e-05	0.000770381	-0.000879474	0.00115	0.000137133	-0.000841944	0
727	-0.00207	-0.000430105	0.000985573	0.00149	-1.6315e-05	-0.000212503	-0.000880724	0.00215	0.000143384	0.000158618	0
727.5	-0.00202	0.000631394	0.00201	0.00153	-5.24262e-06	-0.000202643	-0.000874464	0.00115	0.000140539	-0.000840456	0
728	-0.00198	-0.000309158	0.00102	0.00157	5.42473e-06	0.000807008	-0.000876042	0.00115	0.000137803	0.000160826	0
728.5	-0.000937431	0.000754772	0.00204	0.00261	0.00101	0.00182	0.000129897	0.00215	0.00114	0.00116	0
729	-0.000897495	0.000813305	0.00306	0.00265	0.00102	0.000832741	0.000135682	0.00215	0.00114	0.00116	0
729.5	-0.00185	-0.000122034	0.00208	0.00169	2.8503e-05	-0.000158209	-0.00086636	0.00115	-0.000851338	-0.000833269	0
730	-0.00182	-0.00107	0.00208	0.00172	2.76353e-05	-0.00015935	-0.000870875	0.00115	-0.000854442	-0.000840641	0
730.5	-0.00278	-0.00101	0.0011	0.00075821	-0.000963592	-0.000143635	-0.000865534	0.00115	0.000143341	-0.000837697	0
731	-0.00174	5.24994e-05	0.00312	0.0018	0.00104	0.000871899	0.000139668	0.00215	0.00115	0.000165558	0
731.5	-0.0027	-0.000887247	0.00213	0.000842916	5.29054e-05	-0.000119786	-0.000855268	0.00116	0.000148405	-0.000830889	0
732	-0.00268	-0.000836674	0.00114	0.000872437	-0.00094935	-0.000114602	0.000139663	0.00115	0.000145681	-0.000837041	0
732.5	-0.00264	-0.000775791	0.00115	0.00091197	-0.000941931	-0.000106627	-0.000855536	0.00115	0.000153046	-0.000832909	0
733	-0.0036	-0.000714608	0.00217	0.000957213	-0.000928251	-9.17726e-05	-0.000850861	0.00116	-0.000848713	0.000171501	0
733.5	-0.00257	-0.000663131	0.00117	-1.32328e-05	-0.000931454	-8.70763e-05	-0.000856308	0.00115	-0.000851178	-0.000833821	0
734	-0.00354	-0.00060137	0.00118	2.63325e-05	-0.000918378	-7.2534e-05	-0.000844198	0.00116	-0.000843561	-0.000838656	0
734.5	-0.00351	-0.00154	0.00119	6.59078e-05	-0.000912169	-5.81407e-05	-0.00083988	0.00116	-0.000845077	-0.000833463	0
735	-0.00348	-0.00149	0.0012	0.000101193	-0.00090966	-5.38915e-05	-0.000845672	0.00116	-0.000847304	-0.000838024	0
735.5	-0.00345	-0.00142	0.00121	0.000140787	9.59996e-05	-3.97822e-05	-0.000833897	0.00116	-0.000839458	0.000167653	0
736	-0.00342	-0.00137	0.00121	0.00118	9.79748e-05	-3.5807e-05	0.000160097	0.00116	0.00015846	0.000163558	0
736.5	-0.0034	-0.00132	0.00121	0.000205701	9.9698e-05	-3.19627e-05	0.000153991	0.00116	0.000156448	0.000159686	0
737	-0.00337	-0.00126	0.000220111	0.000251021	-0.000895401	-1.82445e-05	0.000165463	0.00116	0.00015529	-0.000833973	0
737.5	-0.00434	-0.0012	0.000221084	0.00028065	-0.000894156	-1.46472e-05	-0.000840835	0.00116	-0.000846592	-0.000837426	0
738	-0.00331	-0.00114	0.000232274	-0.000674014	0.000116864	-1.16495e-06	-0.000829545	0.000164038	-0.000838412	-0.00083068	0
738.5	-0.00429	-0.00109	0.000228534	-0.000644369	-0.000882334	2.20431e-06	-0.000836019	0.000166403	-0.000840173	-0.000833744	0
739	-0.00427	-0.00104	0.000230127	0.000390981	-0.000881739	5.46656e-06	-0.0008349	0.00116	-0.000841877	-0.000836628	0
739.5	-0.00423	-0.000971485	0.000236774	-0.00056936	-0.000871343	-0.000974332	-0.000831536	0.000163983	-0.000833528	-0.000829336	0
740	-0.00422	-0.000918223	-0.000765293	-0.000533996	-0.000871136	2.87307e-05	-0.000830571	0.000166699	-0.000835125	-0.000831879	0
740.5	-0.0042	-0.000866918	-0.000765715	-0.000504325	-0.000871108	3.16999e-05	-0.000837355	0.000160768	-0.000836674	-0.000834262	0
741	-0.00317	0.000194342	0.0002432	0.000541052	0.000138747	0.00105	0.000173469	0.00117	0.000171824	0.000173504	0
741.5	-0.00415	-0.00075021	-0.000758514	-0.000423566	-0.000861561	-0.00094558	-0.000825772	0.000167955	0.000170366	-0.000828587	0
742	-0.00413	-0.000699037	-0.000760821	-0.000393877	-0.000862022	5.71383e-05	0.00016725	0.000171065	-0.000831049	-0.000830544	0
742.5	-0.00411	-0.000647901	-0.000763688	-0.000358484	-0.000862626	6.68241e-05	-0.00083211	0.000165506	-0.000832425	-0.000832372	0
743	-0.00408	-0.000582568	-0.000757078	-0.000313087	-0.000846789	7.93984e-05	-0.000821523	0.000170026	-0.000823763	-0.000824084	0
743.5	-0.00407	-0.000531503	-0.000760958	-0.000283384	-0.000847656	8.19066e-05	0.000171336	0.000173376	0.000174932	-0.000825683	0
744	-0.00404	-0.000476236	-0.000765291	-0.000247979	-0.000848639	9.13964e-05	0.000171825	0.00016804	0.000173661	-0.000827181	0
744.5	-0.00402	-0.00042523	-0.000765179	-0.000212568	0.000150269	9.37887e-05	0.000172271	0.000171523	0.000172419	-0.000828582	0
745	-0.00301	-0.000370019	-0.000770316	-0.000177155	-0.000844345	0.000103172	0.000172677	-0.000833691	0.000171203	0.000170102	0
745.5	-0.00298	-0.00131	-0.00177	-0.000137438	-0.000835627	0.000115466	-0.000816953	0.000179904	0.000180012	-0.000821133	0
746	-0.00297	-0.000253899	-0.00177	-0.000102019	-0.000836989	-0.000875239	0.000175709	0.000174792	-0.000821156	-0.000822298	0
746.5	-0.00295	-0.0012	-0.00177	-0.00107	-0.000838424	0.000126976	-0.000823982	0.000178476	0.000177695	-0.000823399	0
747	-0.00193	-0.000147856	-0.00177	-0.00104	-0.000833345	0.000136201	0.000176302	0.000173445	0.000176563	-0.000824446	0
747.5	-0.00291	-0.0011	-0.00178	-0.001	-0.000834897	-0.000861645	-0.000823436	0.000177199	-0.000824553	-0.000825444	0
748	-0.0019	-0.00104	-0.00178	-0.00096602	-0.000829918	-0.000852471	-0.000823192	0.000172226	-0.000825657	-0.000826403	0
748.5	-0.00187	-0.000981012	-0.00178	-0.000920591	-0.00182	-0.000840358	-0.000820639	0.000186028	-0.000816752	-0.00081733	0
749	-0.000856335	7.40735e-05	-0.000781594	0.00010914	-0.000820685	0.000168784	0.000179581	0.000181092	0.000182162	-0.000818161	0
749.5	-0.000835978	-0.000875079	-0.000788618	-0.00085543	-0.00182	-0.000829127	-0.000820208	-0.000815079	-0.00081892	-0.00182	0
750	-0.00082	-0.00082	-0.000790811	-0.00082	-0.00082	-0.00082	-0.00082	-0.00082	-0.00082	-0.00082	0

## Sheet: Fig S1D
	AbHeR WT, pH, absorbance
Wavelength (nm)	7	7.39	7.9	8.3	8.9	9.4	10.7
310	0	0.00922	0.02381	0.0417	0.06546	0.08687	0.13881
310.5	0	0.01022	0.02379	0.04266	0.0654	0.08777	0.13771
311	0	0.00922	0.02377	0.04262	0.06533	0.08667	0.13559
311.5	0	0.00721	0.02175	0.04258	0.06428	0.08658	0.13349
312	0	0.0082	0.02274	0.04253	0.0662	0.08648	0.13237
312.5	0	0.0102	0.02372	0.0435	0.06614	0.08838	0.13226
313	0	0.00914	0.02638	0.04666	0.07279	0.09733	0.13996
313.5	0	0.01014	0.02637	0.04862	0.07472	0.09823	0.14285
314	0	0.01014	0.02635	0.04958	0.07566	0.09913	0.14374
314.5	0	0.00913	0.02833	0.04954	0.0766	0.10003	0.14663
315	0	0.01019	0.02364	0.0443	0.06782	0.08889	0.12971
315.5	0	0.00819	0.02363	0.04426	0.06876	0.0888	0.12861
316	0	0.00818	0.02261	0.04322	0.06769	0.0897	0.1285
316.5	0	0.00918	0.02359	0.04418	0.06763	0.0896	0.12839
317	0	0.00818	0.02458	0.04614	0.06756	0.0895	0.12828
317.5	0	0.00917	0.02356	0.0441	0.0675	0.0894	0.12817
318	0	0.01011	0.02922	0.05226	0.08115	0.10535	0.15887
318.5	0	0.01111	0.0292	0.05322	0.08208	0.10726	0.16176
319	0	0.01111	0.02819	0.05318	0.08302	0.10816	0.16465
319.5	0	0.0111	0.03017	0.05414	0.08395	0.10806	0.16554
320	0	0.00916	0.02548	0.0459	0.07118	0.09391	0.13362
320.5	0	0.01016	0.02646	0.04686	0.07211	0.09382	0.13451
321	0	0.00915	0.02545	0.04682	0.07105	0.09372	0.1344
321.5	0	0.01015	0.02643	0.04678	0.07298	0.09562	0.13729
322	0	0.01115	0.02642	0.04774	0.07392	0.09552	0.13918
322.5	0	0.00914	0.0254	0.0477	0.07385	0.09643	0.14007
323	0	0.01008	0.02806	0.05486	0.0865	0.11338	0.17878
323.5	0	0.01208	0.03004	0.05782	0.08844	0.11528	0.18167
324	0	0.01108	0.03103	0.05678	0.08938	0.11619	0.18456
324.5	0	0.01107	0.03201	0.05674	0.08931	0.11709	0.18645
325	0	0.01013	0.02632	0.0485	0.07653	0.09894	0.14752
325.5	0	0.00913	0.0273	0.05046	0.07647	0.09984	0.14841
326	0	0.01012	0.02729	0.05142	0.0784	0.10174	0.1513
326.5	0	0.01012	0.02727	0.05038	0.07834	0.10265	0.1542
327	0	0.01012	0.02725	0.05134	0.07927	0.10355	0.15609
327.5	0	0.01011	0.02824	0.0523	0.08021	0.10545	0.15798
328	0	0.01011	0.02922	0.05226	0.08115	0.10535	0.15887
328.5	0	0.01111	0.0292	0.05322	0.08208	0.10726	0.16176
329	0	0.01111	0.02819	0.05318	0.08302	0.10816	0.16465
329.5	0	0.0111	0.03017	0.05414	0.08395	0.10806	0.16554
330	0	0.0111	0.02816	0.0541	0.08289	0.10896	0.16743
330.5	0	0.0101	0.02914	0.05306	0.08383	0.10987	0.16932
331	0	0.01209	0.03012	0.05502	0.08576	0.11177	0.17221
331.5	0	0.00909	0.02811	0.05398	0.0857	0.10967	0.1711
332	0	0.01109	0.03009	0.05594	0.08763	0.11457	0.176
332.5	0	0.01109	0.03007	0.0549	0.08757	0.11348	0.17789
333	0	0.01008	0.02806	0.05486	0.0865	0.11338	0.17878
333.5	0	0.01208	0.03004	0.05782	0.08844	0.11528	0.18167
334	0	0.01108	0.03103	0.05678	0.08938	0.11619	0.18456
334.5	0	0.01107	0.03201	0.05674	0.08931	0.11709	0.18645
335	0	0.01007	0.02999	0.0567	0.08925	0.11699	0.18634
335.5	0	0.01007	0.03098	0.05766	0.09018	0.1179	0.18923
336	0	0.01006	0.02996	0.05762	0.09112	0.1188	0.19013
336.5	0	0.01006	0.03094	0.05758	0.09106	0.1187	0.19202
337	0	0.01006	0.03093	0.05854	0.09199	0.12061	0.19391
337.5	0	0.01206	0.03191	0.0605	0.09293	0.12151	0.1968
338	0	0.01105	0.0319	0.06046	0.09387	0.12341	0.19869
338.5	0	0.01205	0.03288	0.05942	0.0948	0.12432	0.20158
339	0	0.01105	0.03086	0.06038	0.09374	0.12422	0.20348
339.5	0	0.01104	0.03285	0.06134	0.09567	0.12512	0.20537
340	0	0.01204	0.03183	0.0613	0.09561	0.12602	0.20626
340.5	0	0.01304	0.03381	0.06226	0.09755	0.12793	0.21015
341	0	0.01103	0.0338	0.06123	0.09848	0.12783	0.21204
341.5	0	0.01203	0.03278	0.06218	0.09842	0.13074	0.21294
342	0	0.01303	0.03377	0.06215	0.09935	0.13064	0.21583
342.5	0	0.01203	0.03375	0.06311	0.09929	0.13154	0.21672
343	0	0.01302	0.03373	0.06407	0.10023	0.13245	0.21861
343.5	0	0.01302	0.03272	0.06303	0.10016	0.13235	0.22051
344	0	0.01202	0.0347	0.06499	0.1001	0.13426	0.2234
344.5	0	0.01201	0.03368	0.06395	0.10104	0.13416	0.22429
345	0	0.01201	0.03367	0.06391	0.10197	0.13406	0.22618
345.5	0	0.01301	0.03465	0.06587	0.10391	0.13497	0.22808
346	0	0.013	0.03563	0.06583	0.10385	0.13687	0.23197
346.5	0	0.011	0.03462	0.06579	0.10378	0.13677	0.23186
347	0	0.013	0.0356	0.06575	0.10372	0.13768	0.23276
347.5	0	0.011	0.03359	0.06571	0.10366	0.13658	0.23365
348	0	0.01299	0.03457	0.06567	0.10559	0.13849	0.23654
348.5	0	0.01199	0.03455	0.06563	0.10453	0.13739	0.23743
349	0	0.01299	0.03654	0.06859	0.10747	0.1413	0.23933
349.5	0	0.01298	0.03552	0.06655	0.1064	0.1412	0.24022
350	0	0.01198	0.0355	0.06751	0.10734	0.14111	0.24112
350.5	0	0.01298	0.03549	0.06847	0.10728	0.14201	0.24301
351	0	0.01397	0.03647	0.06843	0.10821	0.14191	0.2449
351.5	0	0.01197	0.03546	0.06739	0.10815	0.14182	0.2448
352	0	0.01297	0.03544	0.06835	0.10809	0.14372	0.24669
352.5	0	0.01297	0.03642	0.06831	0.10902	0.14363	0.24758
353	0	0.01296	0.03641	0.06927	0.10896	0.14353	0.24748
353.5	0	0.01296	0.03539	0.06823	0.1089	0.14344	0.24837
354	0	0.01296	0.03638	0.06819	0.10983	0.14434	0.25027
354.5	0	0.01195	0.03636	0.06715	0.10877	0.14325	0.25016
355	0	0.01295	0.03534	0.06812	0.10871	0.14415	0.25206
355.5	0	0.01395	0.03633	0.06808	0.10965	0.14506	0.25195
356	0	0.01394	0.03531	0.06804	0.10958	0.14497	0.25284
356.5	0	0.01294	0.03729	0.069	0.11052	0.14487	0.25174
357	0	0.01294	0.03628	0.06796	0.11046	0.14578	0.25263
357.5	0	0.01194	0.03626	0.06792	0.1084	0.14368	0.25153
358	0	0.01293	0.03625	0.06888	0.11133	0.14459	0.25342
358.5	0	0.01293	0.03623	0.06884	0.11027	0.14449	0.25432
359	0	0.01293	0.03521	0.0678	0.10921	0.1434	0.25321
359.5	0	0.01292	0.0352	0.06776	0.10815	0.14431	0.25311
360	0	0.01292	0.03618	0.06772	0.11008	0.14421	0.253
360.5	0	0.01192	0.03616	0.06868	0.11002	0.14412	0.2539
361	0	0.01291	0.03515	0.06764	0.10996	0.14402	0.2538
361.5	0	0.01091	0.03413	0.0656	0.1079	0.14193	0.25269
362	0	0.01191	0.03412	0.06656	0.10883	0.14383	0.25359
362.5	0	0.0109	0.0331	0.06653	0.10777	0.14274	0.25148
363	0	0.0119	0.03408	0.06649	0.10771	0.14265	0.25138
363.5	0	0.0119	0.03507	0.06645	0.10765	0.14155	0.25128
364	0	0.0119	0.03405	0.06641	0.10658	0.14146	0.25017
364.5	0	0.01189	0.03403	0.06637	0.10752	0.14137	0.25007
365	0	0.01189	0.03502	0.06633	0.10546	0.14027	0.24997
365.5	0	0.01089	0.034	0.06429	0.1044	0.14018	0.24986
366	0	0.01088	0.03299	0.06425	0.10434	0.13809	0.24776
366.5	0	0.01188	0.03397	0.06521	0.10527	0.13999	0.24766
367	0	0.01088	0.03295	0.06417	0.10421	0.1389	0.24655
367.5	0	0.01087	0.03294	0.06313	0.10415	0.13881	0.24745
368	0	0.01187	0.03292	0.06409	0.10409	0.13772	0.24735
368.5	0	0.01187	0.03291	0.06306	0.10203	0.13662	0.24524
369	0	0.01287	0.03189	0.06302	0.10196	0.13653	0.24414
369.5	0	0.01086	0.03287	0.06298	0.1019	0.13544	0.24304
370	0	0.01086	0.03186	0.06194	0.10084	0.13435	0.24194
370.5	0	0.01286	0.03284	0.0619	0.10178	0.13425	0.24184
371	0	0.01085	0.03282	0.06186	0.10072	0.13416	0.24073
371.5	0	0.01185	0.03281	0.06182	0.09966	0.13307	0.23863
372	0	0.01185	0.03279	0.06178	0.1006	0.13198	0.23753
372.5	0	0.01184	0.03178	0.06074	0.09853	0.13189	0.23743
373	0	0.00984	0.03076	0.0587	0.09747	0.12979	0.23433
373.5	0	0.01184	0.03174	0.06167	0.09841	0.1307	0.23422
374	0	0.00983	0.02873	0.05663	0.09435	0.12661	0.23012
374.5	0	0.00983	0.03071	0.05859	0.09629	0.12752	0.23002
375	0	0.01083	0.02969	0.05755	0.09523	0.12543	0.22692
375.5	0	0.00983	0.02868	0.05651	0.09317	0.12334	0.22382
376	0	0.00982	0.02966	0.05547	0.09311	0.12524	0.22372
376.5	0	0.00982	0.02865	0.05643	0.09205	0.12315	0.22062
377	0	0.00982	0.02963	0.05639	0.09099	0.12106	0.21852
377.5	0	0.00881	0.02761	0.05436	0.08892	0.11797	0.21542
378	0	0.00981	0.0276	0.05332	0.08886	0.11888	0.21432
378.5	0	0.00981	0.02758	0.05228	0.0878	0.11679	0.21022
379	0	0.0088	0.02657	0.05224	0.08574	0.1147	0.20812
379.5	0	0.0098	0.02655	0.0512	0.08468	0.11361	0.20502
380	0	0.0108	0.02653	0.05016	0.08362	0.11252	0.20392
380.5	0	0.0088	0.02652	0.05112	0.08356	0.11043	0.20082
381	0	0.00879	0.0255	0.04808	0.0805	0.10734	0.19672
381.5	0	0.00879	0.02548	0.04905	0.08144	0.10725	0.19462
382	0	0.00679	0.02347	0.04701	0.07838	0.10516	0.19052
382.5	0	0.00678	0.02345	0.04597	0.07632	0.10207	0.18643
383	0	0.00778	0.02344	0.04593	0.07526	0.10198	0.18433
383.5	0	0.00778	0.02342	0.04489	0.0752	0.09989	0.18123
384	0	0.00777	0.0224	0.04385	0.07314	0.0988	0.17913
384.5	0	0.00777	0.02339	0.04381	0.07208	0.09671	0.17503
385	0	0.00777	0.02137	0.04278	0.07102	0.09462	0.17193
385.5	0	0.00776	0.02136	0.04174	0.06896	0.09353	0.16984
386	0	0.00676	0.02134	0.0407	0.0679	0.09244	0.16574
386.5	0	0.00676	0.02032	0.03866	0.06684	0.08936	0.16264
387	0	0.00676	0.02031	0.03962	0.06578	0.08827	0.16054
387.5	0	0.00675	0.01929	0.03858	0.06372	0.08618	0.15645
388	0	0.00675	0.01928	0.03855	0.06266	0.08409	0.15435
388.5	0	0.00775	0.01826	0.03751	0.0616	0.083	0.15225
389	0	0.00574	0.01824	0.03547	0.05954	0.08091	0.14816
389.5	0	0.00674	0.01823	0.03543	0.05948	0.07982	0.14606
390	0	0.00574	0.01821	0.03539	0.05842	0.07974	0.14396
390.5	0	0.00673	0.01819	0.03536	0.05736	0.07765	0.14187
391	0	0.00473	0.01618	0.03232	0.0553	0.07456	0.13877
391.5	0	0.00573	0.01616	0.03228	0.05424	0.07347	0.13568
392	0	0.00572	0.01615	0.03124	0.05319	0.07238	0.13358
392.5	0	0.00672	0.01613	0.0322	0.05313	0.0713	0.13148
393	0	0.00472	0.01511	0.03016	0.05007	0.07021	0.12939
393.5	0	0.00671	0.0161	0.03013	0.05101	0.06912	0.12829
394	0	0.00571	0.01508	0.02909	0.04995	0.06704	0.1252
394.5	0	0.00471	0.01407	0.02805	0.04689	0.06495	0.12211
395	0	0.00471	0.01405	0.02701	0.04683	0.06286	0.11901
395.5	0	0.0047	0.01303	0.02697	0.04477	0.06178	0.11692
396	0	0.0047	0.01402	0.02694	0.04472	0.06169	0.11582
396.5	0	0.0037	0.013	0.0259	0.04466	0.0596	0.11273
397	0	0.00369	0.01199	0.02486	0.0426	0.05952	0.11063
397.5	0	0.00369	0.01197	0.02382	0.04054	0.05643	0.10754
398	0	0.00469	0.01295	0.02478	0.04148	0.05734	0.10645
398.5	0	0.00368	0.01194	0.02375	0.04042	0.05526	0.10435
399	0	0.00368	0.01192	0.02371	0.03937	0.05417	0.10226
399.5	0	0.00368	0.0119	0.02267	0.03831	0.05209	0.09917
400	0	0.00267	0.00989	0.02063	0.03625	0.051	0.09708
400.5	0	0.00367	0.00987	0.0206	0.03619	0.04992	0.09498
401	0	0.00367	0.00986	0.01956	0.03413	0.04783	0.09289
401.5	0	0.00366	0.00984	0.01952	0.03408	0.04774	0.0908
402	0	0.00266	0.00982	0.01948	0.03202	0.04566	0.08871
402.5	0	0.00366	0.00881	0.01844	0.03196	0.04458	0.08662
403	0	0.00366	0.00979	0.01741	0.03191	0.04349	0.08352
403.5	0	0.00265	0.00778	0.01737	0.02985	0.04141	0.08143
404	0	0.00265	0.00776	0.01633	0.02979	0.04032	0.07934
404.5	0	0.00265	0.00774	0.01629	0.02773	0.03924	0.07725
405	0	0.00264	0.00673	0.01526	0.02668	0.03716	0.07416
405.5	0	0.00264	0.00771	0.01422	0.02662	0.03607	0.07307
406	0	0.00264	0.0067	0.01518	0.02456	0.03499	0.06998
406.5	0	0.00263	0.00768	0.01414	0.0245	0.0349	0.06889
407	0	0.00263	0.00666	0.01311	0.02345	0.03282	0.0658
407.5	0	0.00263	0.00565	0.01207	0.02239	0.03174	0.06271
408	0	0.00262	0.00563	0.01203	0.02133	0.02965	0.06162
408.5	0	0.000620589	0.00562	0.01099	0.01928	0.02757	0.05853
409	0	0.00262	0.0056	0.00996	0.01922	0.02849	0.05644
409.5	0	0.00161	0.00458	0.00892	0.01816	0.0254	0.05335
410	0	0.00161	0.00457	0.00988	0.01811	0.02532	0.05226
410.5	0	0.00161	0.00455	0.00985	0.01705	0.02424	0.05018
411	0	0.0016	0.00454	0.00881	0.016	0.02316	0.04809
411.5	0	0.0026	0.00452	0.00877	0.01494	0.02208	0.046
412	0	0.000598438	0.0035	0.00673	0.01388	0.01999	0.04291
412.5	0	0.0016	0.00349	0.0077	0.01383	0.01891	0.04082
413	0	0.00059202	0.00347	0.00666	0.01277	0.01883	0.03974
413.5	0	0.00159	0.00346	0.00762	0.01272	0.01875	0.03765
414	0	0.00159	0.00344	0.00659	0.01166	0.01667	0.03556
414.5	0	0.000582497	0.00242	0.00555	0.0106	0.01459	0.03348
415	0	0.00158	0.00241	0.00451	0.00855	0.0145	0.03139
415.5	0	-0.000423921	0.00239	0.00448	0.00849	0.01243	0.0293
416	0	0.00057287	0.00138	0.00344	0.00844	0.01234	0.02722
416.5	0	0.000569764	0.00136	0.0034	0.00738	0.01126	0.02613
417	0	0.00157	0.00134	0.00336	0.00733	0.01118	0.02505
417.5	0	-0.000436653	0.00133	0.00333	0.00627	0.0101	0.02296
418	0	0.000560138	0.00131	0.00329	0.00622	0.01002	0.02288
418.5	0	0.000556929	0.0023	0.00325	0.00616	0.00894	0.02079
419	0	0.00055372	0.00128	0.00222	0.00511	0.00786	0.01971
419.5	0	0.000550511	0.00126	0.00218	0.00505	0.00778	0.01862
420	0	0.000547302	0.00125	0.00214	0.005	0.0077	0.01754
420.5	0	0.000544093	0.00123	0.00311	0.00494	0.00763	0.01646
421	0	-0.000459116	0.00021591	0.00107	0.00289	0.00555	0.01437
421.5	0	-0.000462325	0.000199883	0.00103	0.00283	0.00547	0.01429
422	0	0.000534467	0.00118	0.002	0.00378	0.00539	0.0142
422.5	0	0.000531258	0.000167831	0.000961795	0.00373	0.00531	0.01312
423	0	0.000528049	0.000151804	0.000925369	0.00267	0.00423	0.01204
423.5	0	0.000524736	0.00114	0.000888943	0.00262	0.00415	0.01096
424	0	0.000521527	0.000120223	0.000852517	0.00256	0.00408	0.01087
424.5	0	0.000518319	0.0011	0.00081609	0.00251	0.004	0.00979
425	0	0.00051511	8.81703e-05	0.00178	0.00346	0.00392	0.00971
425.5	0	0.000511901	0.00107	0.000743238	0.0024	0.00384	0.00963
426	0	-0.000491412	5.6589e-05	0.000706812	0.00135	0.00277	0.00755
426.5	0	-0.000494621	4.05626e-05	0.000670385	0.0013	0.00169	0.00747
427	0	-0.000497829	2.45362e-05	0.000634944	0.00124	0.00161	0.00739
427.5	0	0.000498858	0.00101	0.000598518	0.00219	0.00254	0.00631
428	0	0.000495649	0.000992484	0.000562091	0.00213	0.00246	0.00623
428.5	0	-0.00050756	-2.30715e-05	0.000525665	0.00108	0.00138	0.00515
429	0	0.000489128	-3.90978e-05	0.000490223	0.00103	0.00131	0.00507
429.5	0	0.000485919	0.000944876	0.00145	0.000970397	0.00223	0.00499
430	0	0.000487217	0.000933459	0.000427357	0.00193	0.00216	0.00491
430.5	0	0.000479398	-8.32265e-05	0.000381795	0.000869953	0.00108	0.00283
431	0	-0.000519234	-0.000101877	0.000346487	-0.000187051	6.9909e-07	0.00275
431.5	0	0.00047388	-0.00011959	0.000310853	0.000767484	0.00093357	0.00267
432	0	0.000470171	0.000856288	0.00127	0.000703618	0.000847287	0.00259
432.5	0	0.000466588	-0.000147834	0.000236447	-0.000340125	-0.000218771	0.00151
433	0	0.000462828	0.0008371	0.000208608	0.000614956	0.000713667	0.00145
433.5	0	0.000458994	0.000811556	0.000159029	0.000558857	0.000634595	0.000355686
434	0	-0.000545121	-0.000193995	0.000129675	-0.000499723	-0.000447717	-0.000716149
434.5	0	0.000460692	-0.000210499	9.95637e-05	-0.000548189	-0.000508098	-0.000789581
435	0	0.000445102	-0.000237479	5.8698e-05	-0.000607835	-0.00159	-0.00187
435.5	0	-0.000555332	-0.000241391	2.35738e-05	-0.000655584	-0.00166	-0.00295
436	0	0.000443375	-0.000261581	-1.1868e-05	-0.000702367	-0.00174	-0.00402
436.5	0	0.000440166	-0.000277608	-4.73097e-05	-0.000754199	-0.00181	-0.0041
437	0	0.00144	0.000706837	0.000917249	-0.000806882	-0.00189	-0.00417
437.5	0	-0.000566459	-0.000309189	-0.000118193	-0.00186	-0.00296	-0.00625
438	0	-0.000569771	-0.000325215	-0.00115	-0.00191	-0.00303	-0.00632
438.5	0	0.00042702	-0.00034077	-0.000189077	-0.00196	-0.0031	-0.0064
439	0	0.000423708	-0.000356797	-0.00122	-0.00101	-0.00317	-0.00747
439.5	0	0.000420395	-0.000372823	-0.00025996	-0.00106	-0.00325	-0.00855
440	0	0.000417083	-0.000388378	-0.000295402	-0.00211	-0.00432	-0.00962
440.5	0	0.00041377	-0.000404404	-0.00133	-0.00216	-0.00339	-0.01069
441	0	-0.000589542	-0.000419959	-0.00137	-0.00321	-0.00446	-0.01177
441.5	0	0.000407146	-0.000435986	-0.0014	-0.00226	-0.00453	-0.01184
442	0	0.000403833	-0.000451541	-0.000436184	-0.00232	-0.0046	-0.01291
442.5	0	0.000400521	-0.000467567	-0.000471626	-0.00236	-0.00567	-0.01399
443	0	-0.000602792	-0.000483122	-0.00151	-0.00342	-0.00575	-0.01606
443.5	0	0.000393896	-0.000499149	-0.00154	-0.00347	-0.00582	-0.01613
444	0	0.000390584	-0.000515175	-0.000575982	-0.00351	-0.00589	-0.0172
444.5	0	0.000387271	-0.00053073	-0.00161	-0.00357	-0.00696	-0.01827
445	0	0.000383959	-0.000546285	-0.000645881	-0.00361	-0.00603	-0.01835
445.5	0	-0.000619354	-0.00156	-0.00268	-0.00567	-0.0081	-0.02041
446	0	-0.000622666	-0.000577866	-0.00172	-0.00471	-0.00817	-0.02149
446.5	0	-0.000625978	-0.00159	-0.00175	-0.00476	-0.00824	-0.02256
447	0	-0.000629291	-0.00161	-0.00279	-0.00581	-0.00931	-0.02463
447.5	0	-0.000632603	-0.00163	-0.00282	-0.00586	-0.01037	-0.0257
448	0	0.000364084	-0.000641029	-0.00186	-0.00491	-0.00944	-0.02576
448.5	0	-0.000639332	-0.000657055	-0.00189	-0.00596	-0.01051	-0.02683
449	0	-0.000642644	-0.00167	-0.00292	-0.00601	-0.01058	-0.02891
449.5	0	0.000354044	-0.000688165	-0.00196	-0.00606	-0.01065	-0.02897
450	0	0.000350731	-0.000704192	-0.00299	-0.00611	-0.01072	-0.03004
450.5	0	0.000347419	-0.00172	-0.00303	-0.00616	-0.01178	-0.03111
451	0	-0.000655997	-0.00174	-0.00306	-0.00721	-0.01185	-0.03317
451.5	0	-0.00065931	-0.00175	-0.0031	-0.00725	-0.01292	-0.03424
452	0	-0.000662622	-0.00177	-0.00313	-0.0073	-0.01299	-0.03531
452.5	0	-0.000665934	-0.00178	-0.00317	-0.00835	-0.01305	-0.03637
453	0	-0.00066935	-0.0018	-0.0042	-0.0084	-0.01312	-0.03844
453.5	0	-0.000672663	-0.00181	-0.00423	-0.00845	-0.01419	-0.03951
454	0	-0.000675975	-0.00183	-0.00427	-0.00849	-0.01525	-0.04057
454.5	0	-0.000679288	-0.00285	-0.0043	-0.00854	-0.01532	-0.04164
455	0	-0.000682704	-0.00186	-0.00434	-0.00959	-0.01539	-0.0427
455.5	0	0.000313984	-0.000876711	-0.00337	-0.00864	-0.01545	-0.04377
456	0	-0.000689328	-0.00189	-0.00441	-0.01069	-0.01652	-0.04583
456.5	0	-0.000692744	-0.00291	-0.00444	-0.00973	-0.01658	-0.0469
457	0	-0.000696057	-0.00192	-0.00447	-0.00978	-0.01665	-0.04796
457.5	0	-0.000699369	-0.00194	-0.00451	-0.01083	-0.01772	-0.04903
458	0	-0.000702785	-0.00195	-0.00454	-0.01088	-0.01778	-0.05009
458.5	0	0.000293903	-0.00197	-0.00458	-0.01092	-0.01785	-0.05115
459	0	-0.000709513	-0.00199	-0.00561	-0.01197	-0.01891	-0.05322
459.5	0	-0.000712826	-0.003	-0.00564	-0.01202	-0.01997	-0.05428
460	0	-0.000716138	-0.00302	-0.00568	-0.01206	-0.02004	-0.05534
460.5	0	-0.000719554	-0.00303	-0.00571	-0.01211	-0.0201	-0.0564
461	0	-0.00172	-0.00305	-0.00574	-0.01316	-0.02117	-0.05747
461.5	0	-0.000726283	-0.00306	-0.00578	-0.0132	-0.02123	-0.05853
462	0	-0.000729595	-0.00208	-0.00581	-0.01325	-0.0213	-0.05959
462.5	0	-0.000732907	-0.00309	-0.00685	-0.0143	-0.02236	-0.06165
463	0	0.000263677	-0.00211	-0.00588	-0.01334	-0.02142	-0.06171
463.5	0	-0.000739636	-0.00313	-0.00691	-0.01439	-0.02348	-0.06377
464	0	-0.000743052	-0.00214	-0.00595	-0.01443	-0.02255	-0.06383
464.5	0	-0.000746364	-0.00316	-0.00798	-0.01548	-0.02361	-0.06689
465	0	-0.00074978	-0.00317	-0.00701	-0.01553	-0.02467	-0.06695
465.5	0	0.000246908	-0.00319	-0.00705	-0.01557	-0.02474	-0.06801
466	0	-0.000756508	-0.0032	-0.00808	-0.01562	-0.0258	-0.07007
466.5	0	-0.000759821	-0.00322	-0.00811	-0.01566	-0.02586	-0.07113
467	0	-0.00176	-0.00423	-0.00815	-0.01671	-0.02692	-0.07319
467.5	0	0.000233451	-0.00325	-0.00818	-0.01775	-0.02698	-0.07425
468	0	0.000230139	-0.00327	-0.00721	-0.0168	-0.02705	-0.07431
468.5	0	-0.000773277	-0.00328	-0.00825	-0.01784	-0.02811	-0.07636
469	0	-0.00077659	-0.0043	-0.00928	-0.01889	-0.02917	-0.07842
469.5	0	-0.000780006	-0.00431	-0.00831	-0.01793	-0.02923	-0.07848
470	0	-0.000783318	-0.00433	-0.00834	-0.01898	-0.03029	-0.08054
470.5	0	-0.000786734	-0.00434	-0.00938	-0.02002	-0.03135	-0.08159
471	0	-0.00179	-0.00436	-0.01041	-0.02007	-0.03141	-0.08365
471.5	0	-0.000793462	-0.00437	-0.00944	-0.02011	-0.03147	-0.08471
472	0	-0.000796775	-0.00439	-0.00948	-0.02016	-0.03253	-0.08576
472.5	0	-0.000800191	-0.0044	-0.01051	-0.0212	-0.03359	-0.08782
473	0	-0.000803503	-0.00542	-0.01054	-0.02225	-0.03365	-0.08987
473.5	0	-0.00181	-0.00543	-0.01157	-0.02229	-0.03471	-0.09093
474	0	-0.000810231	-0.00445	-0.01061	-0.02233	-0.03477	-0.09199
474.5	0	-0.000813544	-0.00446	-0.01064	-0.02238	-0.03583	-0.09404
475	0	-0.00081696	-0.00448	-0.01167	-0.02342	-0.03589	-0.0951
475.5	0	-0.00182	-0.0065	-0.0127	-0.02447	-0.03795	-0.09815
476	0	-0.00182	-0.00551	-0.01274	-0.02451	-0.03801	-0.0982
476.5	0	-0.00183	-0.00553	-0.01277	-0.02555	-0.03906	-0.10026
477	0	-0.00183	-0.00654	-0.0128	-0.0256	-0.04012	-0.10231
477.5	0	-0.00183	-0.00656	-0.01383	-0.02664	-0.04018	-0.10337
478	0	-0.00184	-0.00657	-0.01387	-0.02668	-0.04124	-0.10542
478.5	0	-0.00184	-0.00659	-0.0139	-0.02773	-0.0413	-0.10647
479	0	-0.00184	-0.0066	-0.01393	-0.02777	-0.04235	-0.10852
479.5	0	-0.00185	-0.00662	-0.01396	-0.02781	-0.04341	-0.10958
480	0	-0.00185	-0.00663	-0.01399	-0.02786	-0.04347	-0.11063
480.5	0	-0.00285	-0.00765	-0.01503	-0.0299	-0.04552	-0.11368
481	0	-0.000857226	-0.00666	-0.01506	-0.02894	-0.04458	-0.11373
481.5	0	-0.00286	-0.00768	-0.01609	-0.02998	-0.04664	-0.11678
482	0	-0.00186	-0.00769	-0.01612	-0.03103	-0.0467	-0.11783
482.5	0	-0.00187	-0.00771	-0.01515	-0.03107	-0.04775	-0.11989
483	0	-0.00187	-0.00672	-0.01619	-0.03111	-0.04781	-0.12094
483.5	0	-0.00187	-0.00674	-0.01622	-0.03115	-0.04786	-0.12199
484	0	-0.00188	-0.00775	-0.01725	-0.03319	-0.04992	-0.12504
484.5	0	-0.00188	-0.00777	-0.01728	-0.03324	-0.05098	-0.12609
485	0	-0.00288	-0.00878	-0.01831	-0.03428	-0.05203	-0.12914
485.5	0	-0.00289	-0.0088	-0.01834	-0.03432	-0.05309	-0.13019
486	0	-0.00289	-0.00781	-0.01838	-0.03536	-0.05314	-0.13224
486.5	0	-0.00189	-0.00783	-0.01841	-0.0354	-0.0532	-0.13329
487	0	-0.0019	-0.00884	-0.01944	-0.03644	-0.05525	-0.13533
487.5	0	-0.0019	-0.00886	-0.01847	-0.03649	-0.05531	-0.13638
488	0	-0.0029	-0.00987	-0.0195	-0.03753	-0.05636	-0.13943
488.5	0	-0.00191	-0.00889	-0.01953	-0.03757	-0.05741	-0.14048
489	0	-0.00291	-0.0099	-0.02056	-0.03861	-0.05847	-0.14353
489.5	0	-0.00291	-0.00992	-0.02059	-0.03865	-0.05852	-0.14457
490	0	-0.00192	-0.00893	-0.02063	-0.03869	-0.05858	-0.14562
490.5	0	-0.00392	-0.01095	-0.02266	-0.04173	-0.06163	-0.14967
491	0	-0.00392	-0.01096	-0.02269	-0.04177	-0.06169	-0.15072
491.5	0	-0.00293	-0.00998	-0.02172	-0.04181	-0.06274	-0.15276
492	0	-0.00393	-0.01099	-0.02275	-0.04285	-0.06379	-0.15481
492.5	0	-0.00293	-0.01101	-0.02278	-0.04289	-0.06484	-0.15586
493	0	-0.00394	-0.01202	-0.02381	-0.04393	-0.0649	-0.1589
493.5	0	-0.00394	-0.01104	-0.02284	-0.04397	-0.06595	-0.15995
494	0	-0.00394	-0.01105	-0.02387	-0.04502	-0.067	-0.16199
494.5	0	-0.00395	-0.01207	-0.0249	-0.04506	-0.06805	-0.16404
495	0	-0.00395	-0.01108	-0.02394	-0.0461	-0.06811	-0.16509
495.5	0	-0.00395	-0.0121	-0.02497	-0.04714	-0.06916	-0.16713
496	0	-0.00396	-0.01311	-0.026	-0.04717	-0.07021	-0.17017
496.5	0	-0.00396	-0.01212	-0.02503	-0.04721	-0.07026	-0.17122
497	0	-0.00396	-0.01314	-0.02606	-0.04825	-0.07231	-0.17326
497.5	0	-0.00297	-0.01215	-0.02609	-0.04829	-0.07236	-0.17431
498	0	-0.00397	-0.01317	-0.02712	-0.04933	-0.07342	-0.17735
498.5	0	-0.00397	-0.01318	-0.02715	-0.05037	-0.07447	-0.1794
499	0	-0.00398	-0.0142	-0.02818	-0.05141	-0.07552	-0.18144
499.5	0	-0.00398	-0.01321	-0.02721	-0.05145	-0.07557	-0.18248
500	0	-0.00398	-0.01323	-0.02824	-0.05249	-0.07762	-0.18552
500.5	0	-0.00399	-0.01424	-0.02927	-0.05353	-0.07867	-0.18757
501	0	-0.00499	-0.01426	-0.0293	-0.05457	-0.07972	-0.18961
501.5	0	-0.00399	-0.01427	-0.02933	-0.05461	-0.07977	-0.19165
502	0	-0.005	-0.01529	-0.03036	-0.05564	-0.08182	-0.19369
502.5	0	-0.005	-0.0153	-0.03139	-0.05568	-0.08287	-0.19574
503	0	-0.005	-0.01431	-0.03042	-0.05672	-0.08292	-0.19678
503.5	0	-0.00501	-0.01533	-0.03145	-0.05776	-0.08397	-0.19882
504	0	-0.00501	-0.01534	-0.03148	-0.0578	-0.08602	-0.20086
504.5	0	-0.00501	-0.01636	-0.03251	-0.05884	-0.08607	-0.2039
505	0	-0.00502	-0.01637	-0.03254	-0.05987	-0.08712	-0.20594
505.5	0	-0.00602	-0.01639	-0.03357	-0.06091	-0.08816	-0.20798
506	0	-0.00502	-0.0164	-0.0336	-0.06095	-0.08921	-0.21002
506.5	0	-0.00603	-0.01742	-0.03463	-0.06199	-0.09026	-0.21206
507	0	-0.00503	-0.01643	-0.03466	-0.06202	-0.09131	-0.2141
507.5	0	-0.00603	-0.01744	-0.03569	-0.06406	-0.09336	-0.21714
508	0	-0.00604	-0.01746	-0.03471	-0.0641	-0.09341	-0.21818
508.5	0	-0.00604	-0.01847	-0.03674	-0.06614	-0.09545	-0.22122
509	0	-0.00604	-0.01749	-0.03577	-0.06517	-0.0955	-0.22226
509.5	0	-0.00605	-0.0185	-0.0368	-0.06621	-0.09655	-0.2243
510	0	-0.00605	-0.01852	-0.03683	-0.06725	-0.0976	-0.22734
510.5	0	-0.00605	-0.01853	-0.03786	-0.06828	-0.09864	-0.22838
511	0	-0.00606	-0.01954	-0.03889	-0.06932	-0.09969	-0.23142
511.5	0	-0.00606	-0.01856	-0.03792	-0.06936	-0.09974	-0.23246
512	0	-0.00606	-0.01957	-0.03895	-0.0704	-0.10178	-0.23449
512.5	0	-0.00607	-0.01959	-0.03898	-0.07143	-0.10283	-0.23753
513	0	-0.00607	-0.0196	-0.04001	-0.07147	-0.10388	-0.23957
513.5	0	-0.00707	-0.02062	-0.04003	-0.0725	-0.10492	-0.24161
514	0	-0.00708	-0.02063	-0.04106	-0.07354	-0.10597	-0.24364
514.5	0	-0.00608	-0.01964	-0.04109	-0.07358	-0.10701	-0.24468
515	0	-0.00608	-0.02066	-0.04112	-0.07461	-0.10706	-0.24672
515.5	0	-0.00708	-0.02067	-0.04215	-0.07565	-0.10911	-0.24975
516	0	-0.00709	-0.02069	-0.04218	-0.07668	-0.11015	-0.25179
516.5	0	-0.00709	-0.0207	-0.04221	-0.07672	-0.1102	-0.25283
517	0	-0.00709	-0.02071	-0.04323	-0.07776	-0.11124	-0.25486
517.5	0	-0.0071	-0.02173	-0.04326	-0.07779	-0.11229	-0.2569
518	0	-0.0071	-0.02174	-0.04429	-0.07883	-0.11333	-0.25993
518.5	0	-0.0081	-0.02276	-0.04532	-0.07986	-0.11537	-0.26197
519	0	-0.00811	-0.02277	-0.04535	-0.0809	-0.11642	-0.26401
519.5	0	-0.00711	-0.02278	-0.04537	-0.08093	-0.11646	-0.26504
520	0	-0.00711	-0.0218	-0.0444	-0.08097	-0.11651	-0.26608
520.5	0	-0.00712	-0.02281	-0.04543	-0.082	-0.11755	-0.26911
521	0	-0.00812	-0.02282	-0.04646	-0.08304	-0.1186	-0.27114
521.5	0	-0.00712	-0.02284	-0.04649	-0.08307	-0.11964	-0.27218
522	0	-0.00813	-0.02385	-0.04751	-0.08411	-0.12168	-0.27421
522.5	0	-0.00713	-0.02287	-0.04654	-0.08414	-0.12073	-0.27625
523	0	-0.00813	-0.02388	-0.04857	-0.08518	-0.12277	-0.27828
523.5	0	-0.00814	-0.02289	-0.0476	-0.08521	-0.12281	-0.27931
524	0	-0.00814	-0.02391	-0.04863	-0.08624	-0.12386	-0.28135
524.5	0	-0.00914	-0.02492	-0.04965	-0.08728	-0.1259	-0.28438
525	0	-0.00815	-0.02493	-0.04968	-0.08731	-0.12594	-0.28541
525.5	0	-0.00915	-0.02495	-0.04971	-0.08935	-0.12798	-0.28745
526	0	-0.00915	-0.02496	-0.04974	-0.08938	-0.12803	-0.28948
526.5	0	-0.00815	-0.02498	-0.05076	-0.08941	-0.12807	-0.29051
527	0	-0.00816	-0.02499	-0.04979	-0.08945	-0.12911	-0.29154
527.5	0	-0.00916	-0.026	-0.05182	-0.09048	-0.13015	-0.29458
528	0	-0.00916	-0.02502	-0.05084	-0.09151	-0.13119	-0.29561
528.5	0	-0.00817	-0.02503	-0.05087	-0.09155	-0.13124	-0.29664
529	0	-0.00817	-0.02604	-0.0519	-0.09258	-0.13328	-0.29867
529.5	0	-0.00817	-0.02606	-0.05193	-0.09262	-0.13332	-0.3007
530	0	-0.00818	-0.02607	-0.05195	-0.09365	-0.13436	-0.30173
530.5	0	-0.00918	-0.02608	-0.05298	-0.09368	-0.1344	-0.30277
531	0	-0.00818	-0.0261	-0.05301	-0.09371	-0.13544	-0.3048
531.5	0	-0.01019	-0.02711	-0.05403	-0.09575	-0.13748	-0.30683
532	0	-0.00919	-0.02712	-0.05306	-0.09478	-0.13652	-0.30786
532.5	0	-0.00919	-0.02714	-0.05409	-0.09581	-0.13756	-0.30889
533	0	-0.0092	-0.02715	-0.05511	-0.09685	-0.1386	-0.31092
533.5	0	-0.0092	-0.02716	-0.05514	-0.09688	-0.13964	-0.31195
534	0	-0.0102	-0.02718	-0.05517	-0.09791	-0.13968	-0.31398
534.5	0	-0.0092	-0.02719	-0.05519	-0.09694	-0.13972	-0.31401
535	0	-0.00921	-0.0282	-0.05622	-0.09797	-0.14076	-0.31604
535.5	0	-0.00921	-0.02822	-0.05625	-0.09901	-0.1418	-0.31707
536	0	-0.01021	-0.02823	-0.05627	-0.10004	-0.14284	-0.3191
536.5	0	-0.00922	-0.02824	-0.0563	-0.10007	-0.14188	-0.31913
537	0	-0.00922	-0.02826	-0.05632	-0.0991	-0.14292	-0.32015
537.5	0	-0.01022	-0.02827	-0.05635	-0.10013	-0.14296	-0.32118
538	0	-0.00923	-0.02828	-0.05638	-0.10017	-0.143	-0.32221
538.5	0	-0.00923	-0.0283	-0.0574	-0.1012	-0.14404	-0.32324
539	0	-0.01023	-0.02931	-0.05743	-0.10223	-0.14507	-0.32527
539.5	0	-0.00924	-0.02832	-0.05745	-0.10226	-0.14511	-0.3263
540	0	-0.01024	-0.02933	-0.05848	-0.10229	-0.14615	-0.32732
540.5	0	-0.01024	-0.02935	-0.05851	-0.10332	-0.14719	-0.32835
541	0	-0.00924	-0.02936	-0.05853	-0.10335	-0.14723	-0.32938
541.5	0	-0.01025	-0.02937	-0.05856	-0.10338	-0.14726	-0.32941
542	0	-0.01025	-0.03039	-0.05958	-0.10442	-0.1483	-0.33144
542.5	0	-0.01025	-0.0294	-0.05961	-0.10445	-0.14834	-0.33246
543	0	-0.01026	-0.02941	-0.05963	-0.10448	-0.14938	-0.33249
543.5	0	-0.01026	-0.02942	-0.05866	-0.10451	-0.14941	-0.33352
544	0	-0.01026	-0.02944	-0.05968	-0.10454	-0.14945	-0.33354
544.5	0	-0.01027	-0.02945	-0.05971	-0.10557	-0.14949	-0.33457
545	0	-0.01027	-0.02946	-0.05973	-0.1056	-0.15052	-0.3356
545.5	0	-0.01027	-0.03048	-0.05976	-0.10563	-0.15056	-0.33662
546	0	-0.01027	-0.03049	-0.06078	-0.10566	-0.1516	-0.33765
546.5	0	-0.01028	-0.0305	-0.06081	-0.10669	-0.15164	-0.33767
547	0	-0.01128	-0.03051	-0.06083	-0.10772	-0.15267	-0.3387
547.5	0	-0.01128	-0.03153	-0.06186	-0.10775	-0.15271	-0.33972
548	0	-0.01029	-0.03054	-0.06088	-0.10778	-0.15274	-0.33975
548.5	0	-0.01129	-0.03155	-0.06191	-0.10881	-0.15378	-0.34078
549	0	-0.01029	-0.03056	-0.06193	-0.10784	-0.15281	-0.3408
549.5	0	-0.01029	-0.03058	-0.06096	-0.10787	-0.15285	-0.34083
550	0	-0.0103	-0.03059	-0.06098	-0.10789	-0.15289	-0.34085
550.5	0	-0.0113	-0.0306	-0.06201	-0.10792	-0.15392	-0.34188
551	0	-0.0103	-0.03061	-0.06203	-0.10795	-0.15396	-0.3419
551.5	0	-0.01031	-0.03063	-0.06206	-0.10798	-0.15399	-0.34193
552	0	-0.01031	-0.03064	-0.06208	-0.10901	-0.15402	-0.34195
552.5	0	-0.01131	-0.03165	-0.0621	-0.10904	-0.15506	-0.34297
553	0	-0.01032	-0.03066	-0.06213	-0.10907	-0.15409	-0.342
553.5	0	-0.01132	-0.03168	-0.06215	-0.1091	-0.15413	-0.34202
554	0	-0.01132	-0.03169	-0.06218	-0.10913	-0.15416	-0.34204
554.5	0	-0.01132	-0.0317	-0.0622	-0.11015	-0.1552	-0.34207
555	0	-0.01133	-0.03171	-0.06222	-0.10918	-0.15423	-0.34209
555.5	0	-0.01033	-0.03072	-0.06125	-0.10821	-0.15426	-0.34112
556	0	-0.01133	-0.03174	-0.06227	-0.10924	-0.1543	-0.34114
556.5	0	-0.01034	-0.03075	-0.0613	-0.10927	-0.15433	-0.34016
557	0	-0.01134	-0.03176	-0.06232	-0.1093	-0.15436	-0.34118
557.5	0	-0.01134	-0.03177	-0.06234	-0.10932	-0.1544	-0.34021
558	0	-0.01034	-0.03179	-0.06237	-0.10935	-0.15343	-0.33923
558.5	0	-0.01135	-0.0318	-0.06239	-0.10938	-0.15346	-0.33925
559	0	-0.01135	-0.03181	-0.06241	-0.10841	-0.1535	-0.33827
559.5	0	-0.01135	-0.03182	-0.06244	-0.10843	-0.15353	-0.3383
560	0	-0.01136	-0.03183	-0.06146	-0.10846	-0.15256	-0.33732
560.5	0	-0.01036	-0.03085	-0.06148	-0.10749	-0.1516	-0.33534
561	0	-0.01136	-0.03086	-0.06151	-0.10752	-0.15263	-0.33536
561.5	0	-0.01036	-0.03087	-0.06153	-0.10754	-0.15166	-0.33338
562	0	-0.01137	-0.03188	-0.06155	-0.10757	-0.15169	-0.33241
562.5	0	-0.01137	-0.03089	-0.06158	-0.1066	-0.15072	-0.33143
563	0	-0.01137	-0.0309	-0.0616	-0.10662	-0.15076	-0.33045
563.5	0	-0.01137	-0.03092	-0.06162	-0.10665	-0.14979	-0.32947
564	0	-0.01138	-0.03193	-0.06164	-0.10668	-0.14982	-0.32849
564.5	0	-0.01138	-0.03094	-0.06067	-0.1057	-0.14785	-0.32651
565	0	-0.01038	-0.02995	-0.05969	-0.10473	-0.14688	-0.32353
565.5	0	-0.01039	-0.02996	-0.05971	-0.10476	-0.14691	-0.32255
566	0	-0.01139	-0.03097	-0.06074	-0.10478	-0.14694	-0.32157
566.5	0	-0.01039	-0.03099	-0.05976	-0.10381	-0.14597	-0.31959
567	0	-0.01039	-0.03	-0.05878	-0.10283	-0.144	-0.31761
567.5	0	-0.0104	-0.03001	-0.0588	-0.10186	-0.14404	-0.31564
568	0	-0.0104	-0.02902	-0.05882	-0.10189	-0.14307	-0.31365
568.5	0	-0.0104	-0.03003	-0.05785	-0.10091	-0.1421	-0.31168
569	0	-0.01041	-0.03004	-0.05787	-0.10094	-0.14113	-0.30969
569.5	0	-0.00941	-0.02906	-0.05689	-0.09896	-0.14016	-0.30672
570	0	-0.01041	-0.02907	-0.05691	-0.09899	-0.13919	-0.30573
570.5	0	-0.01041	-0.02908	-0.05694	-0.09901	-0.13822	-0.30375
571	0	-0.01042	-0.02909	-0.05696	-0.09804	-0.13725	-0.30077
571.5	0	-0.01042	-0.0281	-0.05598	-0.09706	-0.13628	-0.29779
572	0	-0.00942	-0.02811	-0.055	-0.09509	-0.1343	-0.29581
572.5	0	-0.00942	-0.02812	-0.05502	-0.09512	-0.13433	-0.29383
573	0	-0.01043	-0.02813	-0.05404	-0.09414	-0.13236	-0.29085
573.5	0	-0.00943	-0.02715	-0.05407	-0.09416	-0.13139	-0.28887
574	0	-0.00943	-0.02716	-0.05309	-0.09219	-0.13042	-0.28589
574.5	0	-0.00943	-0.02717	-0.05311	-0.09221	-0.12945	-0.28291
575	0	-0.00944	-0.02618	-0.05213	-0.09024	-0.12748	-0.27992
575.5	0	-0.00944	-0.02619	-0.05215	-0.08926	-0.12651	-0.27794
576	0	-0.00844	-0.0252	-0.05117	-0.08829	-0.12454	-0.27396
576.5	0	-0.00844	-0.02521	-0.05019	-0.08731	-0.12356	-0.27098
577	0	-0.00945	-0.02522	-0.05021	-0.08734	-0.12159	-0.269
577.5	0	-0.00945	-0.02523	-0.05024	-0.08636	-0.12062	-0.26602
578	0	-0.00845	-0.02424	-0.04926	-0.08438	-0.11865	-0.26303
578.5	0	-0.00846	-0.02526	-0.04928	-0.08441	-0.11768	-0.26005
579	0	-0.00846	-0.02427	-0.0473	-0.08343	-0.1167	-0.25707
579.5	0	-0.00846	-0.02428	-0.04732	-0.08246	-0.11473	-0.25409
580	0	-0.00846	-0.02429	-0.04734	-0.08048	-0.11376	-0.2511
580.5	0	-0.00747	-0.0233	-0.04536	-0.0795	-0.11179	-0.24712
581	0	-0.00847	-0.02331	-0.04538	-0.07953	-0.11081	-0.24514
581.5	0	-0.00847	-0.02332	-0.0454	-0.07755	-0.10884	-0.24215
582	0	-0.00747	-0.02233	-0.04442	-0.07657	-0.10687	-0.23817
582.5	0	-0.00748	-0.02234	-0.04344	-0.0756	-0.10489	-0.23519
583	0	-0.00748	-0.02135	-0.04346	-0.07462	-0.10392	-0.2332
583.5	0	-0.00748	-0.02136	-0.04248	-0.07364	-0.10295	-0.22922
584	0	-0.00648	-0.02137	-0.0415	-0.07166	-0.10097	-0.22624
584.5	0	-0.00749	-0.02138	-0.04152	-0.07069	-0.1	-0.22325
585	0	-0.00749	-0.02039	-0.04054	-0.06971	-0.09803	-0.22027
585.5	0	-0.00749	-0.0204	-0.04056	-0.06873	-0.09705	-0.21729
586	0	-0.00649	-0.01941	-0.03958	-0.06776	-0.09508	-0.2133
586.5	0	-0.0065	-0.01943	-0.0386	-0.06678	-0.0931	-0.21032
587	0	-0.0065	-0.01944	-0.03862	-0.0658	-0.09313	-0.20734
587.5	0	-0.0065	-0.01945	-0.03764	-0.06482	-0.09115	-0.20435
588	0	-0.0055	-0.01846	-0.03666	-0.06384	-0.08918	-0.20137
588.5	0	-0.0055	-0.01847	-0.03568	-0.06187	-0.0882	-0.19838
589	0	-0.00551	-0.01748	-0.0347	-0.06089	-0.08723	-0.1944
589.5	0	-0.00651	-0.01749	-0.03472	-0.06091	-0.08625	-0.19241
590	0	-0.00451	-0.0165	-0.03374	-0.05893	-0.08328	-0.18843
590.5	0	-0.00551	-0.01751	-0.03376	-0.05895	-0.0833	-0.18644
591	0	-0.00552	-0.01652	-0.03378	-0.05798	-0.08133	-0.18246
591.5	0	-0.00452	-0.01553	-0.03179	-0.056	-0.07935	-0.17948
592	0	-0.00552	-0.01654	-0.03181	-0.05602	-0.07938	-0.17749
592.5	0	-0.00452	-0.01555	-0.03183	-0.05504	-0.0774	-0.17451
593	0	-0.00453	-0.01556	-0.03085	-0.05306	-0.07543	-0.17052
593.5	0	-0.00453	-0.01557	-0.03087	-0.05308	-0.07545	-0.16854
594	0	-0.00453	-0.01458	-0.02989	-0.0521	-0.07348	-0.16455
594.5	0	-0.00453	-0.01459	-0.02891	-0.05012	-0.0715	-0.16057
595	0	-0.00454	-0.0146	-0.02893	-0.05014	-0.07152	-0.15858
595.5	0	-0.00354	-0.01361	-0.02794	-0.04816	-0.06855	-0.15559
596	0	-0.00454	-0.01362	-0.02796	-0.04819	-0.06857	-0.15261
596.5	0	-0.00354	-0.01262	-0.02698	-0.04721	-0.06659	-0.14962
597	0	-0.00454	-0.01363	-0.027	-0.04623	-0.06562	-0.14664
597.5	0	-0.00355	-0.01264	-0.02602	-0.04525	-0.06364	-0.14365
598	0	-0.00455	-0.01265	-0.02604	-0.04427	-0.06266	-0.14167
598.5	0	-0.00355	-0.01166	-0.02405	-0.04229	-0.06069	-0.13768
599	0	-0.00355	-0.01167	-0.02407	-0.04231	-0.05971	-0.13469
599.5	0	-0.00356	-0.01168	-0.02409	-0.04133	-0.05873	-0.13271
600	0	-0.00256	-0.01069	-0.02311	-0.03935	-0.05675	-0.12872
600.5	0	-0.00256	-0.0107	-0.02213	-0.03937	-0.05578	-0.12673
601	0	-0.00256	-0.01071	-0.02214	-0.03839	-0.0548	-0.12375
601.5	0	-0.00256	-0.01072	-0.02216	-0.03741	-0.05382	-0.12176
602	0	-0.00257	-0.01073	-0.02118	-0.03643	-0.05284	-0.11878
602.5	0	-0.00257	-0.00974	-0.0212	-0.03645	-0.05186	-0.11579
603	0	-0.00257	-0.00975	-0.02121	-0.03547	-0.05089	-0.1138
603.5	0	-0.00357	-0.00976	-0.02023	-0.03448	-0.04891	-0.11081
604	0	-0.00258	-0.00877	-0.01925	-0.0335	-0.04793	-0.10783
604.5	0	-0.00258	-0.00878	-0.01926	-0.03252	-0.04595	-0.10584
605	0	-0.00258	-0.00878	-0.01828	-0.03154	-0.04497	-0.10285
605.5	0	-0.00158	-0.00879	-0.0183	-0.03056	-0.04399	-0.09987
606	0	-0.00158	-0.0078	-0.01732	-0.02958	-0.04201	-0.09788
606.5	0	-0.00259	-0.00881	-0.01733	-0.0296	-0.04204	-0.09589
607	0	-0.00159	-0.00782	-0.01635	-0.02862	-0.04106	-0.09291
607.5	0	-0.00159	-0.00783	-0.01637	-0.02764	-0.03908	-0.08992
608	0	-0.00159	-0.00684	-0.01538	-0.02565	-0.0371	-0.08793
608.5	0	-0.00159	-0.00785	-0.0154	-0.02567	-0.03712	-0.08594
609	0	-0.0016	-0.00686	-0.01441	-0.02469	-0.03514	-0.08296
609.5	0	-0.0016	-0.00686	-0.01443	-0.02471	-0.03516	-0.08097
610	0	-0.0016	-0.00687	-0.01445	-0.02373	-0.03418	-0.07798
610.5	0	-0.0016	-0.00688	-0.01346	-0.02274	-0.0332	-0.07699
611	0	-0.000605004	-0.00589	-0.01248	-0.02176	-0.03122	-0.07401
611.5	0	-0.00161	-0.0059	-0.0125	-0.02178	-0.03024	-0.07202
612	0	-0.00161	-0.00591	-0.01251	-0.0208	-0.03026	-0.07003
612.5	0	-0.00161	-0.00592	-0.01253	-0.02081	-0.02928	-0.06804
613	0	-0.00161	-0.00592	-0.01154	-0.01983	-0.0283	-0.06605
613.5	0	-0.00161	-0.00493	-0.01156	-0.01885	-0.02732	-0.06407
614	0	-0.000616908	-0.00494	-0.01158	-0.01887	-0.02634	-0.06208
614.5	0	-0.000618874	-0.00495	-0.01059	-0.01788	-0.02536	-0.06009
615	0	-0.000620841	-0.00496	-0.00961	-0.0169	-0.02438	-0.0581
615.5	0	-0.000622808	-0.00397	-0.00962	-0.01592	-0.0234	-0.05611
616	0	-0.000624671	-0.00397	-0.00964	-0.01493	-0.02241	-0.05413
616.5	0	-0.000626638	-0.00398	-0.00965	-0.01495	-0.02243	-0.05314
617	0	0.000371499	-0.00399	-0.00867	-0.01397	-0.02045	-0.05115
617.5	0	-0.000630468	-0.004	-0.00868	-0.01399	-0.02047	-0.05016
618	0	0.000367669	-0.00301	-0.0077	-0.013	-0.01949	-0.04717
618.5	0	-0.000634194	-0.00302	-0.00771	-0.01302	-0.01851	-0.04618
619	0	0.000363942	-0.00302	-0.00773	-0.01203	-0.01753	-0.04419
619.5	0	-0.000637921	-0.00303	-0.00774	-0.01205	-0.01755	-0.04321
620	0	-0.000639784	-0.00304	-0.00776	-0.01207	-0.01756	-0.04222
620.5	0	0.000358353	-0.00205	-0.00677	-0.01108	-0.01558	-0.04023
621	0	0.000356593	-0.00205	-0.00579	-0.0101	-0.0146	-0.03924
621.5	0	0.00035473	-0.00206	-0.0068	-0.01011	-0.01462	-0.03725
622	0	0.00035297	-0.00207	-0.00582	-0.01013	-0.01364	-0.03626
622.5	0	0.000351107	-0.00208	-0.00583	-0.00915	-0.01365	-0.03527
623	0	0.000349347	-0.00209	-0.00584	-0.00916	-0.01267	-0.03329
623.5	0	0.000347587	-0.00209	-0.00586	-0.00818	-0.01269	-0.0323
624	0	-0.000654172	-0.0021	-0.00587	-0.00919	-0.0127	-0.03231
624.5	0	0.00134	-0.00111	-0.00489	-0.00721	-0.01072	-0.03032
625	0	0.00134	-0.00112	-0.0039	-0.00622	-0.00974	-0.02833
625.5	0	0.000340549	-0.00112	-0.00491	-0.00724	-0.01076	-0.02834
626	0	0.000338789	-0.00113	-0.00393	-0.00625	-0.00977	-0.02635
626.5	0	0.00134	-0.00114	-0.00394	-0.00627	-0.00879	-0.02536
627	0	0.00134	-0.000145849	-0.00296	-0.00528	-0.00781	-0.02437
627.5	0	0.00133	-0.00115	-0.00397	-0.0053	-0.00782	-0.02338
628	0	0.00133	-0.000160461	-0.00298	-0.00531	-0.00684	-0.02139
628.5	0	0.000330404	-0.00117	-0.004	-0.00533	-0.00686	-0.0214
629	0	0.00133	-0.000175073	-0.00301	-0.00434	-0.00587	-0.02041
629.5	0	0.00133	-0.000182144	-0.00302	-0.00436	-0.00589	-0.01943
630	0	0.000325436	-0.00119	-0.00304	-0.00437	-0.0059	-0.01943
630.5	0	0.00132	-0.000196756	-0.00205	-0.00339	-0.00492	-0.01745
631	0	0.00132	-0.000203355	-0.00306	-0.0034	-0.00494	-0.01746
631.5	0	0.00132	-0.000210426	-0.00208	-0.00341	-0.00495	-0.01647
632	0	0.000318914	-0.000217496	-0.00309	-0.00343	-0.00497	-0.01648
632.5	0	0.00232	-0.000224567	-0.0021	-0.00244	-0.00398	-0.01449
633	0	0.00132	0.000768834	-0.00111	-0.00246	-0.003	-0.0135
633.5	0	0.00131	0.000761764	-0.00213	-0.00247	-0.00301	-0.01351
634	0	0.00131	0.000755165	-0.00114	-0.00248	-0.00303	-0.01252
634.5	0	0.00131	0.000748094	-0.00115	-0.0025	-0.00304	-0.01153
635	0	0.000309598	-0.000258505	-0.00216	-0.00251	-0.00306	-0.01254
635.5	0	0.00131	-0.000265104	-0.00218	-0.00252	-0.00307	-0.01155
636	0	0.00131	-0.000271703	-0.00219	-0.00254	-0.00309	-0.01156
636.5	0	0.00131	-0.000278302	-0.0022	-0.00155	-0.0021	-0.01057
637	0	0.0013	-0.000284901	-0.00121	-0.00156	-0.00212	-0.00958
637.5	0	0.0013	-0.0002915	-0.00122	-0.00158	-0.00213	-0.00859
638	0	0.0013	0.000702372	-0.00124	-0.000588999	-0.00115	-0.0086
638.5	0	0.0013	0.000695773	-0.00125	-0.000600662	-0.00116	-0.00761
639	0	0.0013	-0.000310826	-0.00126	-0.00161	-0.00118	-0.00762
639.5	0	0.0013	0.000683046	-0.00127	-0.000626577	-0.00119	-0.00763
640	0	0.00129	0.000676918	-0.00128	-0.000639535	-0.000202697	-0.00664
640.5	0	0.00129	-0.000329681	-0.00129	-0.000651197	-0.00122	-0.00665
641	0	0.00129	0.000664192	-0.00131	-0.000664155	-0.000232009	-0.00566
641.5	0	0.00129	0.000658064	-0.000316553	0.000324183	-0.000245803	-0.00567
642	0	0.00129	0.000651936	-0.00133	-0.000688775	-0.000259596	-0.00568
642.5	0	0.00129	0.000645808	-0.00134	0.000299563	0.000728334	-0.00469
643	0	0.00129	0.000640152	-0.00135	-0.0007121	-0.000285459	-0.0047
643.5	0	0.00129	0.000634024	-0.000360855	0.000276238	0.000700747	-0.00371
644	0	0.00128	0.00163	-0.000371685	0.000264576	0.000686954	-0.00272
644.5	0	0.00128	0.00062224	-0.000382514	0.000252914	0.000674884	-0.00373
645	0	0.000281339	0.000616113	-0.00139	0.000241252	0.000661091	-0.00374
645.5	0	0.00128	0.000610456	-0.000404173	0.00022959	0.000649021	-0.00275
646	0	0.00228	0.0006048	-0.000414018	0.00122	0.00164	-0.00176
646.5	0	0.00128	0.000599143	-0.000424847	0.000206266	0.000623158	-0.00277
647	0	0.00128	0.000593487	-0.00144	0.000195899	0.000609364	-0.00278
647.5	0	0.00128	0.000587831	-0.000445521	0.000184237	0.0016	-0.00179
648	0	0.00127	0.000582174	-0.000455366	0.000172575	0.000585226	-0.0018
648.5	0	0.00227	0.00158	-0.000466196	0.00116	0.00157	-0.000804954
649	0	0.00127	0.000571333	-0.000476041	0.00115	0.00156	-0.00081358
649.5	0	0.00127	0.000565677	-0.000485886	0.00114	0.00155	-0.000822253
650	0	0.00227	0.00156	0.000504269	0.00113	0.00154	0.000169029
650.5	0	0.00227	0.000554835	-0.000505576	0.00112	0.00152	-0.000851098
651	0	0.00127	0.00054965	-0.00051542	0.00111	0.00151	-0.000859886
651.5	0	0.00127	0.000544465	-0.000524281	0.0011	0.0015	-0.000868703
652	0	0.00127	0.000541646	-0.000535238	0.00109	0.00249	0.000121339
652.5	0	0.00127	0.000542156	-0.000539174	0.00108	0.00149	0.000118364
653	0	0.00126	0.000532899	-0.000550923	0.00107	0.00147	0.000106547
653.5	0	0.00126	0.000523652	-0.000561692	0.00106	0.00145	9.56568e-05
654	0	0.00126	0.00152	0.000428211	0.00205	0.00244	0.00109
654.5	0	0.00126	0.000517011	-0.000579912	0.00104	0.00243	0.00108
655	0	0.00126	0.000508699	-0.00058682	0.00103	0.00242	7.07557e-05
655.5	0	0.00125	0.000501099	-0.000602509	0.00102	0.0014	5.46576e-05
656	0	0.00225	0.0015	0.000393026	0.002	0.00239	0.00105
656.5	0	0.00125	0.00149	-0.000620286	0.00199	0.00238	0.00104
657	0	0.00226	0.000489288	-0.000624518	0.002	0.00238	0.00103
657.5	0	0.00125	0.000482666	0.000367991	0.000975238	0.00236	0.00102
658	0	0.00126	0.000476293	-0.000640949	0.000966865	0.00235	0.00101
658.5	0	0.00125	0.000480638	-0.00065413	0.000959031	0.00234	0.001
659	0	0.00225	0.00147	0.000344016	0.00195	0.00333	0.00199
659.5	0	0.00225	0.00146	-0.000667498	0.00193	0.00332	0.000976212
660	0	0.00125	0.000464152	-0.000679666	0.000928736	0.00231	0.000970083
660.5	0	0.00125	0.000458969	-0.000680524	0.000934333	0.00231	0.000965011
661	0	0.00125	0.000454491	-0.000691063	0.000919168	0.00229	0.000950982
661.5	0	0.00224	0.00145	0.000299183	0.00191	0.00328	0.00194
662	0	0.00225	0.00145	0.000290186	0.0019	0.00327	0.00194
662.5	0	0.00224	0.00144	0.000291283	0.00189	0.00326	0.00193
663	0	0.00124	0.00144	-0.000719128	0.00189	0.00325	0.00192
663.5	0	0.00125	0.000434835	0.000271861	0.00187	0.00324	0.00191
664	0	0.00124	0.000424433	-0.000735875	0.000863635	0.00322	0.00189
664.5	0	0.00125	0.000430108	-0.000744308	0.000860877	0.00323	0.00189
665	0	0.00224	0.00142	0.000250455	0.00286	0.00421	0.00288
665.5	0	0.00123	0.000415547	-0.000758363	0.00183	0.0032	0.000863887
666	0	0.00223	0.00141	0.000230093	0.00183	0.00319	0.00185
666.5	0	0.00224	0.00141	-0.000772373	0.00182	0.00319	0.00185
667	0	0.00223	0.00141	-0.000782839	0.00181	0.00317	0.00184
667.5	0	0.00124	0.0014	-0.000790636	0.00182	0.00316	0.00184
668	0	0.00123	0.0014	0.000211184	0.00181	0.00316	0.00182
668.5	0	0.00124	0.0014	-0.000794141	0.0018	0.00314	0.00181
669	0	0.00123	0.00139	-0.000809222	0.00179	0.00313	0.0018
669.5	0	0.00123	0.00138	-0.00081308	0.00178	0.00312	0.00179
670	0	0.00123	0.00139	-0.000817687	0.00178	0.00312	0.00179
670.5	0	0.00223	0.000378663	-0.00082108	0.00176	0.00311	0.00179
671	0	0.00123	0.000379674	-0.000824248	0.00176	0.00311	0.00177
671.5	0	0.00223	0.00137	0.000159001	0.00276	0.00309	0.00276
672	0	0.00223	0.00137	0.000154214	0.00274	0.00409	0.00276
672.5	0	0.00223	0.00137	0.000148543	0.00174	0.00308	0.00274
673	0	0.00222	0.00136	0.000141987	0.00173	0.00307	0.00274
673.5	0	0.00223	0.00136	0.000134548	0.00173	0.00306	0.00273
674	0	0.00223	0.00136	0.00013721	0.00172	0.00305	0.00272
674.5	0	0.00223	0.00135	-0.000870327	0.00171	0.00304	0.00171
675	0	0.00123	0.00135	0.000117948	0.00171	0.00304	0.0017
675.5	0	0.00222	0.00135	0.000117579	0.0017	0.00303	0.00169
676	0	0.00223	0.00134	-0.000882613	0.00169	0.00302	0.00168
676.5	0	0.00123	0.00135	-0.000893617	0.00168	0.00302	0.00168
677	0	0.00123	0.000340482	-0.000893466	0.00169	0.00301	0.00167
677.5	0	0.00122	0.000331477	-0.000903153	0.00168	0.00299	0.00165
678	0	0.00123	0.00134	-0.00090268	0.00167	0.00299	0.00166
678.5	0	0.00123	0.000322459	-0.000912054	0.00166	0.00297	0.00165
679	0	0.00121	0.000317407	-0.000921277	0.00165	0.00297	0.00163
679.5	0	0.00222	0.00132	7.53546e-05	0.00265	0.00396	0.00263
680	0	0.00122	0.000317938	-0.000929295	0.00165	0.00296	0.00163
680.5	0	0.00122	0.00032399	-0.000927113	0.00164	0.00296	0.00162
681	0	0.00122	0.00031978	-0.000935786	0.00164	0.00294	0.0016
681.5	0	0.00121	0.000305779	-0.000943349	0.00162	0.00293	0.0016
682	0	0.00122	0.000301988	-0.00094079	0.00162	0.00293	0.00158
682.5	0	0.00122	0.000308874	-0.0009491	0.00162	0.00292	0.00159
683	0	0.00121	0.000295497	-0.000956314	0.000609683	0.00291	0.00158
683.5	0	0.00222	0.0013	4.65803e-05	0.00161	0.00391	0.00257
684	0	0.00221	0.0013	3.95763e-05	0.0026	0.0039	0.00256
684.5	0	0.00221	0.0013	3.26692e-05	0.00259	0.00289	0.00256
685	0	0.00222	0.00129	2.5856e-05	0.00259	0.00389	0.00255
685.5	0	0.00221	0.00128	3.01144e-05	0.00258	0.00387	0.00254
686	0	0.00221	0.00128	2.34718e-05	0.00258	0.00386	0.00253
686.5	0	0.00121	0.00029091	-0.000983092	0.00157	0.00286	0.00152
687	0	0.00122	0.000289641	-0.000978597	0.00157	0.00185	0.00153
687.5	0	0.00221	0.00128	4.98153e-06	0.00156	0.00384	0.00251
688	0	0.00222	0.00128	9.61005e-06	0.00257	0.00284	0.00251
688.5	0	0.00221	0.00128	4.29858e-06	0.00155	0.00283	0.0025
689	0	0.00221	0.00128	9.0401e-06	0.00255	0.00284	0.00149
689.5	0	0.00221	0.00128	3.83362e-06	0.00254	0.00283	0.00149
690	0	0.0012	0.00127	-1.32886e-06	0.00154	0.00282	0.00248
690.5	0	0.00121	0.00127	-6.44834e-06	0.00153	0.00281	0.00148
691	0	0.00221	0.00127	-1.15338e-05	0.00152	0.0028	0.00146
691.5	0	0.0012	0.00126	-5.6027e-06	0.00153	0.00279	0.00146
692	0	0.00121	0.00126	-1.06292e-05	0.00152	0.00279	0.00145
692.5	0	0.00121	0.00126	-1.56339e-05	0.00152	0.00279	0.00145
693	0	0.00121	0.000253283	-1.96374e-05	0.0015	0.00277	0.00144
693.5	0	0.00121	0.00126	-1.36283e-05	0.00151	0.00277	0.00144
694	0	0.0012	0.00125	-2.85963e-05	0.00151	0.00276	0.00143
694.5	0	0.00121	0.000259675	-0.00102	0.0015	0.00276	0.00143
695	0	0.0012	0.00125	-2.65582e-05	0.0015	0.00175	0.00143
695.5	0	0.0012	0.000244586	-0.00103	0.00149	0.00274	0.00142
696	0	0.0012	0.000247801	-0.00103	0.00148	0.00173	0.00141
696.5	0	0.00121	0.000240736	-0.00104	0.00148	0.00173	0.0014
697	0	0.00121	0.000244332	-0.00103	0.00148	0.00272	0.0014
697.5	0	0.00121	0.000237648	-0.00104	0.00147	0.00172	0.0014
698	0	0.0012	0.000241623	-3.97686e-05	0.00147	0.00272	0.00139
698.5	0	0.00121	0.000245787	-0.00103	0.00147	0.00271	0.00139
699	0	0.0012	0.00024014	-0.00104	0.00147	0.0027	0.00139
699.5	0	0.0012	0.000244679	-0.00104	0.00147	0.00269	0.00138
700	0	0.0012	0.000239407	-4.35791e-05	0.00146	0.00169	0.00137
700.5	0	0.0012	0.000234323	-4.69026e-05	0.00145	0.00268	0.00136
701	0	0.00121	0.000239429	-0.00104	0.00145	0.00268	0.00136
701.5	0	0.00121	0.000234726	-0.00104	0.00145	0.00168	0.00136
702	0	0.0012	0.000230215	-0.00105	0.00144	0.00166	0.00136
702.5	0	0.0012	0.000225898	-0.00105	0.00144	0.00166	0.00135
703	0	0.0012	0.000221774	-0.00104	0.00143	0.00165	0.00135
703.5	0	0.0012	0.000228318	-0.00105	0.00143	0.00165	0.00134
704	0	0.00121	0.000224587	-0.00105	0.00142	0.00165	0.00134
704.5	0	0.00121	0.000231525	-0.00104	0.00143	0.00164	0.00134
705	0	0.0012	0.000218191	-0.00106	0.00142	0.00163	0.000324863
705.5	0	0.00121	0.000225528	-0.00105	0.00141	0.00163	0.000333728
706	0	0.0022	0.00122	-5.1698e-05	0.0024	0.00261	0.00132
706.5	0	0.0012	0.000220336	-0.00104	0.00141	0.00161	0.000319456
707	0	0.0022	0.00122	-4.6989e-05	0.0024	0.00161	0.00132
707.5	0	0.0012	0.000216428	-0.00105	0.00139	0.0016	0.000307547
708	0	0.0012	0.000224779	-0.00104	0.0014	0.0016	0.000317649
708.5	0	0.00121	0.000223333	-0.00104	0.00139	0.00159	0.00131
709	0	0.0012	0.000222084	-0.00105	0.0014	0.00159	0.00131
709.5	0	0.0012	0.00022103	-0.00105	0.00139	0.00159	0.0013
710	0	0.0012	0.000220171	-0.00104	0.00139	0.000578375	0.000297723
710.5	0	0.0012	0.000219504	-0.00104	0.00138	0.000572915	0.0013
711	0	0.0012	0.000209024	-0.00105	0.00138	0.000559858	0.000290536
711.5	0	0.00219	0.00121	-4.8769e-05	0.00237	0.00156	0.00129
712	0	0.000203184	0.000208624	-0.00104	0.00138	0.000555751	0.000282884
712.5	0	0.00119	0.000209168	-0.00105	0.00136	0.000544683	0.000275075
713	0	0.0012	0.00020942	-0.00104	0.00137	0.000544261	0.000277484
713.5	0	0.00119	0.000199851	-0.00105	0.00135	0.00154	0.00127
714	0	0.0012	0.000210925	-0.00204	0.00136	0.000533594	0.000272944
714.5	0	0.00219	0.0012	-3.96036e-05	0.00236	0.00153	0.00127
715	0	0.00219	0.0012	-4.12381e-05	0.00234	0.00151	0.00127
715.5	0	0.000185753	0.000194234	-0.00104	0.00134	-0.000490193	0.000264066
716	0	0.000198118	0.000205982	-0.00103	0.00135	0.000511323	0.00026772
716.5	0	0.0012	0.000207896	-3.61376e-05	0.00235	0.00151	0.00126
717	0	0.000194135	-0.000800504	-0.00104	0.00134	0.000500387	0.000255618
717.5	0	0.000197874	0.000201727	-0.00203	0.00134	-0.000503635	0.000261227
718	0	0.0012	0.000204113	-0.00103	0.00234	0.000491925	0.00126
718.5	0	0.0012	0.000206652	-0.00103	0.00234	0.000488036	0.00126
719	0	0.00119	0.000199342	-0.00104	0.00232	0.000474688	0.00125
719.5	0	0.0001971	-0.000797821	-0.00103	0.00132	-0.000528125	0.000241407
720	0	0.00019289	0.000205163	-0.00102	0.00132	-0.000530413	0.00125
720.5	0	0.00018919	0.00019829	-0.00104	0.00132	-0.000542186	0.00124
721	0	0.0012	0.000201558	-0.00103	0.00132	-0.000543449	0.00124
721.5	0	0.000192891	0.000204965	-0.00102	0.00132	-0.000544215	0.00124
722	0	0.00119	0.000198508	-0.00103	0.00131	-0.000554489	0.00124
722.5	0	0.000198255	0.000202185	-0.00202	0.000318051	-0.000554281	0.00124
723	0	0.000186399	0.000195995	-0.00102	0.00131	-0.0005636	0.00123
723.5	0	0.000185016	0.000189931	-0.00102	0.0013	-0.00057073	0.000224192
724	0	0.000193996	0.000193997	-0.00101	0.0013	-0.000569128	0.000232028
724.5	0	0.00119	0.000198656	-0.00201	0.000294428	-0.000577078	0.000230015
725	0	0.00119	0.00119	-1.28378e-05	0.00229	0.00041541	0.00123
725.5	0	0.000182935	0.000187397	-0.00101	0.00129	-0.000591671	0.00122
726	0	0.000193294	0.000202416	-0.001	0.000290902	-0.00058833	0.00123
726.5	0	0.000193982	0.000197079	-0.001	0.000286976	-0.000594576	0.00123
727	0	0.00019499	0.000191854	-0.00101	0.000283329	-0.000600417	0.00122
727.5	0	0.000196313	0.00019721	-0.000994962	0.00128	-0.000604139	0.00122
728	0	0.000187839	0.000192201	-0.000995581	0.00128	-0.000609197	0.00122
728.5	0	0.00119	0.00019777	3.80061e-06	0.00228	0.000386123	0.00122
729	0	0.00119	0.00119	1.41681e-05	0.00228	0.000381813	0.00222
729.5	0	0.000194505	0.000198743	-0.000986448	0.00128	-0.00162	0.00122
730	0	0.000187296	0.000184141	-0.000997063	0.00127	-0.00063573	0.00121
730.5	0	0.000190361	0.000190106	-0.000986692	0.00127	-0.000637256	0.00121
731	0	0.00118	0.000196166	1.26945e-05	0.00227	0.000359829	0.00221
731.5	0	0.000187179	0.000191844	-0.000976935	0.00127	-0.000642759	0.00121
732	0	0.000181022	0.000188082	-0.000987546	0.00126	-0.000656331	0.000205941
732.5	0	0.000185112	0.000194407	-0.000977173	0.00126	-0.000660394	0.00121
733	0	0.00018944	-0.000809656	-0.000966799	0.000261884	-0.00166	0.000206054
733.5	0	0.000184001	-0.000813167	-0.000975692	0.000251344	-0.00066606	0.000196261
734	0	0.000188788	-0.000806598	-0.000968648	0.000251	-0.000669401	0.000207934
734.5	0	-0.000806208	-0.000799954	-0.000961328	0.000250848	-0.00167	0.000208328
735	0	0.00018901	0.000186294	-0.000964725	0.00125	-0.000685414	0.000198815
735.5	0	0.000194431	0.000193085	-0.000956881	0.00125	-0.000676374	0.000210758
736	0	0.000190051	0.000189945	-0.000958786	0.00124	-0.000688854	0.0012
736.5	0	0.000175759	0.000185509	-0.000960451	0.000233326	-0.0017	0.00119
737	0	0.000181754	0.000191123	-0.000952868	0.00023404	-0.000703228	0.0012
737.5	0	0.000177927	0.000186961	-0.000954076	0.000236204	-0.00171	0.000195229
738	0	0.000184272	0.000192544	-0.000945069	0.000237223	-0.00171	0.000196193
738.5	0	0.00018078	-0.00081527	-0.000945855	0.000228385	-0.00171	0.0012
739	0	-0.000822555	-0.000818044	-0.000946444	0.000219684	-0.00172	0.000189698
739.5	0	0.00018426	-0.000810765	-0.000936843	0.00023241	-0.00172	0.000190862
740	0	0.000181219	0.000188737	-0.000937062	0.000223966	-0.00173	0.000193458
740.5	0	0.000178313	-0.00081606	6.59386e-05	0.000215641	-0.00174	0.000184741
741	0	0.00119	0.000191362	7.30091e-05	0.00122	-0.000732613	0.0012
741.5	0	0.000182886	0.000190219	7.67056e-05	0.000220622	-0.00174	0.00018884
742	0	0.00018035	0.000187684	7.70901e-05	0.000212619	-0.00175	0.000191651
742.5	0	0.000177924	0.000185287	7.74745e-05	0.000204714	-0.00176	0.000183138
743	0	0.000185601	-0.000808544	8.786e-05	0.000218192	-0.00175	0.000196039
743.5	0	0.000183372	0.000190871	8.82445e-05	0.000210458	-0.00176	0.00018761
744	0	0.000181233	0.000188835	8.863e-05	0.000202803	-0.00177	0.000190589
744.5	0	0.000179176	0.000186903	0.00109	0.000206515	-0.00177	0.000182232
745	0	0.000177193	0.000185065	0.00109	0.000198996	-0.00178	0.000185278
745.5	0	0.000185279	0.000193313	0.0011	0.000201538	-0.00178	0.000186982
746	0	0.000183427	-0.000812446	0.0011	0.000194133	-0.00178	0.000190084
746.5	0	-0.000818372	0.000190033	0.0011	0.000198071	-0.00179	0.000181836
747	0	0.000179879	0.000188959	0.0011	0.000190757	-0.00179	0.000184981
747.5	0	-0.00082183	-0.000808635	0.0011	0.000183477	-0.0018	0.000176772
748	0	-0.000823505	0.000186015	0.00111	0.000187523	-0.00181	0.000179949
748.5	0	-0.000815153	-0.000803012	0.00112	0.000190298	-0.0018	0.000181765
749	0	0.000183221	0.000194813	0.00212	0.00018309	-0.000808641	0.000184963
749.5	0	-0.000818393	0.000191836	0.00212	-0.00081281	-0.00181	0.000176795
750	0	-0.00082	-0.000809529	0.00112	-0.00082	-0.00082	-0.00082

## Sheet: Fig S1E
pH	Abs. (548 nm)
3.2	0.42123
3.7	0.30622
3.9	0.22922
4.14	0.16678
4.45	0.12945
4.65	0.10482
5	0.08455
5.35	0.06972
5.9	0.04441
6.2	0.03601
7	0
Fitted Curves Plot
pH	Abs. (548 nm)
3.2	0.42654
3.2038	0.42533
3.20761	0.42411
3.21141	0.42289
3.21522	0.42168
3.21902	0.42046
3.22282	0.41925
3.22663	0.41804
3.23043	0.41683
3.23423	0.41562
3.23804	0.41442
3.24184	0.41321
3.24565	0.41201
3.24945	0.41081
3.25325	0.40961
3.25706	0.40841
3.26086	0.40721
3.26466	0.40601
3.26847	0.40482
3.27227	0.40363
3.27608	0.40243
3.27988	0.40124
3.28368	0.40006
3.28749	0.39887
3.29129	0.39768
3.2951	0.3965
3.2989	0.39532
3.3027	0.39414
3.30651	0.39296
3.31031	0.39178
3.31411	0.39061
3.31792	0.38943
3.32172	0.38826
3.32553	0.38709
3.32933	0.38592
3.33313	0.38475
3.33694	0.38359
3.34074	0.38242
3.34454	0.38126
3.34835	0.3801
3.35215	0.37894
3.35596	0.37779
3.35976	0.37663
3.36356	0.37548
3.36737	0.37433
3.37117	0.37318
3.37497	0.37203
3.37878	0.37088
3.38258	0.36974
3.38639	0.36859
3.39019	0.36745
3.39399	0.36632
3.3978	0.36518
3.4016	0.36404
3.40541	0.36291
3.40921	0.36178
3.41301	0.36065
3.41682	0.35952
3.42062	0.3584
3.42442	0.35727
3.42823	0.35615
3.43203	0.35503
3.43584	0.35391
3.43964	0.3528
3.44344	0.35168
3.44725	0.35057
3.45105	0.34946
3.45485	0.34835
3.45866	0.34724
3.46246	0.34614
3.46627	0.34504
3.47007	0.34394
3.47387	0.34284
3.47768	0.34174
3.48148	0.34065
3.48529	0.33956
3.48909	0.33847
3.49289	0.33738
3.4967	0.33629
3.5005	0.33521
3.5043	0.33413
3.50811	0.33305
3.51191	0.33197
3.51572	0.33089
3.51952	0.32982
3.52332	0.32875
3.52713	0.32768
3.53093	0.32661
3.53473	0.32555
3.53854	0.32448
3.54234	0.32342
3.54615	0.32237
3.54995	0.32131
3.55375	0.32025
3.55756	0.3192
3.56136	0.31815
3.56517	0.3171
3.56897	0.31606
3.57277	0.31501
3.57658	0.31397
3.58038	0.31293
3.58418	0.3119
3.58799	0.31086
3.59179	0.30983
3.5956	0.3088
3.5994	0.30777
3.6032	0.30675
3.60701	0.30572
3.61081	0.3047
3.61461	0.30368
3.61842	0.30266
3.62222	0.30165
3.62603	0.30064
3.62983	0.29963
3.63363	0.29862
3.63744	0.29761
3.64124	0.29661
3.64505	0.29561
3.64885	0.29461
3.65265	0.29361
3.65646	0.29262
3.66026	0.29163
3.66406	0.29064
3.66787	0.28965
3.67167	0.28866
3.67548	0.28768
3.67928	0.2867
3.68308	0.28572
3.68689	0.28474
3.69069	0.28377
3.69449	0.2828
3.6983	0.28183
3.7021	0.28086
3.70591	0.2799
3.70971	0.27894
3.71351	0.27798
3.71732	0.27702
3.72112	0.27606
3.72492	0.27511
3.72873	0.27416
3.73253	0.27321
3.73634	0.27227
3.74014	0.27132
3.74394	0.27038
3.74775	0.26944
3.75155	0.26851
3.75536	0.26757
3.75916	0.26664
3.76296	0.26571
3.76677	0.26479
3.77057	0.26386
3.77437	0.26294
3.77818	0.26202
3.78198	0.2611
3.78579	0.26019
3.78959	0.25927
3.79339	0.25836
3.7972	0.25745
3.801	0.25655
3.8048	0.25565
3.80861	0.25475
3.81241	0.25385
3.81622	0.25295
3.82002	0.25206
3.82382	0.25117
3.82763	0.25028
3.83143	0.24939
3.83524	0.24851
3.83904	0.24762
3.84284	0.24674
3.84665	0.24587
3.85045	0.24499
3.85425	0.24412
3.85806	0.24325
3.86186	0.24238
3.86567	0.24152
3.86947	0.24065
3.87327	0.23979
3.87708	0.23894
3.88088	0.23808
3.88468	0.23723
3.88849	0.23638
3.89229	0.23553
3.8961	0.23468
3.8999	0.23384
3.9037	0.233
3.90751	0.23216
3.91131	0.23132
3.91512	0.23049
3.91892	0.22966
3.92272	0.22883
3.92653	0.228
3.93033	0.22717
3.93413	0.22635
3.93794	0.22553
3.94174	0.22472
3.94555	0.2239
3.94935	0.22309
3.95315	0.22228
3.95696	0.22147
3.96076	0.22066
3.96456	0.21986
3.96837	0.21906
3.97217	0.21826
3.97598	0.21747
3.97978	0.21667
3.98358	0.21588
3.98739	0.21509
3.99119	0.2143
3.99499	0.21352
3.9988	0.21274
4.0026	0.21196
4.00641	0.21118
4.01021	0.21041
4.01401	0.20964
4.01782	0.20886
4.02162	0.2081
4.02543	0.20733
4.02923	0.20657
4.03303	0.20581
4.03684	0.20505
4.04064	0.20429
4.04444	0.20354
4.04825	0.20279
4.05205	0.20204
4.05586	0.20129
4.05966	0.20055
4.06346	0.19981
4.06727	0.19907
4.07107	0.19833
4.07487	0.1976
4.07868	0.19686
4.08248	0.19613
4.08629	0.1954
4.09009	0.19468
4.09389	0.19396
4.0977	0.19323
4.1015	0.19252
4.10531	0.1918
4.10911	0.19108
4.11291	0.19037
4.11672	0.18966
4.12052	0.18896
4.12432	0.18825
4.12813	0.18755
4.13193	0.18685
4.13574	0.18615
4.13954	0.18545
4.14334	0.18476
4.14715	0.18407
4.15095	0.18338
4.15475	0.18269
4.15856	0.18201
4.16236	0.18133
4.16617	0.18065
4.16997	0.17997
4.17377	0.17929
4.17758	0.17862
4.18138	0.17795
4.18519	0.17728
4.18899	0.17661
4.19279	0.17595
4.1966	0.17529
4.2004	0.17463
4.2042	0.17397
4.20801	0.17331
4.21181	0.17266
4.21562	0.17201
4.21942	0.17136
4.22322	0.17071
4.22703	0.17007
4.23083	0.16943
4.23463	0.16879
4.23844	0.16815
4.24224	0.16751
4.24605	0.16688
4.24985	0.16625
4.25365	0.16562
4.25746	0.16499
4.26126	0.16437
4.26507	0.16375
4.26887	0.16312
4.27267	0.16251
4.27648	0.16189
4.28028	0.16128
4.28408	0.16066
4.28789	0.16005
4.29169	0.15945
4.2955	0.15884
4.2993	0.15824
4.3031	0.15764
4.30691	0.15704
4.31071	0.15644
4.31451	0.15585
4.31832	0.15525
4.32212	0.15466
4.32593	0.15407
4.32973	0.15349
4.33353	0.1529
4.33734	0.15232
4.34114	0.15174
4.34494	0.15116
4.34875	0.15059
4.35255	0.15001
4.35636	0.14944
4.36016	0.14887
4.36396	0.1483
4.36777	0.14774
4.37157	0.14717
4.37538	0.14661
4.37918	0.14605
4.38298	0.14549
4.38679	0.14494
4.39059	0.14438
4.39439	0.14383
4.3982	0.14328
4.402	0.14273
4.40581	0.14219
4.40961	0.14165
4.41341	0.1411
4.41722	0.14056
4.42102	0.14003
4.42482	0.13949
4.42863	0.13896
4.43243	0.13843
4.43624	0.1379
4.44004	0.13737
4.44384	0.13684
4.44765	0.13632
4.45145	0.1358
4.45526	0.13528
4.45906	0.13476
4.46286	0.13424
4.46667	0.13373
4.47047	0.13322
4.47427	0.1327
4.47808	0.1322
4.48188	0.13169
4.48569	0.13119
4.48949	0.13068
4.49329	0.13018
4.4971	0.12968
4.5009	0.12919
4.5047	0.12869
4.50851	0.1282
4.51231	0.12771
4.51612	0.12722
4.51992	0.12673
4.52372	0.12624
4.52753	0.12576
4.53133	0.12528
4.53514	0.1248
4.53894	0.12432
4.54274	0.12384
4.54655	0.12337
4.55035	0.12289
4.55415	0.12242
4.55796	0.12195
4.56176	0.12148
4.56557	0.12102
4.56937	0.12055
4.57317	0.12009
4.57698	0.11963
4.58078	0.11917
4.58458	0.11872
4.58839	0.11826
4.59219	0.11781
4.596	0.11736
4.5998	0.11691
4.6036	0.11646
4.60741	0.11601
4.61121	0.11557
4.61502	0.11512
4.61882	0.11468
4.62262	0.11424
4.62643	0.1138
4.63023	0.11337
4.63403	0.11293
4.63784	0.1125
4.64164	0.11207
4.64545	0.11164
4.64925	0.11121
4.65305	0.11079
4.65686	0.11036
4.66066	0.10994
4.66446	0.10952
4.66827	0.1091
4.67207	0.10868
4.67588	0.10827
4.67968	0.10785
4.68348	0.10744
4.68729	0.10703
4.69109	0.10662
4.69489	0.10621
4.6987	0.10581
4.7025	0.1054
4.70631	0.105
4.71011	0.1046
4.71391	0.1042
4.71772	0.1038
4.72152	0.10341
4.72533	0.10301
4.72913	0.10262
4.73293	0.10223
4.73674	0.10184
4.74054	0.10145
4.74434	0.10106
4.74815	0.10068
4.75195	0.10029
4.75576	0.09991
4.75956	0.09953
4.76336	0.09915
4.76717	0.09877
4.77097	0.0984
4.77477	0.09802
4.77858	0.09765
4.78238	0.09728
4.78619	0.09691
4.78999	0.09654
4.79379	0.09617
4.7976	0.09581
4.8014	0.09544
4.80521	0.09508
4.80901	0.09472
4.81281	0.09436
4.81662	0.094
4.82042	0.09364
4.82422	0.09329
4.82803	0.09294
4.83183	0.09258
4.83564	0.09223
4.83944	0.09188
4.84324	0.09153
4.84705	0.09119
4.85085	0.09084
4.85465	0.0905
4.85846	0.09016
4.86226	0.08982
4.86607	0.08948
4.86987	0.08914
4.87367	0.0888
4.87748	0.08847
4.88128	0.08813
4.88509	0.0878
4.88889	0.08747
4.89269	0.08714
4.8965	0.08681
4.9003	0.08649
4.9041	0.08616
4.90791	0.08584
4.91171	0.08551
4.91552	0.08519
4.91932	0.08487
4.92312	0.08455
4.92693	0.08423
4.93073	0.08392
4.93453	0.0836
4.93834	0.08329
4.94214	0.08298
4.94595	0.08267
4.94975	0.08236
4.95355	0.08205
4.95736	0.08174
4.96116	0.08144
4.96496	0.08113
4.96877	0.08083
4.97257	0.08053
4.97638	0.08023
4.98018	0.07993
4.98398	0.07963
4.98779	0.07933
4.99159	0.07904
4.9954	0.07874
4.9992	0.07845
5.003	0.07816
5.00681	0.07787
5.01061	0.07758
5.01441	0.07729
5.01822	0.077
5.02202	0.07672
5.02583	0.07643
5.02963	0.07615
5.03343	0.07587
5.03724	0.07559
5.04104	0.07531
5.04484	0.07503
5.04865	0.07475
5.05245	0.07447
5.05626	0.0742
5.06006	0.07393
5.06386	0.07365
5.06767	0.07338
5.07147	0.07311
5.07528	0.07284
5.07908	0.07258
5.08288	0.07231
5.08669	0.07204
5.09049	0.07178
5.09429	0.07152
5.0981	0.07125
5.1019	0.07099
5.10571	0.07073
5.10951	0.07047
5.11331	0.07022
5.11712	0.06996
5.12092	0.0697
5.12472	0.06945
5.12853	0.0692
5.13233	0.06894
5.13614	0.06869
5.13994	0.06844
5.14374	0.06819
5.14755	0.06795
5.15135	0.0677
5.15516	0.06745
5.15896	0.06721
5.16276	0.06697
5.16657	0.06672
5.17037	0.06648
5.17417	0.06624
5.17798	0.066
5.18178	0.06576
5.18559	0.06553
5.18939	0.06529
5.19319	0.06505
5.197	0.06482
5.2008	0.06459
5.2046	0.06435
5.20841	0.06412
5.21221	0.06389
5.21602	0.06366
5.21982	0.06344
5.22362	0.06321
5.22743	0.06298
5.23123	0.06276
5.23504	0.06253
5.23884	0.06231
5.24264	0.06209
5.24645	0.06187
5.25025	0.06165
5.25405	0.06143
5.25786	0.06121
5.26166	0.06099
5.26547	0.06078
5.26927	0.06056
5.27307	0.06035
5.27688	0.06013
5.28068	0.05992
5.28448	0.05971
5.28829	0.0595
5.29209	0.05929
5.2959	0.05908
5.2997	0.05887
5.3035	0.05866
5.30731	0.05846
5.31111	0.05825
5.31491	0.05805
5.31872	0.05784
5.32252	0.05764
5.32633	0.05744
5.33013	0.05724
5.33393	0.05704
5.33774	0.05684
5.34154	0.05664
5.34535	0.05644
5.34915	0.05625
5.35295	0.05605
5.35676	0.05586
5.36056	0.05566
5.36436	0.05547
5.36817	0.05528
5.37197	0.05509
5.37578	0.0549
5.37958	0.05471
5.38338	0.05452
5.38719	0.05433
5.39099	0.05415
5.39479	0.05396
5.3986	0.05377
5.4024	0.05359
5.40621	0.05341
5.41001	0.05322
5.41381	0.05304
5.41762	0.05286
5.42142	0.05268
5.42523	0.0525
5.42903	0.05232
5.43283	0.05214
5.43664	0.05197
5.44044	0.05179
5.44424	0.05161
5.44805	0.05144
5.45185	0.05127
5.45566	0.05109
5.45946	0.05092
5.46326	0.05075
5.46707	0.05058
5.47087	0.05041
5.47467	0.05024
5.47848	0.05007
5.48228	0.0499
5.48609	0.04973
5.48989	0.04957
5.49369	0.0494
5.4975	0.04924
5.5013	0.04907
5.50511	0.04891
5.50891	0.04875
5.51271	0.04859
5.51652	0.04842
5.52032	0.04826
5.52412	0.0481
5.52793	0.04795
5.53173	0.04779
5.53554	0.04763
5.53934	0.04747
5.54314	0.04732
5.54695	0.04716
5.55075	0.04701
5.55455	0.04685
5.55836	0.0467
5.56216	0.04655
5.56597	0.04639
5.56977	0.04624
5.57357	0.04609
5.57738	0.04594
5.58118	0.04579
5.58498	0.04564
5.58879	0.0455
5.59259	0.04535
5.5964	0.0452
5.6002	0.04506
5.604	0.04491
5.60781	0.04477
5.61161	0.04462
5.61542	0.04448
5.61922	0.04434
5.62302	0.0442
5.62683	0.04405
5.63063	0.04391
5.63443	0.04377
5.63824	0.04363
5.64204	0.0435
5.64585	0.04336
5.64965	0.04322
5.65345	0.04308
5.65726	0.04295
5.66106	0.04281
5.66486	0.04268
5.66867	0.04254
5.67247	0.04241
5.67628	0.04228
5.68008	0.04214
5.68388	0.04201
5.68769	0.04188
5.69149	0.04175
5.6953	0.04162
5.6991	0.04149
5.7029	0.04136
5.70671	0.04123
5.71051	0.0411
5.71431	0.04098
5.71812	0.04085
5.72192	0.04072
5.72573	0.0406
5.72953	0.04047
5.73333	0.04035
5.73714	0.04023
5.74094	0.0401
5.74474	0.03998
5.74855	0.03986
5.75235	0.03974
5.75616	0.03962
5.75996	0.0395
5.76376	0.03938
5.76757	0.03926
5.77137	0.03914
5.77518	0.03902
5.77898	0.0389
5.78278	0.03878
5.78659	0.03867
5.79039	0.03855
5.79419	0.03844
5.798	0.03832
5.8018	0.03821
5.80561	0.03809
5.80941	0.03798
5.81321	0.03787
5.81702	0.03775
5.82082	0.03764
5.82462	0.03753
5.82843	0.03742
5.83223	0.03731
5.83604	0.0372
5.83984	0.03709
5.84364	0.03698
5.84745	0.03687
5.85125	0.03677
5.85506	0.03666
5.85886	0.03655
5.86266	0.03645
5.86647	0.03634
5.87027	0.03624
5.87407	0.03613
5.87788	0.03603
5.88168	0.03592
5.88549	0.03582
5.88929	0.03572
5.89309	0.03561
5.8969	0.03551
5.9007	0.03541
5.9045	0.03531
5.90831	0.03521
5.91211	0.03511
5.91592	0.03501
5.91972	0.03491
5.92352	0.03481
5.92733	0.03471
5.93113	0.03462
5.93493	0.03452
5.93874	0.03442
5.94254	0.03433
5.94635	0.03423
5.95015	0.03413
5.95395	0.03404
5.95776	0.03394
5.96156	0.03385
5.96537	0.03376
5.96917	0.03366
5.97297	0.03357
5.97678	0.03348
5.98058	0.03339
5.98438	0.03329
5.98819	0.0332
5.99199	0.03311
5.9958	0.03302
5.9996	0.03293
6.0034	0.03284
6.00721	0.03275
6.01101	0.03266
6.01481	0.03258
6.01862	0.03249
6.02242	0.0324
6.02623	0.03231
6.03003	0.03223
6.03383	0.03214
6.03764	0.03206
6.04144	0.03197
6.04525	0.03189
6.04905	0.0318
6.05285	0.03172
6.05666	0.03163
6.06046	0.03155
6.06426	0.03147
6.06807	0.03138
6.07187	0.0313
6.07568	0.03122
6.07948	0.03114
6.08328	0.03106
6.08709	0.03098
6.09089	0.0309
6.09469	0.03082
6.0985	0.03074
6.1023	0.03066
6.10611	0.03058
6.10991	0.0305
6.11371	0.03042
6.11752	0.03034
6.12132	0.03027
6.12513	0.03019
6.12893	0.03011
6.13273	0.03004
6.13654	0.02996
6.14034	0.02988
6.14414	0.02981
6.14795	0.02973
6.15175	0.02966
6.15556	0.02959
6.15936	0.02951
6.16316	0.02944
6.16697	0.02936
6.17077	0.02929
6.17457	0.02922
6.17838	0.02915
6.18218	0.02908
6.18599	0.029
6.18979	0.02893
6.19359	0.02886
6.1974	0.02879
6.2012	0.02872
6.20501	0.02865
6.20881	0.02858
6.21261	0.02851
6.21642	0.02844
6.22022	0.02838
6.22402	0.02831
6.22783	0.02824
6.23163	0.02817
6.23544	0.0281
6.23924	0.02804
6.24304	0.02797
6.24685	0.0279
6.25065	0.02784
6.25445	0.02777
6.25826	0.02771
6.26206	0.02764
6.26587	0.02758
6.26967	0.02751
6.27347	0.02745
6.27728	0.02739
6.28108	0.02732
6.28488	0.02726
6.28869	0.0272
6.29249	0.02713
6.2963	0.02707
6.3001	0.02701
6.3039	0.02695
6.30771	0.02689
6.31151	0.02682
6.31532	0.02676
6.31912	0.0267
6.32292	0.02664
6.32673	0.02658
6.33053	0.02652
6.33433	0.02646
6.33814	0.0264
6.34194	0.02635
6.34575	0.02629
6.34955	0.02623
6.35335	0.02617
6.35716	0.02611
6.36096	0.02605
6.36476	0.026
6.36857	0.02594
6.37237	0.02588
6.37618	0.02583
6.37998	0.02577
6.38378	0.02571
6.38759	0.02566
6.39139	0.0256
6.3952	0.02555
6.399	0.02549
6.4028	0.02544
6.40661	0.02538
6.41041	0.02533
6.41421	0.02528
6.41802	0.02522
6.42182	0.02517
6.42563	0.02512
6.42943	0.02506
6.43323	0.02501
6.43704	0.02496
6.44084	0.02491
6.44464	0.02485
6.44845	0.0248
6.45225	0.02475
6.45606	0.0247
6.45986	0.02465
6.46366	0.0246
6.46747	0.02455
6.47127	0.0245
6.47508	0.02445
6.47888	0.0244
6.48268	0.02435
6.48649	0.0243
6.49029	0.02425
6.49409	0.0242
6.4979	0.02415
6.5017	0.02411
6.50551	0.02406
6.50931	0.02401
6.51311	0.02396
6.51692	0.02391
6.52072	0.02387
6.52452	0.02382
6.52833	0.02377
6.53213	0.02373
6.53594	0.02368
6.53974	0.02363
6.54354	0.02359
6.54735	0.02354
6.55115	0.0235
6.55495	0.02345
6.55876	0.02341
6.56256	0.02336
6.56637	0.02332
6.57017	0.02327
6.57397	0.02323
6.57778	0.02319
6.58158	0.02314
6.58539	0.0231
6.58919	0.02306
6.59299	0.02301
6.5968	0.02297
6.6006	0.02293
6.6044	0.02288
6.60821	0.02284
6.61201	0.0228
6.61582	0.02276
6.61962	0.02272
6.62342	0.02267
6.62723	0.02263
6.63103	0.02259
6.63483	0.02255
6.63864	0.02251
6.64244	0.02247
6.64625	0.02243
6.65005	0.02239
6.65385	0.02235
6.65766	0.02231
6.66146	0.02227
6.66527	0.02223
6.66907	0.02219
6.67287	0.02215
6.67668	0.02211
6.68048	0.02208
6.68428	0.02204
6.68809	0.022
6.69189	0.02196
6.6957	0.02192
6.6995	0.02188
6.7033	0.02185
6.70711	0.02181
6.71091	0.02177
6.71471	0.02174
6.71852	0.0217
6.72232	0.02166
6.72613	0.02163
6.72993	0.02159
6.73373	0.02155
6.73754	0.02152
6.74134	0.02148
6.74515	0.02145
6.74895	0.02141
6.75275	0.02138
6.75656	0.02134
6.76036	0.0213
6.76416	0.02127
6.76797	0.02124
6.77177	0.0212
6.77558	0.02117
6.77938	0.02113
6.78318	0.0211
6.78699	0.02106
6.79079	0.02103
6.79459	0.021
6.7984	0.02096
6.8022	0.02093
6.80601	0.0209
6.80981	0.02087
6.81361	0.02083
6.81742	0.0208
6.82122	0.02077
6.82503	0.02074
6.82883	0.0207
6.83263	0.02067
6.83644	0.02064
6.84024	0.02061
6.84404	0.02058
6.84785	0.02055
6.85165	0.02051
6.85546	0.02048
6.85926	0.02045
6.86306	0.02042
6.86687	0.02039
6.87067	0.02036
6.87447	0.02033
6.87828	0.0203
6.88208	0.02027
6.88589	0.02024
6.88969	0.02021
6.89349	0.02018
6.8973	0.02015
6.9011	0.02012
6.9049	0.02009
6.90871	0.02006
6.91251	0.02003
6.91632	0.02001
6.92012	0.01998
6.92392	0.01995
6.92773	0.01992
6.93153	0.01989
6.93534	0.01986
6.93914	0.01984
6.94294	0.01981
6.94675	0.01978
6.95055	0.01975
6.95435	0.01973
6.95816	0.0197
6.96196	0.01967
6.96577	0.01964
6.96957	0.01962
6.97337	0.01959
6.97718	0.01956
6.98098	0.01954
6.98478	0.01951
6.98859	0.01949
6.99239	0.01946
6.9962	0.01943
7	0.01941

## Sheet: Fig S1F
pH	Abs. (543 nm)
7	0
7.39	-0.01032
7.9	-0.03066
8.3	-0.06213
8.9	-0.10907
9.4	-0.15409
10.7	-0.342
Fitted Curves Plot
pH	Abs. (543 nm)
7	0.0023
7.0037	0.00218
7.00741	0.00206
7.01111	0.00194
7.01481	0.00182
7.01852	0.0017
7.02222	0.00158
7.02593	0.00146
7.02963	0.00134
7.03333	0.00122
7.03704	0.0011
7.04074	0.000982832
7.04444	0.000861894
7.04815	0.000740689
7.05185	0.000619217
7.05556	0.000497477
7.05926	0.000375469
7.06296	0.000253192
7.06667	0.000130645
7.07037	7.82927e-06
7.07407	-0.000115257
7.07778	-0.000238615
7.08148	-0.000362243
7.08519	-0.000486144
7.08889	-0.000610318
7.09259	-0.000734764
7.0963	-0.000859484
7.1	-0.000984478
7.1037	-0.00111
7.10741	-0.00124
7.11111	-0.00136
7.11481	-0.00149
7.11852	-0.00161
7.12222	-0.00174
7.12593	-0.00187
7.12963	-0.00199
7.13333	-0.00212
7.13704	-0.00225
7.14074	-0.00238
7.14444	-0.00251
7.14815	-0.00263
7.15185	-0.00276
7.15556	-0.00289
7.15926	-0.00302
7.16296	-0.00315
7.16667	-0.00328
7.17037	-0.00341
7.17407	-0.00354
7.17778	-0.00367
7.18148	-0.0038
7.18519	-0.00394
7.18889	-0.00407
7.19259	-0.0042
7.1963	-0.00433
7.2	-0.00446
7.2037	-0.0046
7.20741	-0.00473
7.21111	-0.00486
7.21481	-0.005
7.21852	-0.00513
7.22222	-0.00527
7.22593	-0.0054
7.22963	-0.00554
7.23333	-0.00567
7.23704	-0.00581
7.24074	-0.00594
7.24444	-0.00608
7.24815	-0.00622
7.25185	-0.00635
7.25556	-0.00649
7.25926	-0.00663
7.26296	-0.00676
7.26667	-0.0069
7.27037	-0.00704
7.27407	-0.00718
7.27778	-0.00732
7.28148	-0.00746
7.28519	-0.0076
7.28889	-0.00774
7.29259	-0.00788
7.2963	-0.00802
7.3	-0.00816
7.3037	-0.0083
7.30741	-0.00844
7.31111	-0.00858
7.31481	-0.00872
7.31852	-0.00886
7.32222	-0.00901
7.32593	-0.00915
7.32963	-0.00929
7.33333	-0.00944
7.33704	-0.00958
7.34074	-0.00972
7.34444	-0.00987
7.34815	-0.01001
7.35185	-0.01016
7.35556	-0.0103
7.35926	-0.01045
7.36296	-0.01059
7.36667	-0.01074
7.37037	-0.01089
7.37407	-0.01103
7.37778	-0.01118
7.38148	-0.01133
7.38519	-0.01148
7.38889	-0.01162
7.39259	-0.01177
7.3963	-0.01192
7.4	-0.01207
7.4037	-0.01222
7.40741	-0.01237
7.41111	-0.01252
7.41481	-0.01267
7.41852	-0.01282
7.42222	-0.01297
7.42593	-0.01312
7.42963	-0.01327
7.43333	-0.01343
7.43704	-0.01358
7.44074	-0.01373
7.44444	-0.01388
7.44815	-0.01404
7.45185	-0.01419
7.45556	-0.01434
7.45926	-0.0145
7.46296	-0.01465
7.46667	-0.01481
7.47037	-0.01496
7.47407	-0.01512
7.47778	-0.01528
7.48148	-0.01543
7.48519	-0.01559
7.48889	-0.01574
7.49259	-0.0159
7.4963	-0.01606
7.5	-0.01622
7.5037	-0.01638
7.50741	-0.01653
7.51111	-0.01669
7.51481	-0.01685
7.51852	-0.01701
7.52222	-0.01717
7.52593	-0.01733
7.52963	-0.01749
7.53333	-0.01765
7.53704	-0.01782
7.54074	-0.01798
7.54444	-0.01814
7.54815	-0.0183
7.55185	-0.01846
7.55556	-0.01863
7.55926	-0.01879
7.56296	-0.01895
7.56667	-0.01912
7.57037	-0.01928
7.57407	-0.01945
7.57778	-0.01961
7.58148	-0.01978
7.58519	-0.01994
7.58889	-0.02011
7.59259	-0.02028
7.5963	-0.02044
7.6	-0.02061
7.6037	-0.02078
7.60741	-0.02095
7.61111	-0.02111
7.61481	-0.02128
7.61852	-0.02145
7.62222	-0.02162
7.62593	-0.02179
7.62963	-0.02196
7.63333	-0.02213
7.63704	-0.0223
7.64074	-0.02247
7.64444	-0.02265
7.64815	-0.02282
7.65185	-0.02299
7.65556	-0.02316
7.65926	-0.02333
7.66296	-0.02351
7.66667	-0.02368
7.67037	-0.02386
7.67407	-0.02403
7.67778	-0.02421
7.68148	-0.02438
7.68519	-0.02456
7.68889	-0.02473
7.69259	-0.02491
7.6963	-0.02508
7.7	-0.02526
7.7037	-0.02544
7.70741	-0.02562
7.71111	-0.02579
7.71481	-0.02597
7.71852	-0.02615
7.72222	-0.02633
7.72593	-0.02651
7.72963	-0.02669
7.73333	-0.02687
7.73704	-0.02705
7.74074	-0.02723
7.74444	-0.02741
7.74815	-0.0276
7.75185	-0.02778
7.75556	-0.02796
7.75926	-0.02814
7.76296	-0.02833
7.76667	-0.02851
7.77037	-0.0287
7.77407	-0.02888
7.77778	-0.02907
7.78148	-0.02925
7.78519	-0.02944
7.78889	-0.02962
7.79259	-0.02981
7.7963	-0.03
7.8	-0.03018
7.8037	-0.03037
7.80741	-0.03056
7.81111	-0.03075
7.81481	-0.03094
7.81852	-0.03113
7.82222	-0.03132
7.82593	-0.03151
7.82963	-0.0317
7.83333	-0.03189
7.83704	-0.03208
7.84074	-0.03227
7.84444	-0.03246
7.84815	-0.03265
7.85185	-0.03285
7.85556	-0.03304
7.85926	-0.03323
7.86296	-0.03343
7.86667	-0.03362
7.87037	-0.03382
7.87407	-0.03401
7.87778	-0.03421
7.88148	-0.0344
7.88519	-0.0346
7.88889	-0.0348
7.89259	-0.03499
7.8963	-0.03519
7.9	-0.03539
7.9037	-0.03559
7.90741	-0.03579
7.91111	-0.03598
7.91481	-0.03618
7.91852	-0.03638
7.92222	-0.03658
7.92593	-0.03679
7.92963	-0.03699
7.93333	-0.03719
7.93704	-0.03739
7.94074	-0.03759
7.94444	-0.0378
7.94815	-0.038
7.95185	-0.0382
7.95556	-0.03841
7.95926	-0.03861
7.96296	-0.03882
7.96667	-0.03902
7.97037	-0.03923
7.97407	-0.03943
7.97778	-0.03964
7.98148	-0.03985
7.98519	-0.04006
7.98889	-0.04026
7.99259	-0.04047
7.9963	-0.04068
8	-0.04089
8.0037	-0.0411
8.00741	-0.04131
8.01111	-0.04152
8.01481	-0.04173
8.01852	-0.04194
8.02222	-0.04215
8.02593	-0.04237
8.02963	-0.04258
8.03333	-0.04279
8.03704	-0.04301
8.04074	-0.04322
8.04444	-0.04343
8.04815	-0.04365
8.05185	-0.04386
8.05556	-0.04408
8.05926	-0.0443
8.06296	-0.04451
8.06667	-0.04473
8.07037	-0.04495
8.07407	-0.04516
8.07778	-0.04538
8.08148	-0.0456
8.08519	-0.04582
8.08889	-0.04604
8.09259	-0.04626
8.0963	-0.04648
8.1	-0.0467
8.1037	-0.04692
8.10741	-0.04714
8.11111	-0.04737
8.11481	-0.04759
8.11852	-0.04781
8.12222	-0.04804
8.12593	-0.04826
8.12963	-0.04848
8.13333	-0.04871
8.13704	-0.04893
8.14074	-0.04916
8.14444	-0.04939
8.14815	-0.04961
8.15185	-0.04984
8.15556	-0.05007
8.15926	-0.0503
8.16296	-0.05052
8.16667	-0.05075
8.17037	-0.05098
8.17407	-0.05121
8.17778	-0.05144
8.18148	-0.05167
8.18519	-0.05191
8.18889	-0.05214
8.19259	-0.05237
8.1963	-0.0526
8.2	-0.05284
8.2037	-0.05307
8.20741	-0.0533
8.21111	-0.05354
8.21481	-0.05377
8.21852	-0.05401
8.22222	-0.05424
8.22593	-0.05448
8.22963	-0.05472
8.23333	-0.05495
8.23704	-0.05519
8.24074	-0.05543
8.24444	-0.05567
8.24815	-0.05591
8.25185	-0.05615
8.25556	-0.05639
8.25926	-0.05663
8.26296	-0.05687
8.26667	-0.05711
8.27037	-0.05735
8.27407	-0.0576
8.27778	-0.05784
8.28148	-0.05808
8.28519	-0.05833
8.28889	-0.05857
8.29259	-0.05882
8.2963	-0.05906
8.3	-0.05931
8.3037	-0.05955
8.30741	-0.0598
8.31111	-0.06005
8.31481	-0.06029
8.31852	-0.06054
8.32222	-0.06079
8.32593	-0.06104
8.32963	-0.06129
8.33333	-0.06154
8.33704	-0.06179
8.34074	-0.06204
8.34444	-0.06229
8.34815	-0.06255
8.35185	-0.0628
8.35556	-0.06305
8.35926	-0.06331
8.36296	-0.06356
8.36667	-0.06381
8.37037	-0.06407
8.37407	-0.06433
8.37778	-0.06458
8.38148	-0.06484
8.38519	-0.06509
8.38889	-0.06535
8.39259	-0.06561
8.3963	-0.06587
8.4	-0.06613
8.4037	-0.06639
8.40741	-0.06665
8.41111	-0.06691
8.41481	-0.06717
8.41852	-0.06743
8.42222	-0.06769
8.42593	-0.06796
8.42963	-0.06822
8.43333	-0.06848
8.43704	-0.06875
8.44074	-0.06901
8.44444	-0.06928
8.44815	-0.06954
8.45185	-0.06981
8.45556	-0.07007
8.45926	-0.07034
8.46296	-0.07061
8.46667	-0.07088
8.47037	-0.07115
8.47407	-0.07141
8.47778	-0.07168
8.48148	-0.07195
8.48519	-0.07223
8.48889	-0.0725
8.49259	-0.07277
8.4963	-0.07304
8.5	-0.07331
8.5037	-0.07359
8.50741	-0.07386
8.51111	-0.07413
8.51481	-0.07441
8.51852	-0.07468
8.52222	-0.07496
8.52593	-0.07524
8.52963	-0.07551
8.53333	-0.07579
8.53704	-0.07607
8.54074	-0.07635
8.54444	-0.07663
8.54815	-0.07691
8.55185	-0.07719
8.55556	-0.07747
8.55926	-0.07775
8.56296	-0.07803
8.56667	-0.07831
8.57037	-0.07859
8.57407	-0.07888
8.57778	-0.07916
8.58148	-0.07945
8.58519	-0.07973
8.58889	-0.08002
8.59259	-0.0803
8.5963	-0.08059
8.6	-0.08088
8.6037	-0.08116
8.60741	-0.08145
8.61111	-0.08174
8.61481	-0.08203
8.61852	-0.08232
8.62222	-0.08261
8.62593	-0.0829
8.62963	-0.08319
8.63333	-0.08348
8.63704	-0.08377
8.64074	-0.08407
8.64444	-0.08436
8.64815	-0.08465
8.65185	-0.08495
8.65556	-0.08524
8.65926	-0.08554
8.66296	-0.08584
8.66667	-0.08613
8.67037	-0.08643
8.67407	-0.08673
8.67778	-0.08703
8.68148	-0.08733
8.68519	-0.08762
8.68889	-0.08792
8.69259	-0.08823
8.6963	-0.08853
8.7	-0.08883
8.7037	-0.08913
8.70741	-0.08943
8.71111	-0.08974
8.71481	-0.09004
8.71852	-0.09034
8.72222	-0.09065
8.72593	-0.09095
8.72963	-0.09126
8.73333	-0.09157
8.73704	-0.09187
8.74074	-0.09218
8.74444	-0.09249
8.74815	-0.0928
8.75185	-0.09311
8.75556	-0.09342
8.75926	-0.09373
8.76296	-0.09404
8.76667	-0.09435
8.77037	-0.09466
8.77407	-0.09498
8.77778	-0.09529
8.78148	-0.0956
8.78519	-0.09592
8.78889	-0.09623
8.79259	-0.09655
8.7963	-0.09687
8.8	-0.09718
8.8037	-0.0975
8.80741	-0.09782
8.81111	-0.09814
8.81481	-0.09846
8.81852	-0.09878
8.82222	-0.0991
8.82593	-0.09942
8.82963	-0.09974
8.83333	-0.10006
8.83704	-0.10038
8.84074	-0.1007
8.84444	-0.10103
8.84815	-0.10135
8.85185	-0.10168
8.85556	-0.102
8.85926	-0.10233
8.86296	-0.10266
8.86667	-0.10298
8.87037	-0.10331
8.87407	-0.10364
8.87778	-0.10397
8.88148	-0.1043
8.88519	-0.10463
8.88889	-0.10496
8.89259	-0.10529
8.8963	-0.10562
8.9	-0.10595
8.9037	-0.10629
8.90741	-0.10662
8.91111	-0.10695
8.91481	-0.10729
8.91852	-0.10762
8.92222	-0.10796
8.92593	-0.1083
8.92963	-0.10863
8.93333	-0.10897
8.93704	-0.10931
8.94074	-0.10965
8.94444	-0.10999
8.94815	-0.11033
8.95185	-0.11067
8.95556	-0.11101
8.95926	-0.11135
8.96296	-0.11169
8.96667	-0.11204
8.97037	-0.11238
8.97407	-0.11272
8.97778	-0.11307
8.98148	-0.11341
8.98519	-0.11376
8.98889	-0.11411
8.99259	-0.11445
8.9963	-0.1148
9	-0.11515
9.0037	-0.1155
9.00741	-0.11585
9.01111	-0.1162
9.01481	-0.11655
9.01852	-0.1169
9.02222	-0.11725
9.02593	-0.1176
9.02963	-0.11796
9.03333	-0.11831
9.03704	-0.11867
9.04074	-0.11902
9.04444	-0.11938
9.04815	-0.11973
9.05185	-0.12009
9.05556	-0.12045
9.05926	-0.1208
9.06296	-0.12116
9.06667	-0.12152
9.07037	-0.12188
9.07407	-0.12224
9.07778	-0.1226
9.08148	-0.12297
9.08519	-0.12333
9.08889	-0.12369
9.09259	-0.12405
9.0963	-0.12442
9.1	-0.12478
9.1037	-0.12515
9.10741	-0.12551
9.11111	-0.12588
9.11481	-0.12625
9.11852	-0.12662
9.12222	-0.12698
9.12593	-0.12735
9.12963	-0.12772
9.13333	-0.12809
9.13704	-0.12846
9.14074	-0.12884
9.14444	-0.12921
9.14815	-0.12958
9.15185	-0.12995
9.15556	-0.13033
9.15926	-0.1307
9.16296	-0.13108
9.16667	-0.13145
9.17037	-0.13183
9.17407	-0.13221
9.17778	-0.13258
9.18148	-0.13296
9.18519	-0.13334
9.18889	-0.13372
9.19259	-0.1341
9.1963	-0.13448
9.2	-0.13486
9.2037	-0.13525
9.20741	-0.13563
9.21111	-0.13601
9.21481	-0.1364
9.21852	-0.13678
9.22222	-0.13717
9.22593	-0.13755
9.22963	-0.13794
9.23333	-0.13832
9.23704	-0.13871
9.24074	-0.1391
9.24444	-0.13949
9.24815	-0.13988
9.25185	-0.14027
9.25556	-0.14066
9.25926	-0.14105
9.26296	-0.14144
9.26667	-0.14184
9.27037	-0.14223
9.27407	-0.14262
9.27778	-0.14302
9.28148	-0.14341
9.28519	-0.14381
9.28889	-0.14421
9.29259	-0.1446
9.2963	-0.145
9.3	-0.1454
9.3037	-0.1458
9.30741	-0.1462
9.31111	-0.1466
9.31481	-0.147
9.31852	-0.1474
9.32222	-0.1478
9.32593	-0.14821
9.32963	-0.14861
9.33333	-0.14901
9.33704	-0.14942
9.34074	-0.14983
9.34444	-0.15023
9.34815	-0.15064
9.35185	-0.15105
9.35556	-0.15145
9.35926	-0.15186
9.36296	-0.15227
9.36667	-0.15268
9.37037	-0.15309
9.37407	-0.1535
9.37778	-0.15392
9.38148	-0.15433
9.38519	-0.15474
9.38889	-0.15515
9.39259	-0.15557
9.3963	-0.15598
9.4	-0.1564
9.4037	-0.15682
9.40741	-0.15723
9.41111	-0.15765
9.41481	-0.15807
9.41852	-0.15849
9.42222	-0.15891
9.42593	-0.15933
9.42963	-0.15975
9.43333	-0.16017
9.43704	-0.16059
9.44074	-0.16102
9.44444	-0.16144
9.44815	-0.16186
9.45185	-0.16229
9.45556	-0.16271
9.45926	-0.16314
9.46296	-0.16357
9.46667	-0.16399
9.47037	-0.16442
9.47407	-0.16485
9.47778	-0.16528
9.48148	-0.16571
9.48519	-0.16614
9.48889	-0.16657
9.49259	-0.167
9.4963	-0.16744
9.5	-0.16787
9.5037	-0.1683
9.50741	-0.16874
9.51111	-0.16917
9.51481	-0.16961
9.51852	-0.17005
9.52222	-0.17048
9.52593	-0.17092
9.52963	-0.17136
9.53333	-0.1718
9.53704	-0.17224
9.54074	-0.17268
9.54444	-0.17312
9.54815	-0.17356
9.55185	-0.174
9.55556	-0.17445
9.55926	-0.17489
9.56296	-0.17534
9.56667	-0.17578
9.57037	-0.17623
9.57407	-0.17667
9.57778	-0.17712
9.58148	-0.17757
9.58519	-0.17802
9.58889	-0.17846
9.59259	-0.17891
9.5963	-0.17936
9.6	-0.17981
9.6037	-0.18027
9.60741	-0.18072
9.61111	-0.18117
9.61481	-0.18162
9.61852	-0.18208
9.62222	-0.18253
9.62593	-0.18299
9.62963	-0.18345
9.63333	-0.1839
9.63704	-0.18436
9.64074	-0.18482
9.64444	-0.18528
9.64815	-0.18574
9.65185	-0.1862
9.65556	-0.18666
9.65926	-0.18712
9.66296	-0.18758
9.66667	-0.18804
9.67037	-0.18851
9.67407	-0.18897
9.67778	-0.18943
9.68148	-0.1899
9.68519	-0.19037
9.68889	-0.19083
9.69259	-0.1913
9.6963	-0.19177
9.7	-0.19224
9.7037	-0.19271
9.70741	-0.19318
9.71111	-0.19365
9.71481	-0.19412
9.71852	-0.19459
9.72222	-0.19506
9.72593	-0.19554
9.72963	-0.19601
9.73333	-0.19648
9.73704	-0.19696
9.74074	-0.19743
9.74444	-0.19791
9.74815	-0.19839
9.75185	-0.19887
9.75556	-0.19934
9.75926	-0.19982
9.76296	-0.2003
9.76667	-0.20078
9.77037	-0.20127
9.77407	-0.20175
9.77778	-0.20223
9.78148	-0.20271
9.78519	-0.2032
9.78889	-0.20368
9.79259	-0.20417
9.7963	-0.20465
9.8	-0.20514
9.8037	-0.20562
9.80741	-0.20611
9.81111	-0.2066
9.81481	-0.20709
9.81852	-0.20758
9.82222	-0.20807
9.82593	-0.20856
9.82963	-0.20905
9.83333	-0.20954
9.83704	-0.21004
9.84074	-0.21053
9.84444	-0.21102
9.84815	-0.21152
9.85185	-0.21201
9.85556	-0.21251
9.85926	-0.21301
9.86296	-0.21351
9.86667	-0.214
9.87037	-0.2145
9.87407	-0.215
9.87778	-0.2155
9.88148	-0.216
9.88519	-0.2165
9.88889	-0.21701
9.89259	-0.21751
9.8963	-0.21801
9.9	-0.21852
9.9037	-0.21902
9.90741	-0.21953
9.91111	-0.22003
9.91481	-0.22054
9.91852	-0.22105
9.92222	-0.22155
9.92593	-0.22206
9.92963	-0.22257
9.93333	-0.22308
9.93704	-0.22359
9.94074	-0.2241
9.94444	-0.22461
9.94815	-0.22513
9.95185	-0.22564
9.95556	-0.22615
9.95926	-0.22667
9.96296	-0.22718
9.96667	-0.2277
9.97037	-0.22821
9.97407	-0.22873
9.97778	-0.22925
9.98148	-0.22977
9.98519	-0.23029
9.98889	-0.23081
9.99259	-0.23133
9.9963	-0.23185
10	-0.23237
10.0037	-0.23289
10.0074	-0.23341
10.0111	-0.23394
10.0148	-0.23446
10.0185	-0.23499
10.0222	-0.23551
10.0259	-0.23604
10.0296	-0.23656
10.0333	-0.23709
10.037	-0.23762
10.0407	-0.23815
10.0444	-0.23868
10.0481	-0.23921
10.0518	-0.23974
10.0556	-0.24027
10.0593	-0.2408
10.063	-0.24133
10.0667	-0.24186
10.0704	-0.2424
10.0741	-0.24293
10.0778	-0.24347
10.0815	-0.244
10.0852	-0.24454
10.0889	-0.24508
10.0926	-0.24561
10.0963	-0.24615
10.1	-0.24669
10.1037	-0.24723
10.1074	-0.24777
10.1111	-0.24831
10.1148	-0.24885
10.1185	-0.24939
10.1222	-0.24994
10.1259	-0.25048
10.1296	-0.25102
10.1333	-0.25157
10.137	-0.25211
10.1407	-0.25266
10.1444	-0.2532
10.1481	-0.25375
10.1518	-0.2543
10.1556	-0.25485
10.1593	-0.25539
10.163	-0.25594
10.1667	-0.25649
10.1704	-0.25705
10.1741	-0.2576
10.1778	-0.25815
10.1815	-0.2587
10.1852	-0.25925
10.1889	-0.25981
10.1926	-0.26036
10.1963	-0.26092
10.2	-0.26147
10.2037	-0.26203
10.2074	-0.26259
10.2111	-0.26314
10.2148	-0.2637
10.2185	-0.26426
10.2222	-0.26482
10.2259	-0.26538
10.2296	-0.26594
10.2333	-0.2665
10.237	-0.26706
10.2407	-0.26763
10.2444	-0.26819
10.2482	-0.26875
10.2518	-0.26932
10.2556	-0.26988
10.2593	-0.27045
10.263	-0.27101
10.2667	-0.27158
10.2704	-0.27215
10.2741	-0.27271
10.2778	-0.27328
10.2815	-0.27385
10.2852	-0.27442
10.2889	-0.27499
10.2926	-0.27556
10.2963	-0.27613
10.3	-0.27671
10.3037	-0.27728
10.3074	-0.27785
10.3111	-0.27843
10.3148	-0.279
10.3185	-0.27958
10.3222	-0.28015
10.3259	-0.28073
10.3296	-0.2813
10.3333	-0.28188
10.337	-0.28246
10.3407	-0.28304
10.3444	-0.28362
10.3482	-0.2842
10.3519	-0.28478
10.3556	-0.28536
10.3593	-0.28594
10.363	-0.28652
10.3667	-0.28711
10.3704	-0.28769
10.3741	-0.28827
10.3778	-0.28886
10.3815	-0.28944
10.3852	-0.29003
10.3889	-0.29062
10.3926	-0.2912
10.3963	-0.29179
10.4	-0.29238
10.4037	-0.29297
10.4074	-0.29356
10.4111	-0.29415
10.4148	-0.29474
10.4185	-0.29533
10.4222	-0.29592
10.4259	-0.29651
10.4296	-0.2971
10.4333	-0.2977
10.437	-0.29829
10.4407	-0.29888
10.4444	-0.29948
10.4482	-0.30007
10.4519	-0.30067
10.4556	-0.30127
10.4593	-0.30186
10.463	-0.30246
10.4667	-0.30306
10.4704	-0.30366
10.4741	-0.30426
10.4778	-0.30486
10.4815	-0.30546
10.4852	-0.30606
10.4889	-0.30666
10.4926	-0.30726
10.4963	-0.30787
10.5	-0.30847
10.5037	-0.30907
10.5074	-0.30968
10.5111	-0.31028
10.5148	-0.31089
10.5185	-0.3115
10.5222	-0.3121
10.5259	-0.31271
10.5296	-0.31332
10.5333	-0.31393
10.537	-0.31454
10.5407	-0.31514
10.5444	-0.31575
10.5481	-0.31636
10.5518	-0.31698
10.5556	-0.31759
10.5593	-0.3182
10.563	-0.31881
10.5667	-0.31943
10.5704	-0.32004
10.5741	-0.32065
10.5778	-0.32127
10.5815	-0.32188
10.5852	-0.3225
10.5889	-0.32312
10.5926	-0.32373
10.5963	-0.32435
10.6	-0.32497
10.6037	-0.32559
10.6074	-0.32621
10.6111	-0.32682
10.6148	-0.32744
10.6185	-0.32807
10.6222	-0.32869
10.6259	-0.32931
10.6296	-0.32993
10.6333	-0.33055
10.637	-0.33118
10.6407	-0.3318
10.6444	-0.33242
10.6481	-0.33305
10.6518	-0.33367
10.6556	-0.3343
10.6593	-0.33493
10.663	-0.33555
10.6667	-0.33618
10.6704	-0.33681
10.6741	-0.33744
10.6778	-0.33806
10.6815	-0.33869
10.6852	-0.33932
10.6889	-0.33995
10.6926	-0.34058
10.6963	-0.34122
10.7	-0.34185

## Sheet: Fig S1G
AbHeR w/ 100 mM NaCl				AbHeR w/ mixture solution
Time (sec)	w/o CCCP	w/ CCCP		Time (sec)	w/o CCCP	w/ CCCP
0	0.00104	0.000213738		0	0.00104	0.000213738
10	0.000608882	-0.00195		10	0.000608882	-0.00195
20	-0.000255643	-0.00905		20	-0.000255643	-0.00905
30	-0.00153	-0.00186		30	-0.00153	-0.00186
40	-0.00319	-0.00442		40	-0.00319	-0.00442
50	0.00456	-0.00232		50	0.00456	-0.00232
60	0.00221	-0.00034874		60	0.00221	-0.00034874
70	0.00627	0.01387		70	0.00095	0.01534
80	-0.01068	0.0064		80	-0.00058	0.00187
90	-0.01388	0.00801		90	-0.00213	-0.00705
100	0.00141	0.00949		100	-0.00371	-0.00701
110	-0.00222	0.01087		110	-0.00532	-0.00713
120	-0.00603	0.00759		120	-0.00697	-0.01194
130	-0.00525	0.00424		130	-0.00866	-0.00783
140	-0.00933	-0.00815		140	-0.01041	0.00534
150	-0.01351	-0.00715		150	0.00194	-0.00453
160	-0.00342	-0.00624		160	8e-05	0.00385
170	0.00197	-0.0054		170	0.0077	0.00293
180	-0.00235	-0.00464		180	0.00571	0.00654
190	-0.00666	-0.00394		190	0.00363	0.00543
200	-0.01094	-0.00331		200	0.00148	0.00425
210	-0.01517	-0.00273		210	0.0186	0.00299
220	-0.0193	-0.00221		220	0.02116	0.00166
230	-0.02333	-0.00174		230	0.01872	0.00029
240	-0.01744	0.00316		240	0.01618	0.00352
250	-0.00108	-0.000523		250	-0.00108	-0.000523
260	-0.02435	-0.00486		260	-0.02435	-0.00486
270	-0.01208	-0.00453		270	-0.01208	-0.00453
280	-0.00992	-0.00421		280	-0.00992	-0.00421
290	-0.01797	-0.00392		290	-0.01797	-0.00392
300	0.006	0.00106		300	0.006	0.00106
310	0.00378	-0.00336		310	0.00378	-0.00336
320	0.00175	0.00161		320	0.00175	0.00161
330	-0.000252977	0.0066		330	-0.000252977	0.0066
340	-0.00239	-0.00252		340	-0.00239	-0.00252
350	-0.0048	0.00247		350	-0.0048	0.00247
360	-0.00767	0.0075		360	-0.00767	0.0075
370	-0.00034957	-0.00157		370	-0.00034957	-0.00157
380	0.00631	-0.0012		380	0.00631	-0.0012
390	0.00118	-0.000798347		390	0.00118	-0.000798347
400	0.000452058	-0.000358962		400	0.000452058	-0.000358962
410	-0.00699	0.000123791		410	-0.00699	0.000123791
420	0.00266	0.000654964		420	0.00266	0.000654964

## Sheet: Fig S1H
	AbHeR mutants, absorbance
Wavelength (nm)	K148Q	E151Q	K216Q	K217Q	K220Q	D223N
450	0.240816	0.394515	0.258252	0.262605	0.272853	0.307406
450.5	0.240816	0.392405	0.260194	0.264706	0.274238	0.308337
451	0.244898	0.39135	0.261489	0.264706	0.275623	0.309269
451.5	0.244898	0.389241	0.26343	0.266807	0.277008	0.309735
452	0.244898	0.388186	0.264725	0.268908	0.278393	0.310666
452.5	0.24898	0.387131	0.266667	0.268908	0.279778	0.311598
453	0.24898	0.386076	0.267961	0.271008	0.281163	0.312529
453.5	0.253061	0.385021	0.269903	0.273109	0.282548	0.313461
454	0.253061	0.383966	0.271845	0.27521	0.285319	0.314392
454.5	0.253061	0.382911	0.273786	0.277311	0.286704	0.315324
455	0.257143	0.381857	0.275081	0.279412	0.288089	0.316255
455.5	0.257143	0.380802	0.277023	0.279412	0.289474	0.317187
456	0.261224	0.379747	0.278964	0.281513	0.290859	0.318584
456.5	0.261224	0.379747	0.280906	0.283613	0.293629	0.319981
457	0.261224	0.378692	0.282848	0.285714	0.295014	0.320913
457.5	0.265306	0.378692	0.28479	0.287815	0.296399	0.32231
458	0.269388	0.378692	0.286731	0.287815	0.297784	0.323707
458.5	0.269388	0.377637	0.288673	0.289916	0.300554	0.324639
459	0.269388	0.377637	0.290615	0.292017	0.301939	0.326036
459.5	0.273469	0.377637	0.292557	0.294118	0.303324	0.327434
460	0.273469	0.377637	0.294498	0.296218	0.306094	0.328831
460.5	0.277551	0.377637	0.297087	0.298319	0.307479	0.330228
461	0.277551	0.377637	0.299029	0.30042	0.308864	0.332091
461.5	0.281633	0.377637	0.300971	0.302521	0.311634	0.333489
462	0.281633	0.378692	0.30356	0.304622	0.313019	0.334886
462.5	0.285714	0.378692	0.305502	0.306723	0.314404	0.336749
463	0.285714	0.378692	0.307443	0.308824	0.317175	0.338146
463.5	0.289796	0.379747	0.310032	0.310924	0.319945	0.340009
464	0.289796	0.379747	0.311974	0.313025	0.32133	0.341872
464.5	0.293878	0.380802	0.314563	0.315126	0.3241	0.343735
465	0.297959	0.381857	0.317799	0.317227	0.325485	0.345599
465.5	0.297959	0.382911	0.320388	0.319328	0.328255	0.347927
466	0.302041	0.383966	0.32233	0.321429	0.331025	0.34979
466.5	0.302041	0.385021	0.324919	0.323529	0.33241	0.351653
467	0.306122	0.386076	0.328155	0.32563	0.33518	0.353982
467.5	0.310204	0.387131	0.330744	0.329832	0.33795	0.356311
468	0.310204	0.388186	0.333333	0.331933	0.34072	0.35864
468.5	0.314286	0.389241	0.335922	0.334034	0.34349	0.360969
469	0.314286	0.39135	0.339159	0.338235	0.344875	0.363298
469.5	0.318367	0.392405	0.341748	0.340336	0.347645	0.365626
470	0.322449	0.394515	0.344984	0.342437	0.350416	0.368421
470.5	0.326531	0.396624	0.34822	0.346639	0.354571	0.371216
471	0.330612	0.397679	0.351456	0.348739	0.357341	0.373544
471.5	0.330612	0.399789	0.354045	0.352941	0.360111	0.376339
472	0.334694	0.401899	0.357282	0.355042	0.362881	0.379134
472.5	0.338776	0.404008	0.361165	0.359244	0.365651	0.382394
473	0.342857	0.406118	0.364401	0.361345	0.368421	0.385189
473.5	0.342857	0.408228	0.367638	0.363445	0.371191	0.388449
474	0.346939	0.411392	0.370874	0.367647	0.375346	0.391244
474.5	0.35102	0.413502	0.37411	0.371849	0.378116	0.394038
475	0.355102	0.415612	0.377346	0.37395	0.380886	0.397299
475.5	0.359184	0.417722	0.38123	0.378151	0.385042	0.400093
476	0.363265	0.420886	0.384466	0.382353	0.387812	0.403354
476.5	0.363265	0.422996	0.38835	0.384454	0.391967	0.406614
477	0.367347	0.42616	0.391586	0.388655	0.394737	0.409874
477.5	0.371429	0.42827	0.395469	0.392857	0.397507	0.413135
478	0.37551	0.431435	0.399353	0.394958	0.401662	0.416395
478.5	0.379592	0.434599	0.402589	0.39916	0.405817	0.419655
479	0.383673	0.437764	0.406472	0.403361	0.408587	0.423381
479.5	0.387755	0.439873	0.410356	0.407563	0.412742	0.426642
480	0.391837	0.443038	0.414239	0.409664	0.415512	0.430368
480.5	0.395918	0.447257	0.418123	0.413866	0.419668	0.433628
481	0.4	0.450422	0.422006	0.418067	0.422438	0.437354
481.5	0.404082	0.452532	0.42589	0.422269	0.426593	0.441081
482	0.408163	0.456751	0.429773	0.426471	0.430748	0.444807
482.5	0.412245	0.459916	0.434304	0.430672	0.434903	0.448533
483	0.416327	0.46308	0.438835	0.434874	0.439058	0.452259
483.5	0.420408	0.4673	0.442718	0.439076	0.443213	0.456451
484	0.42449	0.470464	0.447249	0.443277	0.445983	0.460643
484.5	0.428571	0.473629	0.45178	0.447479	0.450139	0.464369
485	0.432653	0.477848	0.455663	0.451681	0.454294	0.468561
485.5	0.436735	0.481013	0.460194	0.455882	0.458449	0.472753
486	0.440816	0.485232	0.464078	0.460084	0.462604	0.476945
486.5	0.444898	0.488397	0.468608	0.464286	0.466759	0.480671
487	0.44898	0.492616	0.473139	0.468487	0.470914	0.485328
487.5	0.453061	0.496835	0.47767	0.472689	0.475069	0.48952
488	0.457143	0.501055	0.482201	0.476891	0.479224	0.493712
488.5	0.461224	0.505274	0.487379	0.481092	0.48338	0.49837
489	0.465306	0.508439	0.491909	0.485294	0.48892	0.502562
489.5	0.473469	0.512658	0.49644	0.489496	0.493075	0.507219
490	0.477551	0.516878	0.501618	0.495798	0.49723	0.511877
490.5	0.481633	0.521097	0.506149	0.5	0.501385	0.516069
491	0.485714	0.525316	0.51068	0.504202	0.506925	0.520261
491.5	0.489796	0.529536	0.51521	0.508403	0.51108	0.524918
492	0.493878	0.533755	0.520388	0.512605	0.515235	0.529576
492.5	0.502041	0.537975	0.525566	0.516807	0.520776	0.534234
493	0.506122	0.542194	0.530097	0.523109	0.524931	0.538891
493.5	0.510204	0.547468	0.534628	0.527311	0.529086	0.543549
494	0.514286	0.551688	0.539806	0.531513	0.534626	0.548207
494.5	0.522449	0.556962	0.544984	0.535714	0.538781	0.55333
495	0.526531	0.561181	0.550162	0.542017	0.544321	0.557988
495.5	0.530612	0.565401	0.55534	0.546218	0.548476	0.562646
496	0.534694	0.570675	0.559871	0.55042	0.554017	0.567303
496.5	0.538776	0.574895	0.565049	0.556723	0.559557	0.571961
497	0.546939	0.579114	0.570227	0.560924	0.563712	0.577084
497.5	0.55102	0.584388	0.574757	0.565126	0.567867	0.581742
498	0.555102	0.588608	0.579288	0.569328	0.573407	0.585934
498.5	0.559184	0.592827	0.584466	0.57563	0.577562	0.591057
499	0.567347	0.598101	0.589644	0.579832	0.583102	0.595715
499.5	0.571429	0.602321	0.594822	0.586134	0.588643	0.600838
500	0.57551	0.607595	0.6	0.590336	0.592798	0.605962
500.5	0.579592	0.612869	0.605178	0.594538	0.598338	0.611085
501	0.583673	0.617089	0.610356	0.598739	0.602493	0.616209
501.5	0.591837	0.622363	0.615534	0.605042	0.608033	0.621332
502	0.595918	0.626582	0.620065	0.609244	0.613573	0.626456
502.5	0.6	0.631857	0.625243	0.615546	0.617729	0.631579
503	0.608163	0.636076	0.630421	0.619748	0.623269	0.636237
503.5	0.612245	0.64135	0.635599	0.62395	0.628809	0.64136
504	0.616327	0.64557	0.640777	0.630252	0.632964	0.646483
504.5	0.620408	0.650844	0.645955	0.634454	0.638504	0.651607
505	0.628571	0.656118	0.651133	0.640756	0.644044	0.65673
505.5	0.632653	0.661392	0.656958	0.644958	0.649584	0.66232
506	0.640816	0.666667	0.662783	0.651261	0.655125	0.667443
506.5	0.644898	0.671941	0.668608	0.655462	0.660665	0.673032
507	0.64898	0.677215	0.673786	0.661765	0.66482	0.678621
507.5	0.657143	0.682489	0.679612	0.665966	0.67036	0.683745
508	0.661224	0.687764	0.68479	0.672269	0.6759	0.689334
508.5	0.665306	0.691983	0.689968	0.676471	0.68144	0.693992
509	0.673469	0.697257	0.695793	0.682773	0.686981	0.699581
509.5	0.677551	0.702532	0.700971	0.686975	0.691136	0.704704
510	0.681633	0.707806	0.706149	0.693277	0.696676	0.709828
510.5	0.689796	0.71308	0.711327	0.697479	0.702216	0.714951
511	0.693878	0.718354	0.717152	0.703782	0.707756	0.720075
511.5	0.697959	0.723629	0.72233	0.707983	0.713296	0.725198
512	0.706122	0.728903	0.727508	0.714286	0.717452	0.730321
512.5	0.710204	0.734177	0.732686	0.718487	0.722992	0.735445
513	0.714286	0.739451	0.738511	0.72479	0.728532	0.741034
513.5	0.722449	0.744726	0.743689	0.728992	0.734072	0.746157
514	0.726531	0.75	0.74822	0.735294	0.738227	0.751281
514.5	0.730612	0.754219	0.753398	0.739496	0.743767	0.756404
515	0.738776	0.759494	0.758576	0.745798	0.749307	0.761528
515.5	0.742857	0.764768	0.764401	0.75	0.754848	0.766651
516	0.746939	0.770042	0.768932	0.754202	0.759003	0.771775
516.5	0.75102	0.775316	0.773463	0.760504	0.764543	0.777364
517	0.759184	0.780591	0.778641	0.764706	0.768698	0.782021
517.5	0.763265	0.78481	0.784466	0.771008	0.774238	0.787145
518	0.767347	0.790084	0.788997	0.77521	0.779778	0.792268
518.5	0.77551	0.795359	0.794175	0.781513	0.783934	0.797392
519	0.779592	0.800633	0.799353	0.785714	0.789474	0.802981
519.5	0.783673	0.805907	0.804531	0.792017	0.795014	0.807639
520	0.787755	0.810127	0.809061	0.796218	0.799169	0.812296
520.5	0.795918	0.815401	0.814239	0.80042	0.804709	0.81742
521	0.8	0.820675	0.81877	0.806723	0.808864	0.822077
521.5	0.804082	0.824895	0.823948	0.810924	0.814404	0.827201
522	0.812245	0.830169	0.828479	0.815126	0.81856	0.831858
522.5	0.816327	0.834388	0.833657	0.821429	0.822715	0.836516
523	0.820408	0.839662	0.838188	0.82563	0.828255	0.841174
523.5	0.82449	0.843882	0.842718	0.829832	0.83241	0.845831
524	0.828571	0.849156	0.847249	0.836134	0.83795	0.850023
524.5	0.836735	0.853376	0.852427	0.840336	0.842105	0.854681
525	0.840816	0.85865	0.856958	0.844538	0.84626	0.859339
525.5	0.844898	0.862869	0.861489	0.848739	0.851801	0.863996
526	0.84898	0.867089	0.866019	0.855042	0.855956	0.868188
526.5	0.853061	0.871308	0.869903	0.859244	0.860111	0.87238
527	0.857143	0.875527	0.874434	0.863445	0.864266	0.876572
527.5	0.861224	0.879747	0.878964	0.867647	0.868421	0.880764
528	0.865306	0.883966	0.882848	0.871849	0.872576	0.884956
528.5	0.873469	0.888186	0.887379	0.87605	0.876731	0.888682
529	0.877551	0.892405	0.891262	0.880252	0.880886	0.892874
529.5	0.881633	0.89557	0.895146	0.884454	0.885042	0.897531
530	0.885714	0.899789	0.899676	0.888655	0.889197	0.901258
530.5	0.889796	0.902954	0.902913	0.890756	0.893352	0.904984
531	0.893878	0.907173	0.906796	0.894958	0.896122	0.909176
531.5	0.893878	0.911392	0.91068	0.89916	0.900277	0.912436
532	0.897959	0.914557	0.914563	0.903361	0.904432	0.915696
532.5	0.902041	0.917722	0.917799	0.907563	0.907202	0.919422
533	0.906122	0.920886	0.921036	0.909664	0.911357	0.922683
533.5	0.910204	0.924051	0.924919	0.913866	0.914127	0.926409
534	0.914286	0.92827	0.928155	0.918067	0.918283	0.929669
534.5	0.918367	0.931435	0.931392	0.920168	0.921053	0.933395
535	0.922449	0.934599	0.934628	0.92437	0.925208	0.936656
535.5	0.926531	0.937764	0.937864	0.928571	0.927978	0.939916
536	0.926531	0.940928	0.9411	0.930672	0.930748	0.943177
536.5	0.930612	0.943038	0.943042	0.934874	0.934903	0.944574
537	0.934694	0.946203	0.945631	0.936975	0.937673	0.945505
537.5	0.938776	0.949367	0.948867	0.941176	0.940443	0.947834
538	0.942857	0.952532	0.951456	0.943277	0.944598	0.951095
538.5	0.946939	0.954641	0.954693	0.947479	0.947368	0.953889
539	0.946939	0.957806	0.957282	0.94958	0.950139	0.956684
539.5	0.95102	0.959916	0.959871	0.951681	0.952909	0.959478
540	0.955102	0.96308	0.963107	0.955882	0.955679	0.962273
540.5	0.955102	0.96519	0.965696	0.957983	0.958449	0.964136
541	0.959184	0.968354	0.967638	0.960084	0.961219	0.966931
541.5	0.963265	0.970464	0.970227	0.964286	0.963989	0.969725
542	0.963265	0.973629	0.972816	0.966387	0.966759	0.97252
542.5	0.967347	0.975738	0.974757	0.968487	0.969529	0.974849
543	0.971429	0.977848	0.977346	0.970588	0.970914	0.976712
543.5	0.971429	0.979958	0.979288	0.972689	0.973684	0.978575
544	0.97551	0.981013	0.98123	0.97479	0.975069	0.980904
544.5	0.97551	0.984177	0.983172	0.976891	0.977839	0.983232
545	0.979592	0.985232	0.985113	0.978992	0.980609	0.985095
545.5	0.979592	0.987342	0.987055	0.981092	0.981994	0.986493
546	0.983673	0.988397	0.98835	0.983193	0.98338	0.987424
546.5	0.983673	0.990506	0.989644	0.985294	0.98615	0.989753
547	0.987755	0.991561	0.991586	0.987395	0.987535	0.991616
547.5	0.987755	0.993671	0.993528	0.989496	0.98892	0.992548
548	0.991837	0.994726	0.994175	0.989496	0.990305	0.993479
548.5	0.991837	0.995781	0.995469	0.991597	0.99169	0.994411
549	0.991837	0.996835	0.996764	0.993697	0.993075	0.995808
549.5	0.995918	0.996835	0.997411	0.993697	0.99446	0.996274
550	0.995918	0.99789	0.998058	0.995798	0.995845	0.997671
550.5	0.995918	0.998945	0.998706	0.995798	0.995845	0.998137
551	0.995918	0.998945	0.998706	0.997899	0.99723	0.998137
551.5	1	1	0.999353	0.997899	0.998615	0.999068
552	1	1	1	0.997899	0.998615	0.999534
552.5	1	1	1	1	0.998615	1
553	1	1	1	1	1	1
553.5	1	1	1	1	1	0.999534
554	1	0.998945	0.999353	1	1	1
554.5	1	0.998945	0.999353	1	1	0.999068
555	1	0.99789	0.998706	1	1	0.998137
555.5	1	0.99789	0.998058	0.997899	0.998615	0.997671
556	1	0.996835	0.996764	0.997899	0.998615	0.99674
556.5	1	0.995781	0.995469	0.997899	0.998615	0.995808
557	1	0.993671	0.994175	0.997899	0.99723	0.995342
557.5	0.995918	0.992616	0.99288	0.995798	0.995845	0.993479
558	0.995918	0.990506	0.991586	0.993697	0.99446	0.991616
558.5	0.995918	0.989451	0.989644	0.993697	0.99446	0.990219
559	0.991837	0.987342	0.987702	0.991597	0.99169	0.98789
559.5	0.991837	0.985232	0.985761	0.989496	0.990305	0.986027
560	0.991837	0.982068	0.983172	0.987395	0.98892	0.983698
560.5	0.987755	0.979958	0.98123	0.985294	0.98615	0.981369
561	0.987755	0.977848	0.977994	0.983193	0.984765	0.979041
561.5	0.983673	0.974684	0.975405	0.981092	0.981994	0.976712
562	0.979592	0.971519	0.972168	0.978992	0.979224	0.972986
562.5	0.979592	0.968354	0.969579	0.97479	0.976454	0.970191
563	0.97551	0.964135	0.965696	0.972689	0.973684	0.966931
563.5	0.971429	0.96097	0.961812	0.968487	0.969529	0.96367
564	0.967347	0.956751	0.957929	0.966387	0.966759	0.959944
564.5	0.963265	0.952532	0.954045	0.962185	0.962604	0.955286
565	0.959184	0.948312	0.949515	0.957983	0.958449	0.951095
565.5	0.955102	0.944093	0.945631	0.953782	0.955679	0.946903
566	0.95102	0.939873	0.9411	0.94958	0.951524	0.942245
566.5	0.946939	0.934599	0.935922	0.945378	0.947368	0.937587
567	0.942857	0.93038	0.931392	0.941176	0.943213	0.93293
567.5	0.938776	0.925105	0.926214	0.936975	0.937673	0.927806
568	0.934694	0.919831	0.921036	0.930672	0.933518	0.922683
568.5	0.930612	0.914557	0.915858	0.926471	0.927978	0.917094
569	0.926531	0.908228	0.910032	0.920168	0.923823	0.911504
569.5	0.918367	0.902954	0.904207	0.915966	0.918283	0.905915
570	0.914286	0.896624	0.897735	0.909664	0.911357	0.89986
570.5	0.906122	0.890295	0.891909	0.903361	0.905817	0.89334
571	0.902041	0.883966	0.885437	0.897059	0.900277	0.887285
571.5	0.893878	0.877637	0.878964	0.890756	0.894737	0.880764
572	0.889796	0.871308	0.872492	0.884454	0.887812	0.874243
572.5	0.881633	0.863924	0.865372	0.878151	0.882271	0.867257
573	0.873469	0.85654	0.858252	0.871849	0.875346	0.860736
573.5	0.869388	0.850211	0.851133	0.865546	0.868421	0.853749
574	0.861224	0.842827	0.844013	0.857143	0.861496	0.846763
574.5	0.853061	0.835443	0.836893	0.85084	0.854571	0.839311
575	0.844898	0.828059	0.829773	0.842437	0.847645	0.831858
575.5	0.836735	0.81962	0.822006	0.836134	0.84072	0.824406
576	0.832653	0.811181	0.813592	0.827731	0.833795	0.816022
576.5	0.82449	0.803797	0.805825	0.821429	0.82687	0.80857
577	0.816327	0.795359	0.798058	0.813025	0.81856	0.800652
577.5	0.808163	0.787975	0.790291	0.804622	0.811634	0.792734
578	0.8	0.779536	0.781877	0.798319	0.803324	0.78435
578.5	0.791837	0.771097	0.77411	0.789916	0.795014	0.775966
579	0.783673	0.762658	0.765696	0.781513	0.788089	0.767583
579.5	0.77551	0.754219	0.757929	0.773109	0.779778	0.759199
580	0.767347	0.745781	0.749515	0.764706	0.772853	0.750815
580.5	0.759184	0.737342	0.7411	0.756303	0.764543	0.742431
581	0.75102	0.728903	0.732686	0.747899	0.754848	0.733582
581.5	0.742857	0.720464	0.724272	0.739496	0.747922	0.725664
582	0.730612	0.712025	0.71521	0.731092	0.739612	0.716814
582.5	0.722449	0.702532	0.706796	0.722689	0.729917	0.707965
583	0.714286	0.694093	0.698382	0.714286	0.721607	0.699581
583.5	0.706122	0.685654	0.68932	0.705882	0.713296	0.691197
584	0.693878	0.677215	0.680906	0.697479	0.704986	0.682347
584.5	0.685714	0.668776	0.672492	0.689076	0.696676	0.673964
585	0.677551	0.660338	0.66343	0.680672	0.688366	0.665114
585.5	0.669388	0.650844	0.654369	0.672269	0.67867	0.656265
586	0.661224	0.642405	0.645307	0.661765	0.67036	0.646949
586.5	0.64898	0.633966	0.636246	0.653361	0.660665	0.6381
587	0.640816	0.624473	0.627832	0.644958	0.652355	0.62925
587.5	0.632653	0.616034	0.61877	0.636555	0.644044	0.619935
588	0.62449	0.607595	0.609709	0.628151	0.635734	0.611085
588.5	0.616327	0.599156	0.601294	0.619748	0.626039	0.602236
589	0.604082	0.589662	0.592233	0.609244	0.616343	0.59292
589.5	0.595918	0.581224	0.583819	0.60084	0.608033	0.584071
590	0.587755	0.572785	0.575405	0.592437	0.599723	0.575687
590.5	0.579592	0.564346	0.566343	0.584034	0.590028	0.566837
591	0.571429	0.554852	0.557929	0.57563	0.581717	0.557988
591.5	0.559184	0.546414	0.548867	0.567227	0.573407	0.549604
592	0.55102	0.537975	0.540453	0.558824	0.563712	0.540755
592.5	0.542857	0.528481	0.531392	0.548319	0.555402	0.531905
593	0.530612	0.520042	0.522977	0.539916	0.545706	0.523055
593.5	0.522449	0.510549	0.513916	0.531513	0.537396	0.514206
594	0.514286	0.50211	0.504854	0.523109	0.529086	0.505356
594.5	0.506122	0.492616	0.49644	0.514706	0.519391	0.496507
595	0.497959	0.484177	0.488026	0.504202	0.51108	0.488123
595.5	0.489796	0.475738	0.479612	0.495798	0.50277	0.479273
596	0.481633	0.4673	0.471197	0.487395	0.49446	0.47089
596.5	0.473469	0.458861	0.462783	0.478992	0.48615	0.46204
597	0.461224	0.450422	0.454369	0.470588	0.477839	0.453656
597.5	0.453061	0.441983	0.445307	0.462185	0.469529	0.444807
598	0.444898	0.433544	0.436893	0.453782	0.461219	0.436423
598.5	0.436735	0.425105	0.428479	0.445378	0.451524	0.428039
599	0.428571	0.416667	0.420065	0.436975	0.443213	0.419655
599.5	0.420408	0.409283	0.412298	0.428571	0.436288	0.412203
600	0.412245	0.401899	0.404531	0.420168	0.427978	0.404285
600.5	0.404082	0.39346	0.397411	0.411765	0.419668	0.396367
601	0.395918	0.386076	0.389644	0.405462	0.412742	0.388915
601.5	0.387755	0.377637	0.381877	0.397059	0.404432	0.380997
602	0.379592	0.370253	0.374757	0.388655	0.397507	0.373544
602.5	0.371429	0.362869	0.36699	0.380252	0.389197	0.365626
603	0.363265	0.355485	0.359223	0.371849	0.382271	0.357708
603.5	0.355102	0.347046	0.351456	0.363445	0.373961	0.34979
604	0.346939	0.339662	0.344337	0.357143	0.367036	0.342338
604.5	0.338776	0.333333	0.337217	0.348739	0.358726	0.334886
605	0.330612	0.325949	0.330097	0.342437	0.351801	0.327434
605.5	0.322449	0.318565	0.32233	0.334034	0.344875	0.319981
606	0.314286	0.311181	0.31521	0.327731	0.336565	0.312529
606.5	0.310204	0.304852	0.308091	0.319328	0.32964	0.305543
607	0.302041	0.297468	0.300971	0.313025	0.322715	0.298556
607.5	0.293878	0.291139	0.293851	0.304622	0.315789	0.29157
608	0.285714	0.283755	0.287379	0.298319	0.307479	0.284583
608.5	0.281633	0.277426	0.280259	0.289916	0.301939	0.277597
609	0.273469	0.271097	0.273786	0.283613	0.295014	0.271542
609.5	0.265306	0.263713	0.267314	0.277311	0.288089	0.264555
610	0.261224	0.257384	0.260194	0.268908	0.281163	0.258034
610.5	0.253061	0.251055	0.253722	0.262605	0.274238	0.251514
611	0.244898	0.244726	0.247896	0.256303	0.267313	0.244993
611.5	0.236735	0.238397	0.241424	0.25	0.260388	0.238938
612	0.232653	0.232068	0.234951	0.243697	0.254848	0.232417
612.5	0.22449	0.225738	0.229773	0.237395	0.247922	0.226828
613	0.220408	0.220464	0.223948	0.231092	0.242382	0.221239
613.5	0.216327	0.21519	0.218123	0.22479	0.236842	0.215184
614	0.208163	0.208861	0.212298	0.218487	0.229917	0.209129
614.5	0.204082	0.203586	0.20712	0.212185	0.224377	0.20354
615	0.195918	0.198312	0.201942	0.207983	0.218837	0.198416
615.5	0.191837	0.193038	0.196764	0.201681	0.213296	0.192827
616	0.187755	0.187764	0.191586	0.197479	0.207756	0.187704
616.5	0.179592	0.182489	0.186408	0.191176	0.202216	0.18258
617	0.17551	0.177215	0.181877	0.186975	0.198061	0.177457
617.5	0.171429	0.172996	0.177346	0.180672	0.192521	0.172799
618	0.163265	0.167722	0.172168	0.176471	0.186981	0.168142
618.5	0.159184	0.163502	0.167638	0.170168	0.182825	0.163018
619	0.155102	0.158228	0.163107	0.165966	0.177285	0.158361
619.5	0.15102	0.154008	0.158576	0.161765	0.17313	0.154169
620	0.146939	0.148734	0.154693	0.157563	0.16759	0.149511
620.5	0.142857	0.144515	0.150162	0.151261	0.163435	0.145319
621	0.138776	0.14135	0.146278	0.147059	0.15928	0.141593
621.5	0.134694	0.137131	0.142395	0.142857	0.155125	0.137401
622	0.126531	0.132911	0.138511	0.138655	0.15097	0.133675
622.5	0.122449	0.128692	0.133981	0.134454	0.146814	0.129483
623	0.118367	0.124473	0.130744	0.130252	0.142659	0.125757
623.5	0.118367	0.121308	0.126861	0.12605	0.138504	0.122031
624	0.114286	0.117089	0.122977	0.12395	0.134349	0.11877
624.5	0.110204	0.113924	0.119741	0.119748	0.130194	0.115044
625	0.106122	0.109705	0.115858	0.115546	0.127424	0.111318
625.5	0.102041	0.10654	0.112621	0.111345	0.123269	0.108058
626	0.0979592	0.103376	0.109385	0.109244	0.119114	0.104797
626.5	0.0938776	0.100211	0.106149	0.105042	0.116343	0.101537
627	0.0897959	0.0970464	0.102913	0.102941	0.112188	0.0982767
627.5	0.0897959	0.0938819	0.0996764	0.0987395	0.108033	0.0950163
628	0.0857143	0.0907173	0.0964401	0.0945378	0.102493	0.0922217
628.5	0.0816327	0.0875527	0.0938511	0.092437	0.099723	0.0894271
629	0.077551	0.0843882	0.0906149	0.0882353	0.099723	0.0861667
629.5	0.077551	0.0822785	0.0880259	0.0861345	0.0969529	0.0833721
630	0.0734694	0.0791139	0.0854369	0.0840336	0.0941828	0.0810433
630.5	0.0693878	0.0770042	0.0828479	0.0798319	0.0914127	0.0782487
631	0.0653061	0.0738397	0.0802589	0.0777311	0.0886427	0.0759199
631.5	0.0653061	0.07173	0.0776699	0.0756303	0.0858726	0.0731253
632	0.0612245	0.0685654	0.0757282	0.0735294	0.0831025	0.0707965
632.5	0.0612245	0.0664557	0.0731392	0.0714286	0.0817175	0.0684676
633	0.0571429	0.064346	0.0711974	0.0672269	0.0789474	0.0666046
633.5	0.0530612	0.0622363	0.0692557	0.0651261	0.0761773	0.0642757
634	0.0530612	0.0601266	0.0673139	0.0630252	0.0747922	0.0624127
634.5	0.0489796	0.0580169	0.0653722	0.0609244	0.0720222	0.0605496
635	0.0489796	0.056962	0.0634304	0.0588235	0.0706371	0.0586865
635.5	0.0489796	0.0548523	0.0614887	0.0567227	0.067867	0.0568235
636	0.044898	0.0527426	0.0595469	0.0546218	0.066482	0.0549604
636.5	0.0408163	0.0506329	0.0576052	0.052521	0.065097	0.0530973
637	0.0408163	0.0485232	0.0563107	0.0504202	0.0623269	0.0512343
637.5	0.0367347	0.0474684	0.0543689	0.0504202	0.0609418	0.049837
638	0.0367347	0.0453586	0.0530744	0.0483193	0.0595568	0.0479739
638.5	0.0367347	0.0443038	0.0517799	0.0462185	0.0567867	0.0465766
639	0.0326531	0.0432489	0.0498382	0.0441176	0.0554017	0.0451793
639.5	0.0326531	0.0411392	0.0485437	0.0420168	0.0540166	0.043782
640	0.0326531	0.0400844	0.0472492	0.0420168	0.0526316	0.0423847
640.5	0.0285714	0.0379747	0.0459547	0.039916	0.0512465	0.0409874
641	0.0285714	0.0369198	0.0446602	0.0378151	0.0498615	0.0395901
641.5	0.0285714	0.035865	0.0433657	0.0378151	0.0484765	0.0381928
642	0.0244898	0.0337553	0.0420712	0.0357143	0.0470914	0.0372613
642.5	0.0244898	0.0327004	0.0407767	0.0336134	0.0457064	0.035864
643	0.0204082	0.0316456	0.0394822	0.0336134	0.0443213	0.0349325
643.5	0.0204082	0.0305907	0.0381877	0.0315126	0.0429363	0.0335352
644	0.0204082	0.0295359	0.0375405	0.0315126	0.0415512	0.0326036
644.5	0.0204082	0.028481	0.036246	0.0294118	0.0401662	0.0316721
645	0.0163265	0.0274262	0.0355987	0.0273109	0.0401662	0.0307406
645.5	0.0163265	0.0263713	0.0343042	0.0273109	0.0387812	0.029809
646	0.0163265	0.0253165	0.033657	0.0252101	0.0373961	0.0288775
646.5	0.0163265	0.0242616	0.0323625	0.0252101	0.0373961	0.027946
647	0.0122449	0.0232068	0.0317152	0.0252101	0.0360111	0.0270144
647.5	0.0122449	0.0221519	0.031068	0.0231092	0.034626	0.0260829
648	0.0122449	0.0221519	0.0304207	0.0231092	0.034626	0.0256171
648.5	0.0122449	0.021097	0.0291262	0.0210084	0.033241	0.0246856
649	0.0122449	0.0200422	0.028479	0.0210084	0.033241	0.0242198
649.5	0.0122449	0.0189873	0.0278317	0.0210084	0.031856	0.0232883
650	0.00816327	0.0189873	0.0271845	0.0210084	0.0304709	0.0228225
650.5	0.00816327	0.0179325	0.0265372	0.0189076	0.0304709	0.0223568
651	0.00816327	0.0168776	0.0265372	0.0189076	0.0290859	0.0214252
651.5	0.00816327	0.0168776	0.02589	0.0168067	0.0290859	0.0209595
652	0.00816327	0.0158228	0.0252427	0.0168067	0.0277008	0.0204937
652.5	0.00408163	0.0158228	0.0245955	0.0168067	0.0277008	0.0195622
653	0.00408163	0.0147679	0.0239482	0.0168067	0.0277008	0.0190964
653.5	0.00408163	0.0147679	0.023301	0.0147059	0.0263158	0.0186306
654	0.00408163	0.0137131	0.023301	0.0147059	0.0263158	0.0181649
654.5	0.00408163	0.0126582	0.0226537	0.0147059	0.0263158	0.0176991
655	0.00408163	0.0126582	0.0220065	0.0147059	0.0249307	0.0176991
655.5	0.00408163	0.0126582	0.0220065	0.0147059	0.0249307	0.0172333
656	0.00408163	0.0116034	0.0213592	0.012605	0.0235457	0.0167676
656.5	0.00408163	0.0116034	0.020712	0.012605	0.0235457	0.0163018
657	0	0.0105485	0.020712	0.012605	0.0235457	0.0158361
657.5	0	0.0105485	0.0200647	0.012605	0.0221607	0.0158361
658	0	0.0105485	0.0200647	0.012605	0.0221607	0.0153703
658.5	0	0.00949367	0.0194175	0.0105042	0.0221607	0.0149045
659	0	0.00949367	0.0194175	0.0105042	0.0221607	0.0144388
659.5	0	0.00949367	0.0187702	0.0105042	0.0207756	0.0144388
660	0	0.00843882	0.0187702	0.0105042	0.0207756	0.013973
660.5	0	0.00843882	0.018123	0.0105042	0.0207756	0.0135072
661	0	0.00843882	0.018123	0.0105042	0.0207756	0.0135072
661.5	0	0.00738397	0.0174757	0.0105042	0.0193906	0.0130415
662	0	0.00738397	0.0174757	0.0105042	0.0193906	0.0130415
662.5	0	0.00738397	0.0168285	0.00840336	0.0193906	0.0125757
663	0	0.00632911	0.0168285	0.00840336	0.0193906	0.0125757
663.5	0	0.00632911	0.0168285	0.00840336	0.0193906	0.0121099
664	0	0.00632911	0.0161812	0.00840336	0.0193906	0.0121099
664.5	0	0.00527426	0.0161812	0.00840336	0.0180055	0.0116442
665	-0.00408163	0.00527426	0.0161812	0.00840336	0.0180055	0.0116442
665.5	-0.00408163	0.00527426	0.0161812	0.00630252	0.0180055	0.0111784
666	-0.00408163	0.00527426	0.015534	0.00630252	0.0180055	0.0111784
666.5	-0.00408163	0.00527426	0.015534	0.00630252	0.0180055	0.0111784
667	-0.00408163	0.00527426	0.015534	0.00630252	0.0166205	0.0111784
667.5	-0.00408163	0.00421941	0.0148867	0.00630252	0.0166205	0.0107126
668	-0.00408163	0.00421941	0.0148867	0.00630252	0.0166205	0.0107126
668.5	-0.00408163	0.00421941	0.0148867	0.00630252	0.0166205	0.0107126
669	-0.00408163	0.00421941	0.0148867	0.00630252	0.0166205	0.0102469
669.5	-0.00408163	0.00421941	0.0148867	0.00630252	0.0166205	0.0102469
670	-0.00408163	0.00421941	0.0142395	0.00630252	0.0166205	0.0102469
670.5	-0.00408163	0.00421941	0.0142395	0.00630252	0.0166205	0.00978109
671	-0.00408163	0.00316456	0.0142395	0.00630252	0.0166205	0.00978109
671.5	-0.00408163	0.00316456	0.0142395	0.00630252	0.0152355	0.00978109
672	-0.00408163	0.00316456	0.0135922	0.00630252	0.0152355	0.00978109
672.5	-0.00408163	0.00316456	0.0135922	0.00630252	0.0152355	0.00978109
673	-0.00408163	0.00316456	0.0135922	0.00420168	0.0152355	0.00931532
673.5	-0.00408163	0.00316456	0.0135922	0.00420168	0.0152355	0.00931532
674	-0.00408163	0.0021097	0.0135922	0.00420168	0.0152355	0.00931532
674.5	-0.00408163	0.0021097	0.0135922	0.00420168	0.0152355	0.00931532
675	-0.00408163	0.0021097	0.012945	0.00420168	0.0152355	0.00884956
675.5	-0.00408163	0.0021097	0.012945	0.00420168	0.0152355	0.00884956
676	-0.00408163	0.0021097	0.012945	0.00420168	0.0152355	0.00884956
676.5	-0.00408163	0.0021097	0.012945	0.00420168	0.0138504	0.00884956
677	-0.00408163	0.0021097	0.012945	0.00420168	0.0138504	0.00884956
677.5	-0.00408163	0.0021097	0.012945	0.00420168	0.0138504	0.00884956
678	-0.00408163	0.0021097	0.012945	0.00420168	0.0138504	0.00838379
678.5	-0.00408163	0.0021097	0.0122977	0.00420168	0.0138504	0.00838379
679	-0.00408163	0.0021097	0.0122977	0.00420168	0.0138504	0.00838379
679.5	-0.00408163	0.0021097	0.0122977	0.00420168	0.0138504	0.00838379
680	-0.00408163	0.00105485	0.0122977	0.00420168	0.0138504	0.00838379
680.5	-0.00408163	0.00105485	0.0122977	0.00420168	0.0138504	0.00838379
681	-0.00408163	0.00105485	0.0122977	0.00420168	0.0138504	0.00838379
681.5	-0.00408163	0.00105485	0.0122977	0.00420168	0.0138504	0.00838379
682	-0.00408163	0.00105485	0.0122977	0.00420168	0.0138504	0.00791803
682.5	-0.00408163	0.00105485	0.0122977	0.00420168	0.0138504	0.00791803
683	-0.00408163	0.00105485	0.0122977	0.00420168	0.0138504	0.00791803
683.5	-0.00408163	0.00105485	0.0116505	0.00420168	0.0138504	0.00791803
684	-0.00408163	0.00105485	0.0116505	0.00420168	0.0124654	0.00791803
684.5	-0.00816327	0.00105485	0.0116505	0.00420168	0.0124654	0.00791803
685	-0.00816327	0.00105485	0.0116505	0.00210084	0.0124654	0.00791803
685.5	-0.00408163	0.00105485	0.0116505	0.00210084	0.0124654	0.00791803
686	-0.00408163	0.00105485	0.0116505	0.00420168	0.0124654	0.00745226
686.5	-0.00816327	0	0.0116505	0.00420168	0.0124654	0.00745226
687	-0.00816327	0.00105485	0.0116505	0.00420168	0.0124654	0.00745226
687.5	-0.00408163	0.00105485	0.0116505	0.00420168	0.0124654	0.00745226
688	-0.00408163	0.00105485	0.0116505	0.00420168	0.0124654	0.00745226
688.5	-0.00408163	0	0.0110032	0.00420168	0.0124654	0.00745226
689	-0.00408163	0	0.0110032	0.00420168	0.0124654	0.00745226
689.5	-0.00408163	0	0.0110032	0.00420168	0.0124654	0.00745226
690	-0.00408163	0	0.0110032	0.00210084	0.0124654	0.00745226
690.5	-0.00408163	0	0.0110032	0.00210084	0.0124654	0.00745226
691	-0.00408163	0	0.0110032	0.00210084	0.0124654	0.00745226
691.5	-0.00408163	0	0.0110032	0.00210084	0.0124654	0.00745226
692	-0.00408163	0	0.0110032	0.00210084	0.0124654	0.00745226
692.5	-0.00408163	0	0.0110032	0.00210084	0.0124654	0.00698649
693	-0.00408163	0	0.0110032	0.00210084	0.0124654	0.00698649
693.5	-0.00408163	0	0.0110032	0.00210084	0.0124654	0.00698649
694	-0.00408163	0	0.0110032	0.00210084	0.0110803	0.00698649
694.5	-0.00408163	0	0.0110032	0.00210084	0.0110803	0.00698649
695	-0.00408163	0	0.0110032	0.00210084	0.0110803	0.00698649
695.5	-0.00408163	0	0.010356	0.00210084	0.0110803	0.00698649
696	-0.00408163	0	0.010356	0.00210084	0.0110803	0.00698649
696.5	-0.00408163	0	0.010356	0.00420168	0.0110803	0.00698649
697	-0.00816327	0	0.010356	0.00210084	0.0110803	0.00698649
697.5	-0.00816327	0	0.010356	0.00210084	0.0110803	0.00698649
698	-0.00408163	0	0.010356	0.00210084	0.0110803	0.00698649
698.5	-0.00408163	0	0.010356	0.00210084	0.0110803	0.00698649
699	-0.00408163	0	0.010356	0.00210084	0.0110803	0.00698649
699.5	-0.00408163	0	0.010356	0.00210084	0.0110803	0.00698649
700	-0.00408163	0	0.010356	0.00210084	0.0110803	0.00698649
700.5	-0.00408163	0	0.010356	0.00210084	0.0110803	0.00698649
701	-0.00408163	0	0.010356	0.00210084	0.0110803	0.00698649
701.5	-0.00408163	0	0.010356	0.00210084	0.0110803	0.00652073
702	-0.00816327	0	0.010356	0.00210084	0.0110803	0.00652073
702.5	-0.00816327	0	0.010356	0.00210084	0.0110803	0.00652073
703	-0.00408163	0	0.010356	0.00210084	0.0110803	0.00652073
703.5	-0.00408163	0	0.010356	0.00210084	0.0110803	0.00652073
704	-0.00408163	0	0.010356	0.00210084	0.0110803	0.00652073
704.5	-0.00408163	0	0.010356	0.00210084	0.0110803	0.00652073
705	-0.00408163	0	0.010356	0.00210084	0.0110803	0.00652073
705.5	-0.00408163	0	0.00970874	0.00210084	0.0110803	0.00652073
706	-0.00408163	0	0.010356	0.00210084	0.0110803	0.00652073
706.5	-0.00408163	0	0.00970874	0	0.0110803	0.00652073
707	-0.00408163	0	0.00970874	0	0.0110803	0.00652073
707.5	-0.00408163	0	0.00970874	0	0.0110803	0.00652073
708	-0.00408163	0	0.00970874	0	0.0110803	0.00652073
708.5	-0.00408163	0	0.00970874	0	0.0110803	0.00652073
709	-0.00408163	-0.00105485	0.00970874	0	0.0110803	0.00652073
709.5	-0.00408163	-0.00105485	0.00970874	0	0.0110803	0.00652073
710	-0.00408163	-0.00105485	0.00970874	0	0.0110803	0.00652073
710.5	-0.00408163	0	0.00970874	0	0.0110803	0.00652073
711	-0.00408163	-0.00105485	0.00970874	0	0.0110803	0.00652073
711.5	-0.00408163	-0.00105485	0.00970874	0	0.0110803	0.00605496
712	-0.00408163	-0.00105485	0.00970874	0	0.0110803	0.00605496
712.5	-0.00408163	-0.00105485	0.00970874	0	0.0110803	0.00605496
713	-0.00408163	-0.00105485	0.00970874	0	0.0110803	0.00605496
713.5	-0.00408163	-0.00105485	0.00970874	0	0.0110803	0.00605496
714	-0.00408163	-0.00105485	0.00970874	0	0.0110803	0.00605496
714.5	-0.00408163	-0.00105485	0.00970874	0	0.0110803	0.00652073
715	-0.00408163	-0.00105485	0.00970874	0	0.0110803	0.00605496
715.5	-0.00408163	-0.00105485	0.00970874	0	0.0110803	0.00605496
716	-0.00408163	-0.00105485	0.00970874	0.00210084	0.0110803	0.00605496
716.5	-0.00408163	-0.00105485	0.00970874	0	0.0110803	0.00605496
717	-0.00408163	-0.00105485	0.00906149	0.00210084	0.0110803	0.00605496
717.5	-0.00408163	-0.00105485	0.00906149	0.00210084	0.0110803	0.00605496
718	-0.00408163	-0.00105485	0.00906149	0.00210084	0.0110803	0.00605496
718.5	-0.00408163	-0.00105485	0.00906149	0.00210084	0.0110803	0.00605496
719	-0.00408163	-0.00105485	0.00906149	0.00210084	0.0110803	0.00605496
719.5	-0.00408163	-0.00105485	0.00906149	0.00210084	0.0110803	0.00605496
720	-0.00408163	-0.00105485	0.00906149	0.00210084	0.0110803	0.00605496
720.5	-0.00408163	-0.00105485	0.00906149	0.00210084	0.0110803	0.00605496
721	-0.00408163	-0.00105485	0.00906149	0.00210084	0.0110803	0.00605496
721.5	-0.00408163	-0.00105485	0.00906149	0.00210084	0.0110803	0.00605496
722	-0.00408163	-0.00105485	0.00906149	0.00210084	0.0110803	0.00605496
722.5	-0.00408163	-0.00105485	0.00906149	0.00210084	0.0110803	0.00605496
723	0	-0.00105485	0.00906149	0.00210084	0.0110803	0.00605496
723.5	0	-0.00105485	0.00906149	0.00210084	0.0110803	0.00605496
724	0	-0.00105485	0.00906149	0.00210084	0.0110803	0.00605496
724.5	0	-0.00105485	0.00906149	0.00210084	0.0110803	0.00605496
725	-0.00408163	-0.00105485	0.00906149	0.00210084	0.0110803	0.00605496
725.5	-0.00408163	-0.00105485	0.00906149	0.00210084	0.0110803	0.00605496
726	0	-0.00105485	0.00906149	0.00210084	0.0110803	0.00605496
726.5	0	-0.00105485	0.00906149	0.00210084	0.0110803	0.00605496
727	0	-0.00105485	0.00906149	0.00210084	0.0110803	0.00605496
727.5	0	-0.00105485	0.00906149	0.00210084	0.0110803	0.00605496
728	0	-0.00105485	0.00906149	0.00210084	0.0110803	0.00605496
728.5	0	-0.00105485	0.00906149	0.00210084	0.0110803	0.00605496
729	0	-0.00105485	0.00906149	0.00210084	0.0110803	0.00605496
729.5	0	-0.00105485	0.00906149	0.00210084	0.0110803	0.00605496
730	0	-0.00105485	0.00906149	0.00210084	0.0110803	0.00558919
730.5	0	-0.00105485	0.00906149	0.00210084	0.0110803	0.00558919
731	0	-0.00105485	0.00906149	0.00210084	0.0110803	0.00558919
731.5	0	-0.00105485	0.00906149	0.00210084	0.0110803	0.00558919
732	0	-0.00105485	0.00906149	0.00420168	0.0110803	0.00558919
732.5	0	-0.00105485	0.00906149	0.00420168	0.0110803	0.00558919
733	0	-0.00105485	0.00906149	0.00210084	0.0110803	0.00558919
733.5	0	-0.00105485	0.00906149	0.00420168	0.0110803	0.00558919
734	0	-0.00105485	0.00906149	0.00420168	0.0110803	0.00558919
734.5	0	-0.00105485	0.00906149	0.00420168	0.0110803	0.00558919
735	0	-0.00105485	0.00906149	0.00420168	0.0110803	0.00558919
735.5	0	-0.00105485	0.00906149	0.00420168	0.0110803	0.00558919
736	0	-0.00105485	0.00906149	0.00420168	0.0110803	0.00558919
736.5	0	-0.00105485	0.00906149	0.00420168	0.0110803	0.00558919
737	0	-0.00105485	0.00906149	0.00420168	0.0110803	0.00558919
737.5	0	-0.00105485	0.00906149	0.00420168	0.0110803	0.00558919
738	0	-0.0021097	0.00906149	0.00420168	0.0110803	0.00512343
738.5	0	-0.0021097	0.00906149	0.00420168	0.0110803	0.00512343
739	0	-0.0021097	0.00841424	0.00420168	0.0110803	0.00512343
739.5	0	-0.0021097	0.00841424	0.00420168	0.0110803	0.00558919
740	0	-0.0021097	0.00906149	0.00420168	0.0110803	0.00558919
740.5	0	-0.0021097	0.00906149	0.00420168	0.0110803	0.00558919
741	0	-0.0021097	0.00841424	0.00420168	0.0110803	0.00558919
741.5	0	-0.0021097	0.00841424	0.00420168	0.0110803	0.00558919
742	0	-0.00105485	0.00841424	0.00420168	0.0110803	0.00558919
742.5	0	-0.00105485	0.00841424	0.00420168	0.0110803	0.00558919
743	0	-0.00105485	0.00841424	0.00420168	0.0110803	0.00558919
743.5	0	-0.00105485	0.00841424	0.00420168	0.0110803	0.00558919
744	0	-0.00105485	0.00841424	0.00420168	0.0110803	0.00558919
744.5	0	-0.00105485	0.00841424	0.00420168	0.0110803	0.00558919
745	0	-0.00105485	0.00841424	0.00420168	0.0110803	0.00605496
745.5	0	-0.00105485	0.00841424	0.00420168	0.0110803	0.00558919
746	0	-0.00105485	0.00841424	0.00210084	0.00969529	0.00558919
746.5	0	-0.00105485	0.00841424	0.00420168	0.00969529	0.00558919
747	0	-0.00105485	0.00841424	0.00420168	0.00969529	0.00558919
747.5	0	-0.00105485	0.00841424	0.00420168	0.00969529	0.00558919
748	0	-0.00105485	0.00841424	0.00420168	0.0110803	0.00605496
748.5	0	-0.00105485	0.00841424	0.00420168	0.00969529	0.00605496
749	0	-0.00105485	0.00841424	0.00420168	0.0110803	0.00605496
749.5	0	-0.00105485	0.00841424	0.00420168	0.00969529	0.00605496
750	0	-0.00105485	0.00841424	0.00210084	0.00969529	0.00605496

## Sheet: Fig S1I
AbHeR			HeR-48C12			TaHeR			BR			GR			NaR
Amino acid postions	Score		Amino acid postions	Score		Amino acid postions	Score		Amino acid postions	Score		Amino acid postions	Score		Amino acid postions	Score
5	-0.511		5	-0.133		5	-1		5	1.5		5	1.567		5	-0.844
6	-0.3		6	-0.778		6	-1.711		6	0.9		6	1.178		6	-0.744
7	-1		7	-1.067		7	-2.067		7	0.433		7	0.367		7	-1.056
8	-1.067		8	-0.211		8	-1.367		8	1.289		8	0.578		8	-1.056
9	-0.178		9	-0.422		9	-1.478		9	0.778		9	0.856		9	-0.356
10	-1.067		10	-0.733		10	-0.589		10	-0.033		10	0.811		10	-0.278
11	-0.567		11	-0.889		11	0.111		11	0.344		11	0.922		11	-0.278
12	0.322		12	-0.844		12	-0.778		12	0.033		12	0.967		12	0.311
13	0.611		13	-0.956		13	-0.433		13	0.333		13	0.967		13	0.033
14	0.611		14	-0.956		14	-0.244		14	-0.211		14	0.689		14	0.033
15	0.656		15	-0.322		15	0.467		15	0.133		15	1.178		15	-0.322
16	1.578		16	-0.278		16	0.856		16	-0.322		16	1.767		16	0.378
17	1.722		17	-0.233		17	1.011		17	-0.967		17	0.956		17	0.678
18	1.644		18	0.467		18	2.011		18	-1.267		18	1.222		18	-0.022
19	2.233		19	0.5		19	1.156		19	-0.978		19	0.411		19	-0.022
20	1.422		20	0.611		20	1.267		20	-0.678		20	-0.189		20	0.222
21	1.133		21	1.422		21	2.156		21	-0.389		21	-0.233		21	-0.122
22	1.4		22	1.533		22	1.811		22	-0.467		22	-0.533		22	-0.433
23	1.644		23	1.244		23	1.778		23	-0.189		23	-0.033		23	0.267
24	1.644		24	1.467		24	1.878		24	0.278		24	-0.433		24	0.233
25	1.644		25	1.711		25	2.344		25	0.733		25	-0.167		25	-0.167
26	2.2		26	1.711		26	2.344		26	0.833		26	0.133		26	-0.433
27	2.2		27	1.822		27	2.267		27	1.422		27	-0.722		27	0.456
28	2.2		28	2.378		28	2.478		28	1.944		28	-0.422		28	0.378
29	2.511		29	2.378		29	2.478		29	1.656		29	0.178		29	0.1
30	1.911		30	2.156		30	1.889		30	1.711		30	0.189		30	0.667
31	1.756		31	2.156		31	1.889		31	1.711		31	0.433		31	1.011
32	1.478		32	1.556		32	1.033		32	1.467		32	-0.033		32	0.556
33	1.433		33	1.444		33	1.033		33	0.967		33	-0.333		33	0.833
34	0.833		34	1.444		34	0.522		34	1.433		34	-0.489		34	1.389
35	1.133		35	1.4		35	0.478		35	1.367		35	-0.789		35	1.956
36	0.633		36	0.8		36	-0.122		36	1.478		36	0.022		36	1.878
37	0.633		37	0.811		37	0.522		37	1.478		37	0.578		37	1.656
38	0.211		38	0.311		38	0.022		38	1.733		38	0.011		38	1.689
39	0.456		39	0.067		39	0.578		39	1.344		39	-0.3		39	1.689
40	0.356		40	0.378		40	0.578		40	0.878		40	0.044		40	2.156
41	0.344		41	0.622		41	0.533		41	1.133		41	0.4		41	2.156
42	-0.122		42	0.733		42	0.044		42	1.167		42	0.7		42	2.267
43	-0.122		43	0.144		43	0.6		43	1.211		43	0.7		43	2.3
44	-0.8		44	-0.322		44	0.033		44	1.267		44	1.289		44	2.511
45	-0.767		45	-0.322		45	-0.178		45	0.567		45	1.367		45	2.011
46	-1.056		46	-0.711		46	-1.067		46	-0.033		46	1.1		46	2.311
47	-0.633		47	-0.678		47	-0.489		47	-0.889		47	1.444		47	1.922
48	-0.633		48	-0.711		48	-1.033		48	-0.256		48	2.044		48	1.111
49	-0.889		49	-0.711		49	-1.033		49	-0.644		49	2.156		49	1.156
50	-1.189		50	-0.256		50	-0.689		50	-1.289		50	2.044		50	0.911
51	-0.722		51	-0.767		51	-0.011		51	-0.933		51	2.044		51	0.167
52	-0.044		52	-0.178		52	-0.567		52	-1.544		52	1.933		52	-0.767
53	0.633		53	-0.311		53	-0.6		53	-1.256		53	2.156		53	-0.878
54	1.1		54	0.333		54	0.256		54	-0.367		54	1.967		54	-1.189
55	1.044		55	0.978		55	0.844		55	-0.267		55	2.078		55	-1.478
56	0.733		56	1.522		56	-0.044		56	0.044		56	2.189		56	-1.133
57	1.078		57	2.022		57	-0.044		57	0.267		57	1.889		57	-1.133
58	0.944		58	1.711		58	0.767		58	1.167		58	1.778		58	-1.1
59	1.756		59	1.322		59	1.167		59	1.422		59	1.189		59	-0.289
60	1.533		60	1.233		60	0.578		60	1.311		60	1.478		60	0.056
61	1.533		61	1.5		61	1.167		61	1.956		61	1.7		61	0.689
62	0.989		62	1.633		62	0.956		62	1.956		62	1.744		62	0.844
63	1.033		63	1.589		63	0.989		63	1.767		63	1.389		63	1.7
64	1.378		64	1.322		64	0.744		64	1.767		64	0.689		64	1.7
65	2.267		65	1.289		65	0.956		65	2.056		65	-0.122		65	2.256
66	2.378		66	1.067		66	1.456		66	1.489		66	-0.178		66	2.556
67	2.978		67	1.878		67	1.5		67	1.444		67	-0.878		67	2.256
68	2.511		68	2.267		68	1.389		68	1.533		68	-0.067		68	2.144
69	2.733		69	2.867		69	1.689		69	1.544		69	-0.067		69	2.656
70	2.144		70	2.356		70	1.5		70	1.467		70	-0.067		70	2.878
71	2.1		71	2.822		71	2.311		71	1.689		71	-0.111		71	2.833
72	2.056		72	2.311		72	2.122		72	1.333		72	0.4		72	2.222
73	2.056		73	2.311		73	2.667		73	1.267		73	0.7		73	2.211
74	1.2		74	2.267		74	2.756		74	1.011		74	1.4		74	1.356
75	1.2		75	2.378		75	2.533		75	1.578		75	2.044		75	1.644
76	1.244		76	1.6		76	1.989		76	1.078		76	3.011		76	1.056
77	1.756		77	1.6		77	1.989		77	1.378		77	3.056		77	0.356
78	1.833		78	1.678		78	1.422		78	1.633		78	2.767		78	-0.167
79	1.833		79	2.189		79	1.611		79	1.033		79	2.844		79	-0.667
80	1.744		80	1.678		80	1.611		80	0.922		80	2.622		80	-1.178
81	0.889		81	1.678		81	1.8		81	0.922		81	2.111		81	-1.122
82	1		82	1.433		82	1.5		82	1.022		82	2.056		82	-1.011
83	1.667		83	0.622		83	1.511		83	0.678		83	1.5		83	-0.7
84	1.178		84	0.622		84	1.778		84	-0.133		84	0.856		84	-0.589
85	0.211		85	1.289		85	2.278		85	-0.444		85	0.7		85	-0.589
86	-0.4		86	0.544		86	1.933		86	-0.833		86	-0.267		86	-0.589
87	-0.4		87	-0.456		87	2.144		87	-0.8		87	0.322		87	-0.878
88	-0.111		88	-1.067		88	1.144		88	-0.767		88	0.133		88	-0.333
89	0.022		89	-1.067		89	0.578		89	-1.178		89	-0.456		89	-0.289
90	0.878		90	-0.778		90	0.544		90	-0.933		90	-0.5		90	-0.7
91	0.767		91	-0.822		91	-0.044		91	-1.389		91	-0.456		91	-1.156
92	0.656		92	-0.011		92	-0.356		92	-1.144		92	-0.489		92	-0.767
93	0.478		93	-0.111		93	-0.4		93	-0.556		93	-0.144		93	-0.656
94	0.478		94	-0.856		94	-1.256		94	-0.556		94	-0.256		94	-0.656
95	0.233		95	-0.811		95	-1.5		95	-0.478		95	0.1		95	-0.444
96	0.044		96	-0.7		96	-1.711		96	-0.556		96	0.067		96	-0.144
97	0.156		97	-0.944		97	-1		97	-0.1		97	0.178		97	-0.656
98	-0.3		98	-0.356		98	-1.244		98	-0.078		98	0.178		98	-1
99	-0.822		99	-0.244		99	-1.889		99	-0.356		99	-0.122		99	-0.078
100	-0.556		100	-0.656		100	-1.644		100	-0.033		100	-0.067		100	0.378
101	-1.144		101	-1.178		101	-1.756		101	0.533		101	0.789		101	-0.322
102	-0.933		102	-0.922		102	-2.278		102	0.756		102	0.444		102	-1.133
103	-0.522		103	-0.878		103	-1.533		103	1.567		103	0.156		103	-0.789
104	0.367		104	-0.633		104	-1.533		104	2.089		104	0.722		104	-0.756
105	-0.033		105	-0.333		105	-1.322		105	1.278		105	0.178		105	-1.167
106	-0.433		106	0.478		106	-1.622		106	1.389		106	-0.333		106	-1.267
107	-0.022		107	-0.111		107	-0.733		107	1.667		107	-0.333		107	-0.456
108	0.544		108	-0.511		108	-0.644		108	2.167		108	-0.378		108	-1.267
109	0.289		109	-0.1		109	-0.3		109	2.767		109	-0.022		109	-1.678
110	1.178		110	0.467		110	0.111		110	2.811		110	-0.878		110	-0.867
111	1.789		111	0.211		111	0.522		111	2		111	-1.122		111	0.022
112	2.3		112	1.1		112	0.422		112	1.778		112	-0.833		112	-0.322
113	2.3		113	1.711		113	1.311		113	0.967		113	-1.4		113	0.289
114	2.589		114	2.222		114	1.922		114	0.967		114	-1.822		114	0.611
115	2.289		115	2.3		115	2.511		115	0.5		115	-1.878		115	0.967
116	2.878		116	2.589		116	2.511		116	0.222		116	-1.022		116	0.967
117	2.333		117	2.289		117	2.8		117	0.3		117	-0.978		117	1.778
118	2.078		118	2.878		118	2.811		118	0.3		118	-1.389		118	2.189
119	2.078		119	2.689		119	3.322		119	0.033		119	-0.578		119	1.378
120	1.522		120	2.433		120	2.933		120	0.844		120	0.233		120	1.378
121	0.711		121	2.433		121	2.644		121	1.111		121	-0.044		121	2.189
122	0.711		122	2.167		122	2.644		122	1.456		122	0.567		122	2.033
123	0.433		123	1.356		123	2.033		123	2.044		123	0.889		123	2.678
124	1.022		124	1.356		124	1.144		124	1.7		124	1.456		124	2.933
125	0.944		125	1.622		125	1.067		125	1.733		125	1.411		125	2.422
126	1.522		126	2.211		126	0.822		126	1.733		126	2.222		126	2.422
127	1.478		127	2.133		127	0.533		127	1.522		127	2.789		127	2.033
128	1.478		128	2.278		128	0.533		128	1.822		128	1.978		128	2.344
129	1.878		129	2.522		129	1.033		129	1.356		129	1.478		129	1.756
130	2.222		130	2.522		130	1.311		130	0.811		130	2.022		130	0.9
131	2.189		131	2.633		131	1.233		131	0.811		131	1.756		131	0.9
132	1.878		132	2.978		132	1.689		132	1.033		132	2.4		132	0.344
133	1.878		133	2.944		133	2		133	1.889		133	2.4		133	-0.211
134	1.367		134	2.089		134	2		134	1.889		134	1.9		134	0.344
135	1.078		135	2.089		135	1.967		135	1.589		135	1.9		135	-0.578
136	1.667		136	1.578		136	2.244		136	1.8		136	1.256		136	-0.889
137	1.589		137	1.367		137	2.289		137	1.222		137	1.844		137	-1.2
138	1.589		138	1.667		138	2.078		138	0.833		138	1.489		138	-0.8
139	1.589		139	1.589		139	1.489		139	1.378		139	0.633		139	-0.467
140	1.022		140	1.589		140	1.489		140	1.278		140	0.633		140	-0.467
141	1.833		141	1.589		141	1.389		141	0.767		141	-0.333		141	-0.467
142	1.244		142	1.022		142	1.422		142	0.156		142	-0.933		142	-0.422
143	0.944		143	1.833		143	1.422		143	-0.3		143	-0.433		143	-0.689
144	0.3		144	1.244		144	1.711		144	-0.189		144	-0.433		144	0.022
145	-0.344		145	0.944		145	1.722		145	-0.144		145	0.244		145	0.622
146	-1.156		146	0.3		146	0.867		146	-0.167		146	-0.389		146	1.511
147	-1.856		147	-0.344		147	1.078		147	0.167		147	0.467		147	1.7
148	-1.989		148	-0.844		148	1.111		148	-0.1		148	0.778		148	1.722
149	-1.933		149	-1.544		149	0.3		149	0.544		149	1.044		149	1.367
150	-2.744		150	-1.678		150	-0.3		150	0.544		150	1.744		150	1.311
151	-2.4		151	-2.011		151	-0.333		151	0.611		151	1.833		151	1.856
152	-2.056		152	-2.822		152	-0.833		152	1.311		152	1.878		152	1.611
153	-1.722		153	-2.478		153	-1.433		153	1.2		153	1.878		153	1.011
154	-1.111		154	-2.478		154	-2.033		154	0.944		154	1.589		154	1.111
155	-0.9		155	-1.622		155	-1.722		155	1.467		155	2.522		155	0.467
156	-0.2		156	-1.056		156	-2.533		156	1.422		156	2.3		156	-0.422
157	0.478		157	-1.156		157	-2.278		157	1.722		157	2.3		157	0.122
158	0.833		158	-0.456		158	-1.967		158	1.644		158	1.789		158	0.078
159	1.178		159	-0.378		159	-1.667		159	1.589		159	1.444		159	-0.167
160	1.5		160	0.367		160	-1.733		160	2.133		160	1.356		160	-0.244
161	2.044		161	0.711		161	-1.156		161	2.356		161	0.844		161	-0.278
162	2.344		162	1.033		162	-0.267		162	2.467		162	0.033		162	0.311
163	1.833		163	1.922		163	0.078		163	2.567		163	0.322		163	0.311
164	2.511		164	1.7		164	0.433		164	2.1		164	-0.267		164	0.878
165	2.667		165	1.233		165	1.322		165	2.556		165	-0.856		165	1.733
166	1.989		166	1.911		166	1.622		166	1.978		166	-1.167		166	1.167
167	1.578		167	2.067		167	1.656		167	1.467		167	-0.622		167	1.211
168	2.044		168	1.989		168	2.056		168	1.178		168	-0.556		168	1.8
169	1.967		169	1.578		169	2.667		169	0.911		169	-0.456		169	1.878
170	1.889		170	2.122		170	1.989		170	0.1		170	-0.911		170	1.867
171	2.156		171	1.8		171	1.389		171	-0.3		171	-0.022		171	1.578
172	2.511		172	1.722		172	1.933		172	-0.4		172	-0.022		172	1.467
173	1.867		173	1.944		173	2.122		173	-0.856		173	-0.033		173	1.356
174	1.867		174	2.489		174	2.122		174	-1.344		174	0.311		174	1.2
175	2.356		175	1.844		175	2.233		175	-1.656		175	0.622		175	1.611
176	2.656		176	1.844		176	2.778		176	-1.1		176	0.589		176	1.3
177	2.733		177	2.522		177	2.289		177	-0.467		177	0.578		177	1.6
178	2.489		178	2.822		178	2.244		178	-0.756		178	0.578		178	1.522
179	2.022		179	2.144		179	2.922		179	-0.444		179	1.578		179	1.511
180	1.756		180	2.144		180	2.933		180	-0.044		180	0.9		180	2.067
181	1.4		181	1.633		181	2.633		181	-0.689		181	0.711		181	2.078
182	1.156		182	1.133		182	1.778		182	0.278		182	1.011		182	1.333
183	0.3		183	0.544		183	1.189		183	0.878		183	0.911		183	0.589
184	-0.444		184	0.3		184	1.344		184	0.767		184	1.489		184	0.744
185	-0.444		185	0.3		185	0.667		185	-0.089		185	1.444		185	1.6
186	-1.122		186	0		186	0.456		186	0.178		186	1.389		186	0.711
187	-1.156		187	0.267		187	0.344		187	0.189		187	1.933		187	-0.1
188	-0.8		188	0.267		188	0.311		188	0.733		188	1.856		188	-0.044
189	-0.533		189	0.267		189	0.9		189	0.889		189	1.933		189	-0.944
190	-0.633		190	0.667		190	0.556		190	1.744		190	2.089		190	-1.544
191	0.067		191	1.211		191	1.444		191	1.178		191	1.5		191	-1.156
192	0.956		192	1.156		192	1.844		192	0.667		192	2.067		192	-0.222
193	1.856		193	1.5		193	1.878		193	1.367		193	1.478		193	-0.778
194	1.967		194	1.533		194	1.967		194	1.611		194	0.556		194	-1.456
195	2.067		195	1.833		195	2.856		195	0.967		195	0.611		195	-0.867
196	2.644		196	1.867		196	2.744		196	1.511		196	0.567		196	-0.522
197	2.644		197	1.956		197	2.778		197	1.511		197	0.611		197	-0.867
198	2.678		198	2.422		198	2.589		198	0.944		198	0.211		198	-0.867
199	3.244		199	2.422		199	3.044		199	0.944		199	-0.644		199	0.022
200	3.244		200	2.378		200	2.156		200	1.544		200	-0.433		200	0.489
201	2.356		201	2.833		201	2.122		201	1.589		201	-0.656		201	-0.1
202	1.8		202	3.189		202	1.933		202	1.3		202	-0.367		202	-0.4
203	1.8		203	2.3		203	2.222		203	1.056		203	0.6		203	0.278
204	2.078		204	1.711		204	2.222		204	1.189		204	0.3		204	-0.022
205	2		205	1.522		205	1.633		205	0.922		205	-0.2		205	0.522
206	2.156		206	1.811		206	1.344		206	0.411		206	-0.244		206	1.333
207	1.267		207	1.811		207	0.889		207	1.011		207	0.722		207	2.078
208	0.7		208	1.967		208	1		208	1.056		208	0.611		208	2
209	0.811		209	1.156		209	1		209	0.378		209	0.4		209	2.078
210	0.811		210	0.7		210	0.578		210	0.844		210	0.411		210	2.078
211	0.756		211	0.811		211	-0.167		211	0.544		211	-0.289		211	2.367
212	0.011		212	0.811		212	-0.8		212	1.433		212	-0.856		212	1.789
213	-0.622		213	0.756		213	-0.8		213	1.089		213	-0.044		213	2.311
214	-0.578		214	0.011		214	-0.456		214	0.811		214	0.456		214	1.667
215	-1.089		215	-0.233		215	-1.1		215	1.278		215	0.456		215	1.067
216	-1.133		216	-1.089		216	-1.056		216	1.2		216	0.411		216	0.711
217	-1.089		217	-1.6		217	-1.911		217	1.044		217	0.822		217	0.489
218	-1.311		218	-1.644		218	-1.911		218	1.433		218	1.111		218	-0.156
219	-1.311		219	-1.6		219	-1.911		219	1.478		219	0.856		219	0.356
220	-1.311		220	-2.111		220	-1.056		220	2.289		220	1.822		220	0.667
221	-0.456		221	-2.111		221	-0.978		221	1.4		221	1.778		221	0.567
222	-0.522		222	-2.111		222	-1.522		222	2.256		222	1.178		222	0
223	-1.033		223	-1.256		223	-1.867		223	2.244		223	1.256		223	0.567
224	-1.378		224	-1.711		224	-1.867		224	2.022		224	1.033		224	0.667
225	-1.444		225	-1.322		225	-1.3		225	1.167		225	0.467		225	0.667
226	-1.422		226	-1.667		226	-1.011		226	1.322		226	0.978		226	0.933
227	-1.767		227	-1.733		227	-0.122		227	1.067		227	1.5		227	0.689
228	-0.878		228	-1.433		228	0.522		228	0.911		228	1.367		228	0.222
229	-0.811		229	-1.489		229	0.522		229	0.444		229	1.111		229	0.322
230	-0.811		230	-0.6		230	0.789		230	1.256		230	1.678		230	0.922
231	-0.4		231	0.011		231	1.256		231	1.289		231	1.811		231	0.922
232	0.067		232	0.011		232	2.111		232	1.8		232	1.778		232	0.411
233	0.922		233	0.422		233	2.744		233	2.022		233	1.489		233	0.1
234	1.622		234	0.889		234	1.844		234	1.956		234	1.589		234	-0.244
235	1.267		235	1.744		235	1.9		235	1.4		235	1.089		235	-0.756
236	1.322		236	2.444		236	1.6		236	0.944		236	0.578		236	0.1
237	1.244		237	1.811		237	1.522		237	0.833		237	0.956		237	0.356
238	1.744		238	1.867		238	1.3		238	1.378		238	0.944		238	0.244
239	1.522		239	1.567		239	1.289		239	1.267		239	0.989		239	-0.678
240	1.511		240	1.522		240	0.478		240	0.722		240	0.989		240	-0.922
241	0.7		241	1.3		241	0.478		241	-0.089		241	0.989		241	-0.411
242	0.733		242	1.289		242	0.589		242	-0.311		242	0.689		242	0.444
243	0.844		243	0.478		243	1.222		243	-0.2		243	1.2		243	0.689
244	1.478		244	0.511		244	1.267		244	0.089		244	1.233		244	0.656
245	1.178		245	0.622		245	0.989		245	0.411		245	1.178		245	0.689
246	0.678		246	0.967		246	0.989		246	-0.178		246	0.9		246	0.678
247	0.678		247	1.011		247	0.289		247	-0.856		247	1.2		247	0.089
248	0.978		248	0.733		248	0.211		248	-1.256		248	0.933		248	1.056
249	0.9		249	0.733		249	0.811		249	-1.011		249	0.589		249	1.356
			250	1.033					250	-0.667		250	0.589		250	0.844
			251	0.956					251	-1.256		251	1.4		251	-0.056
			252	1.544					252	-0.911		252	1.133		252	0.556
									253	-0.911		253	0.744		253	1.133
									254	-0.533		254	0.711		254	0.489
									255	0.056		255	1.256		255	0.244
									256	0.156		256	1.067		256	1.1
									257	0.156		257	0.822		257	1.056
									258	-0.433		258	1.633		258	1.567
												259	1.589		259	1.611
												260	1.633		260	1.656
												261	1.744		261	1.611
												262	2.378		262	1.311
												263	3.056		263	1.956
												264	2.789		264	1.922
												265	2.9		265	1.878
												266	3.411		266	1.367
												267	2.556		267	0.511
												268	2.056		268	0.167
												269	1.156		269	0.122
												270	1.044		270	-0.689
												271	0.456		271	-0.467
												272	-0.433		272	-0.5
												273	-1.022		273	-0.811
												274	-1.533		274	-1.033
												275	-2.089		275	-1.333
												276	-2.044		276	-0.989
												277	-2.144
												278	-2.067
												279	-2.067
												280	-1.478
												281	-0.589
												282	-0.244
												283	0.044
												284	0.333
												285	0.922
												286	0.711
												287	0.633
												288	0.344
												289	0.1
												290	-0.444
												291	-0.489
												292	-0.267
												293	0.033
												294	-0.256
