# Supplementary material for: Heliorhodopsin binds and regulates glutamine synthetase activity
Source: PLoS Biol. 2022 Oct 3;20(10):e3001817. doi: 10.1371/journal.pbio.3001817 (PMC9529153; doi:10.1371/journal.pbio.3001817)
Supplement: S5 Data — (XLSX) [file pbio.3001817.s014.xlsx]

## Sheet: Fig S4A
	Abs. (660 nm)
Inorganic phosphate (mM)	Mean	Error
0	0	0.00125
0.625	0.25533	0.00556
1.25	0.42533	0.00419
2.5	0.76667	0.02061
5	1.221	0.000942809
	Abs. (660 nm)
Inorganic phosphate (mM)	Fitted Curves Plot
0	0.000633516
0.00501	0.00254
0.01001	0.00444
0.01502	0.00634
0.02002	0.00824
0.02503	0.01014
0.03003	0.01204
0.03504	0.01393
0.04004	0.01583
0.04505	0.01772
0.05005	0.01961
0.05506	0.0215
0.06006	0.02339
0.06507	0.02528
0.07007	0.02716
0.07508	0.02905
0.08008	0.03093
0.08509	0.03281
0.09009	0.03469
0.0951	0.03657
0.1001	0.03845
0.10511	0.04033
0.11011	0.0422
0.11512	0.04408
0.12012	0.04595
0.12513	0.04782
0.13013	0.04969
0.13514	0.05156
0.14014	0.05342
0.14515	0.05529
0.15015	0.05715
0.15516	0.05902
0.16016	0.06088
0.16517	0.06274
0.17017	0.0646
0.17518	0.06646
0.18018	0.06831
0.18519	0.07017
0.19019	0.07202
0.1952	0.07387
0.2002	0.07572
0.20521	0.07757
0.21021	0.07942
0.21522	0.08126
0.22022	0.08311
0.22523	0.08495
0.23023	0.0868
0.23524	0.08864
0.24024	0.09048
0.24525	0.09231
0.25025	0.09415
0.25526	0.09599
0.26026	0.09782
0.26527	0.09965
0.27027	0.10149
0.27528	0.10332
0.28028	0.10514
0.28529	0.10697
0.29029	0.1088
0.2953	0.11062
0.3003	0.11244
0.30531	0.11427
0.31031	0.11609
0.31532	0.11791
0.32032	0.11972
0.32533	0.12154
0.33033	0.12336
0.33534	0.12517
0.34034	0.12698
0.34535	0.12879
0.35035	0.1306
0.35536	0.13241
0.36036	0.13422
0.36537	0.13602
0.37037	0.13783
0.37538	0.13963
0.38038	0.14143
0.38539	0.14323
0.39039	0.14503
0.3954	0.14683
0.4004	0.14862
0.40541	0.15042
0.41041	0.15221
0.41542	0.154
0.42042	0.15579
0.42543	0.15758
0.43043	0.15937
0.43544	0.16115
0.44044	0.16294
0.44545	0.16472
0.45045	0.1665
0.45546	0.16829
0.46046	0.17006
0.46547	0.17184
0.47047	0.17362
0.47548	0.1754
0.48048	0.17717
0.48549	0.17894
0.49049	0.18071
0.4955	0.18248
0.5005	0.18425
0.50551	0.18602
0.51051	0.18778
0.51552	0.18955
0.52052	0.19131
0.52553	0.19307
0.53053	0.19483
0.53554	0.19659
0.54054	0.19835
0.54555	0.20011
0.55055	0.20186
0.55556	0.20361
0.56056	0.20537
0.56557	0.20712
0.57057	0.20887
0.57558	0.21061
0.58058	0.21236
0.58559	0.21411
0.59059	0.21585
0.5956	0.21759
0.6006	0.21933
0.60561	0.22107
0.61061	0.22281
0.61562	0.22455
0.62062	0.22628
0.62563	0.22802
0.63063	0.22975
0.63564	0.23148
0.64064	0.23321
0.64565	0.23494
0.65065	0.23667
0.65566	0.2384
0.66066	0.24012
0.66567	0.24184
0.67067	0.24357
0.67568	0.24529
0.68068	0.24701
0.68569	0.24872
0.69069	0.25044
0.6957	0.25216
0.7007	0.25387
0.70571	0.25558
0.71071	0.25729
0.71572	0.259
0.72072	0.26071
0.72573	0.26242
0.73073	0.26412
0.73574	0.26583
0.74074	0.26753
0.74575	0.26923
0.75075	0.27093
0.75576	0.27263
0.76076	0.27433
0.76577	0.27602
0.77077	0.27772
0.77578	0.27941
0.78078	0.2811
0.78579	0.2828
0.79079	0.28448
0.7958	0.28617
0.8008	0.28786
0.80581	0.28954
0.81081	0.29123
0.81582	0.29291
0.82082	0.29459
0.82583	0.29627
0.83083	0.29795
0.83584	0.29963
0.84084	0.3013
0.84585	0.30298
0.85085	0.30465
0.85586	0.30632
0.86086	0.30799
0.86587	0.30966
0.87087	0.31133
0.87588	0.31299
0.88088	0.31466
0.88589	0.31632
0.89089	0.31798
0.8959	0.31964
0.9009	0.3213
0.90591	0.32296
0.91091	0.32461
0.91592	0.32627
0.92092	0.32792
0.92593	0.32958
0.93093	0.33123
0.93594	0.33288
0.94094	0.33452
0.94595	0.33617
0.95095	0.33782
0.95596	0.33946
0.96096	0.3411
0.96597	0.34274
0.97097	0.34438
0.97598	0.34602
0.98098	0.34766
0.98599	0.3493
0.99099	0.35093
0.996	0.35256
1.001	0.3542
1.00601	0.35583
1.01101	0.35746
1.01602	0.35908
1.02102	0.36071
1.02603	0.36233
1.03103	0.36396
1.03604	0.36558
1.04104	0.3672
1.04605	0.36882
1.05105	0.37044
1.05606	0.37205
1.06106	0.37367
1.06607	0.37528
1.07107	0.3769
1.07608	0.37851
1.08108	0.38012
1.08609	0.38173
1.09109	0.38333
1.0961	0.38494
1.1011	0.38654
1.10611	0.38815
1.11111	0.38975
1.11612	0.39135
1.12112	0.39295
1.12613	0.39455
1.13113	0.39614
1.13614	0.39774
1.14114	0.39933
1.14615	0.40092
1.15115	0.40251
1.15616	0.4041
1.16116	0.40569
1.16617	0.40728
1.17117	0.40886
1.17618	0.41045
1.18118	0.41203
1.18619	0.41361
1.19119	0.41519
1.1962	0.41677
1.2012	0.41835
1.20621	0.41992
1.21121	0.4215
1.21622	0.42307
1.22122	0.42464
1.22623	0.42621
1.23123	0.42778
1.23624	0.42935
1.24124	0.43091
1.24625	0.43248
1.25125	0.43404
1.25626	0.4356
1.26126	0.43716
1.26627	0.43872
1.27127	0.44028
1.27628	0.44184
1.28128	0.44339
1.28629	0.44495
1.29129	0.4465
1.2963	0.44805
1.3013	0.4496
1.30631	0.45115
1.31131	0.45269
1.31632	0.45424
1.32132	0.45578
1.32633	0.45733
1.33133	0.45887
1.33634	0.46041
1.34134	0.46195
1.34635	0.46349
1.35135	0.46502
1.35636	0.46656
1.36136	0.46809
1.36637	0.46962
1.37137	0.47115
1.37638	0.47268
1.38138	0.47421
1.38639	0.47574
1.39139	0.47726
1.3964	0.47878
1.4014	0.48031
1.40641	0.48183
1.41141	0.48335
1.41642	0.48487
1.42142	0.48638
1.42643	0.4879
1.43143	0.48941
1.43644	0.49092
1.44144	0.49244
1.44645	0.49395
1.45145	0.49546
1.45646	0.49696
1.46146	0.49847
1.46647	0.49997
1.47147	0.50148
1.47648	0.50298
1.48148	0.50448
1.48649	0.50598
1.49149	0.50748
1.4965	0.50897
1.5015	0.51047
1.50651	0.51196
1.51151	0.51345
1.51652	0.51494
1.52152	0.51643
1.52653	0.51792
1.53153	0.51941
1.53654	0.52089
1.54154	0.52238
1.54655	0.52386
1.55155	0.52534
1.55656	0.52682
1.56156	0.5283
1.56657	0.52978
1.57157	0.53125
1.57658	0.53273
1.58158	0.5342
1.58659	0.53567
1.59159	0.53714
1.5966	0.53861
1.6016	0.54008
1.60661	0.54155
1.61161	0.54301
1.61662	0.54448
1.62162	0.54594
1.62663	0.5474
1.63163	0.54886
1.63664	0.55032
1.64164	0.55177
1.64665	0.55323
1.65165	0.55468
1.65666	0.55613
1.66166	0.55759
1.66667	0.55904
1.67167	0.56048
1.67668	0.56193
1.68168	0.56338
1.68669	0.56482
1.69169	0.56626
1.6967	0.56771
1.7017	0.56915
1.70671	0.57059
1.71171	0.57202
1.71672	0.57346
1.72172	0.57489
1.72673	0.57633
1.73173	0.57776
1.73674	0.57919
1.74174	0.58062
1.74675	0.58205
1.75175	0.58348
1.75676	0.5849
1.76176	0.58632
1.76677	0.58775
1.77177	0.58917
1.77678	0.59059
1.78178	0.59201
1.78679	0.59342
1.79179	0.59484
1.7968	0.59625
1.8018	0.59767
1.80681	0.59908
1.81181	0.60049
1.81682	0.6019
1.82182	0.6033
1.82683	0.60471
1.83183	0.60612
1.83684	0.60752
1.84184	0.60892
1.84685	0.61032
1.85185	0.61172
1.85686	0.61312
1.86186	0.61452
1.86687	0.61591
1.87187	0.6173
1.87688	0.6187
1.88188	0.62009
1.88689	0.62148
1.89189	0.62287
1.8969	0.62425
1.9019	0.62564
1.90691	0.62702
1.91191	0.62841
1.91692	0.62979
1.92192	0.63117
1.92693	0.63255
1.93193	0.63392
1.93694	0.6353
1.94194	0.63668
1.94695	0.63805
1.95195	0.63942
1.95696	0.64079
1.96196	0.64216
1.96697	0.64353
1.97197	0.64489
1.97698	0.64626
1.98198	0.64762
1.98699	0.64899
1.99199	0.65035
1.997	0.65171
2.002	0.65307
2.00701	0.65442
2.01201	0.65578
2.01702	0.65713
2.02202	0.65848
2.02703	0.65984
2.03203	0.66119
2.03704	0.66253
2.04204	0.66388
2.04705	0.66523
2.05205	0.66657
2.05706	0.66792
2.06206	0.66926
2.06707	0.6706
2.07207	0.67194
2.07708	0.67328
2.08208	0.67461
2.08709	0.67595
2.09209	0.67728
2.0971	0.67861
2.1021	0.67994
2.10711	0.68127
2.11211	0.6826
2.11712	0.68393
2.12212	0.68525
2.12713	0.68658
2.13213	0.6879
2.13714	0.68922
2.14214	0.69054
2.14715	0.69186
2.15215	0.69318
2.15716	0.69449
2.16216	0.69581
2.16717	0.69712
2.17217	0.69843
2.17718	0.69974
2.18218	0.70105
2.18719	0.70236
2.19219	0.70367
2.1972	0.70497
2.2022	0.70628
2.20721	0.70758
2.21221	0.70888
2.21722	0.71018
2.22222	0.71148
2.22723	0.71277
2.23223	0.71407
2.23724	0.71536
2.24224	0.71666
2.24725	0.71795
2.25225	0.71924
2.25726	0.72053
2.26226	0.72181
2.26727	0.7231
2.27227	0.72438
2.27728	0.72567
2.28228	0.72695
2.28729	0.72823
2.29229	0.72951
2.2973	0.73078
2.3023	0.73206
2.30731	0.73334
2.31231	0.73461
2.31732	0.73588
2.32232	0.73715
2.32733	0.73842
2.33233	0.73969
2.33734	0.74096
2.34234	0.74222
2.34735	0.74349
2.35235	0.74475
2.35736	0.74601
2.36236	0.74727
2.36737	0.74853
2.37237	0.74978
2.37738	0.75104
2.38238	0.7523
2.38739	0.75355
2.39239	0.7548
2.3974	0.75605
2.4024	0.7573
2.40741	0.75855
2.41241	0.75979
2.41742	0.76104
2.42242	0.76228
2.42743	0.76352
2.43243	0.76476
2.43744	0.766
2.44244	0.76724
2.44745	0.76848
2.45245	0.76971
2.45746	0.77095
2.46246	0.77218
2.46747	0.77341
2.47247	0.77464
2.47748	0.77587
2.48248	0.7771
2.48749	0.77832
2.49249	0.77955
2.4975	0.78077
2.5025	0.78199
2.50751	0.78321
2.51251	0.78443
2.51752	0.78565
2.52252	0.78686
2.52753	0.78808
2.53253	0.78929
2.53754	0.7905
2.54254	0.79171
2.54755	0.79292
2.55255	0.79413
2.55756	0.79534
2.56256	0.79654
2.56757	0.79775
2.57257	0.79895
2.57758	0.80015
2.58258	0.80135
2.58759	0.80255
2.59259	0.80374
2.5976	0.80494
2.6026	0.80613
2.60761	0.80733
2.61261	0.80852
2.61762	0.80971
2.62262	0.8109
2.62763	0.81208
2.63263	0.81327
2.63764	0.81446
2.64264	0.81564
2.64765	0.81682
2.65265	0.818
2.65766	0.81918
2.66266	0.82036
2.66767	0.82153
2.67267	0.82271
2.67768	0.82388
2.68268	0.82506
2.68769	0.82623
2.69269	0.8274
2.6977	0.82856
2.7027	0.82973
2.70771	0.8309
2.71271	0.83206
2.71772	0.83322
2.72272	0.83439
2.72773	0.83555
2.73273	0.8367
2.73774	0.83786
2.74274	0.83902
2.74775	0.84017
2.75275	0.84132
2.75776	0.84248
2.76276	0.84363
2.76777	0.84478
2.77277	0.84592
2.77778	0.84707
2.78278	0.84822
2.78779	0.84936
2.79279	0.8505
2.7978	0.85164
2.8028	0.85278
2.80781	0.85392
2.81281	0.85506
2.81782	0.85619
2.82282	0.85733
2.82783	0.85846
2.83283	0.85959
2.83784	0.86072
2.84284	0.86185
2.84785	0.86298
2.85285	0.8641
2.85786	0.86523
2.86286	0.86635
2.86787	0.86747
2.87287	0.86859
2.87788	0.86971
2.88288	0.87083
2.88789	0.87194
2.89289	0.87306
2.8979	0.87417
2.9029	0.87529
2.90791	0.8764
2.91291	0.87751
2.91792	0.87861
2.92292	0.87972
2.92793	0.88083
2.93293	0.88193
2.93794	0.88303
2.94294	0.88413
2.94795	0.88523
2.95295	0.88633
2.95796	0.88743
2.96296	0.88852
2.96797	0.88962
2.97297	0.89071
2.97798	0.8918
2.98298	0.89289
2.98799	0.89398
2.99299	0.89507
2.998	0.89616
3.003	0.89724
3.00801	0.89833
3.01301	0.89941
3.01802	0.90049
3.02302	0.90157
3.02803	0.90265
3.03303	0.90372
3.03804	0.9048
3.04304	0.90587
3.04805	0.90694
3.05305	0.90801
3.05806	0.90908
3.06306	0.91015
3.06807	0.91122
3.07307	0.91229
3.07808	0.91335
3.08308	0.91441
3.08809	0.91547
3.09309	0.91653
3.0981	0.91759
3.1031	0.91865
3.10811	0.91971
3.11311	0.92076
3.11812	0.92182
3.12312	0.92287
3.12813	0.92392
3.13313	0.92497
3.13814	0.92602
3.14314	0.92706
3.14815	0.92811
3.15315	0.92915
3.15816	0.93019
3.16316	0.93123
3.16817	0.93227
3.17317	0.93331
3.17818	0.93435
3.18318	0.93539
3.18819	0.93642
3.19319	0.93745
3.1982	0.93848
3.2032	0.93951
3.20821	0.94054
3.21321	0.94157
3.21822	0.9426
3.22322	0.94362
3.22823	0.94464
3.23323	0.94567
3.23824	0.94669
3.24324	0.94771
3.24825	0.94872
3.25325	0.94974
3.25826	0.95076
3.26326	0.95177
3.26827	0.95278
3.27327	0.95379
3.27828	0.9548
3.28328	0.95581
3.28829	0.95682
3.29329	0.95782
3.2983	0.95883
3.3033	0.95983
3.30831	0.96083
3.31331	0.96183
3.31832	0.96283
3.32332	0.96383
3.32833	0.96482
3.33333	0.96582
3.33834	0.96681
3.34334	0.9678
3.34835	0.96879
3.35335	0.96978
3.35836	0.97077
3.36336	0.97176
3.36837	0.97274
3.37337	0.97373
3.37838	0.97471
3.38338	0.97569
3.38839	0.97667
3.39339	0.97765
3.3984	0.97862
3.4034	0.9796
3.40841	0.98057
3.41341	0.98155
3.41842	0.98252
3.42342	0.98349
3.42843	0.98446
3.43343	0.98542
3.43844	0.98639
3.44344	0.98735
3.44845	0.98832
3.45345	0.98928
3.45846	0.99024
3.46346	0.9912
3.46847	0.99215
3.47347	0.99311
3.47848	0.99407
3.48348	0.99502
3.48849	0.99597
3.49349	0.99692
3.4985	0.99787
3.5035	0.99882
3.50851	0.99977
3.51351	1.00071
3.51852	1.00166
3.52352	1.0026
3.52853	1.00354
3.53353	1.00448
3.53854	1.00542
3.54354	1.00636
3.54855	1.00729
3.55355	1.00823
3.55856	1.00916
3.56356	1.01009
3.56857	1.01102
3.57357	1.01195
3.57858	1.01288
3.58358	1.0138
3.58859	1.01473
3.59359	1.01565
3.5986	1.01657
3.6036	1.0175
3.60861	1.01841
3.61361	1.01933
3.61862	1.02025
3.62362	1.02116
3.62863	1.02208
3.63363	1.02299
3.63864	1.0239
3.64364	1.02481
3.64865	1.02572
3.65365	1.02663
3.65866	1.02753
3.66366	1.02844
3.66867	1.02934
3.67367	1.03024
3.67868	1.03114
3.68368	1.03204
3.68869	1.03294
3.69369	1.03383
3.6987	1.03473
3.7037	1.03562
3.70871	1.03652
3.71371	1.03741
3.71872	1.0383
3.72372	1.03918
3.72873	1.04007
3.73373	1.04095
3.73874	1.04184
3.74374	1.04272
3.74875	1.0436
3.75375	1.04448
3.75876	1.04536
3.76376	1.04624
3.76877	1.04711
3.77377	1.04799
3.77878	1.04886
3.78378	1.04973
3.78879	1.0506
3.79379	1.05147
3.7988	1.05234
3.8038	1.0532
3.80881	1.05407
3.81381	1.05493
3.81882	1.05579
3.82382	1.05665
3.82883	1.05751
3.83383	1.05837
3.83884	1.05923
3.84384	1.06008
3.84885	1.06094
3.85385	1.06179
3.85886	1.06264
3.86386	1.06349
3.86887	1.06434
3.87387	1.06519
3.87888	1.06603
3.88388	1.06688
3.88889	1.06772
3.89389	1.06856
3.8989	1.0694
3.9039	1.07024
3.90891	1.07108
3.91391	1.07191
3.91892	1.07275
3.92392	1.07358
3.92893	1.07441
3.93393	1.07524
3.93894	1.07607
3.94394	1.0769
3.94895	1.07773
3.95395	1.07855
3.95896	1.07937
3.96396	1.0802
3.96897	1.08102
3.97397	1.08184
3.97898	1.08265
3.98398	1.08347
3.98899	1.08429
3.99399	1.0851
3.999	1.08591
4.004	1.08673
4.00901	1.08754
4.01401	1.08834
4.01902	1.08915
4.02402	1.08996
4.02903	1.09076
4.03403	1.09156
4.03904	1.09237
4.04404	1.09317
4.04905	1.09397
4.05405	1.09476
4.05906	1.09556
4.06406	1.09636
4.06907	1.09715
4.07407	1.09794
4.07908	1.09873
4.08408	1.09952
4.08909	1.10031
4.09409	1.1011
4.0991	1.10188
4.1041	1.10267
4.10911	1.10345
4.11411	1.10423
4.11912	1.10501
4.12412	1.10579
4.12913	1.10657
4.13413	1.10734
4.13914	1.10812
4.14414	1.10889
4.14915	1.10966
4.15415	1.11043
4.15916	1.1112
4.16416	1.11197
4.16917	1.11273
4.17417	1.1135
4.17918	1.11426
4.18418	1.11502
4.18919	1.11578
4.19419	1.11654
4.1992	1.1173
4.2042	1.11806
4.20921	1.11881
4.21421	1.11957
4.21922	1.12032
4.22422	1.12107
4.22923	1.12182
4.23423	1.12257
4.23924	1.12332
4.24424	1.12406
4.24925	1.12481
4.25425	1.12555
4.25926	1.12629
4.26426	1.12703
4.26927	1.12777
4.27427	1.12851
4.27928	1.12925
4.28428	1.12998
4.28929	1.13071
4.29429	1.13145
4.2993	1.13218
4.3043	1.13291
4.30931	1.13363
4.31431	1.13436
4.31932	1.13509
4.32432	1.13581
4.32933	1.13653
4.33433	1.13725
4.33934	1.13797
4.34434	1.13869
4.34935	1.13941
4.35435	1.14012
4.35936	1.14084
4.36436	1.14155
4.36937	1.14226
4.37437	1.14297
4.37938	1.14368
4.38438	1.14439
4.38939	1.14509
4.39439	1.1458
4.3994	1.1465
4.4044	1.1472
4.40941	1.14791
4.41441	1.1486
4.41942	1.1493
4.42442	1.15
4.42943	1.15069
4.43443	1.15139
4.43944	1.15208
4.44444	1.15277
4.44945	1.15346
4.45445	1.15415
4.45946	1.15484
4.46446	1.15552
4.46947	1.15621
4.47447	1.15689
4.47948	1.15757
4.48448	1.15825
4.48949	1.15893
4.49449	1.15961
4.4995	1.16028
4.5045	1.16096
4.50951	1.16163
4.51451	1.1623
4.51952	1.16297
4.52452	1.16364
4.52953	1.16431
4.53453	1.16498
4.53954	1.16564
4.54454	1.16631
4.54955	1.16697
4.55455	1.16763
4.55956	1.16829
4.56456	1.16895
4.56957	1.1696
4.57457	1.17026
4.57958	1.17091
4.58458	1.17157
4.58959	1.17222
4.59459	1.17287
4.5996	1.17352
4.6046	1.17416
4.60961	1.17481
4.61461	1.17545
4.61962	1.1761
4.62462	1.17674
4.62963	1.17738
4.63463	1.17802
4.63964	1.17866
4.64464	1.17929
4.64965	1.17993
4.65465	1.18056
4.65966	1.18119
4.66466	1.18182
4.66967	1.18245
4.67467	1.18308
4.67968	1.18371
4.68468	1.18433
4.68969	1.18496
4.69469	1.18558
4.6997	1.1862
4.7047	1.18682
4.70971	1.18744
4.71471	1.18806
4.71972	1.18867
4.72472	1.18929
4.72973	1.1899
4.73473	1.19051
4.73974	1.19112
4.74474	1.19173
4.74975	1.19234
4.75475	1.19295
4.75976	1.19355
4.76476	1.19415
4.76977	1.19476
4.77477	1.19536
4.77978	1.19596
4.78478	1.19655
4.78979	1.19715
4.79479	1.19775
4.7998	1.19834
4.8048	1.19893
4.80981	1.19952
4.81481	1.20011
4.81982	1.2007
4.82482	1.20129
4.82983	1.20188
4.83483	1.20246
4.83984	1.20304
4.84484	1.20363
4.84985	1.20421
4.85485	1.20478
4.85986	1.20536
4.86486	1.20594
4.86987	1.20651
4.87487	1.20709
4.87988	1.20766
4.88488	1.20823
4.88989	1.2088
4.89489	1.20937
4.8999	1.20993
4.9049	1.2105
4.90991	1.21106
4.91491	1.21162
4.91992	1.21219
4.92492	1.21275
4.92993	1.2133
4.93493	1.21386
4.93994	1.21442
4.94494	1.21497
4.94995	1.21552
4.95495	1.21608
4.95996	1.21663
4.96496	1.21717
4.96997	1.21772
4.97497	1.21827
4.97998	1.21881
4.98498	1.21936
4.98999	1.2199
4.99499	1.22044
5	1.22098

## Sheet: Fig S4B
	AbGS, V0 μM/min
L-glutamate (mM)	Mean	Error
0	0	0
25	68.53	5.95
50	89.16	3.11
100	112.44	1.35
150	120.35	1.62
200	122.59	3.07
	AbGS, V0 μM/min
L-glutamate (mM)	Fitted Curves Plot
0	0
0.2002	1.03416
0.4004	2.05323
0.6006	3.05755
0.8008	4.04743
1.001	5.02318
1.2012	5.9851
1.4014	6.93348
1.6016	7.86861
1.8018	8.79076
2.002	9.70021
2.2022	10.5972
2.4024	11.482
2.6026	12.3549
2.8028	13.216
3.003	14.0657
3.2032	14.9041
3.4034	15.7315
3.6036	16.5481
3.8038	17.3541
4.004	18.1497
4.2042	18.9352
4.4044	19.7106
4.6046	20.4762
4.8048	21.2322
5.00501	21.9787
5.20521	22.716
5.40541	23.4442
5.60561	24.1634
5.80581	24.8739
6.00601	25.5758
6.20621	26.2692
6.40641	26.9544
6.60661	27.6314
6.80681	28.3003
7.00701	28.9614
7.20721	29.6148
7.40741	30.2606
7.60761	30.8989
7.80781	31.5299
8.00801	32.1537
8.20821	32.7704
8.40841	33.3802
8.60861	33.9831
8.80881	34.5793
9.00901	35.1688
9.20921	35.7518
9.40941	36.3285
9.60961	36.8988
9.80981	37.463
10.01	38.021
10.2102	38.5731
10.4104	39.1192
10.6106	39.6596
10.8108	40.1942
11.011	40.7232
11.2112	41.2467
11.4114	41.7647
11.6116	42.2773
11.8118	42.7847
12.012	43.2869
12.2122	43.7839
12.4124	44.2759
12.6126	44.763
12.8128	45.2451
13.013	45.7225
13.2132	46.195
13.4134	46.6629
13.6136	47.1262
13.8138	47.585
14.014	48.0393
14.2142	48.4892
14.4144	48.9347
14.6146	49.376
14.8148	49.813
15.015	50.2459
15.2152	50.6746
15.4154	51.0994
15.6156	51.5201
15.8158	51.9369
16.016	52.3499
16.2162	52.759
16.4164	53.1643
16.6166	53.566
16.8168	53.9639
17.017	54.3583
17.2172	54.7491
17.4174	55.1363
17.6176	55.5201
17.8178	55.9005
18.018	56.2775
18.2182	56.6511
18.4184	57.0215
18.6186	57.3886
18.8188	57.7525
19.019	58.1133
19.2192	58.4709
19.4194	58.8254
19.6196	59.1769
19.8198	59.5254
20.02	59.871
20.2202	60.2136
20.4204	60.5533
20.6206	60.8902
20.8208	61.2242
21.021	61.5555
21.2212	61.884
21.4214	62.2098
21.6216	62.533
21.8218	62.8534
22.022	63.1713
22.2222	63.4866
22.4224	63.7993
22.6226	64.1095
22.8228	64.4172
23.023	64.7225
23.2232	65.0253
23.4234	65.3257
23.6236	65.6238
23.8238	65.9195
24.024	66.2129
24.2242	66.504
24.4244	66.7928
24.6246	67.0794
24.8248	67.3638
25.025	67.646
25.2252	67.926
25.4254	68.2039
25.6256	68.4797
25.8258	68.7534
26.026	69.025
26.2262	69.2946
26.4264	69.5622
26.6266	69.8277
26.8268	70.0913
27.027	70.353
27.2272	70.6127
27.4274	70.8705
27.6276	71.1264
27.8278	71.3805
28.028	71.6327
28.2282	71.8831
28.4284	72.1317
28.6286	72.3784
28.8288	72.6235
29.029	72.8667
29.2292	73.1083
29.4294	73.3481
29.6296	73.5862
29.8298	73.8227
30.03	74.0575
30.2302	74.2906
30.4304	74.5222
30.6306	74.7521
30.8308	74.9804
31.031	75.2072
31.2312	75.4324
31.4314	75.656
31.6316	75.8782
31.8318	76.0988
32.032	76.3179
32.2322	76.5356
32.4324	76.7518
32.6326	76.9665
32.8328	77.1798
33.033	77.3917
33.2332	77.6021
33.4334	77.8112
33.6336	78.0189
33.8338	78.2252
34.034	78.4302
34.2342	78.6338
34.4344	78.8362
34.6346	79.0372
34.8348	79.2369
35.035	79.4353
35.2352	79.6324
35.4354	79.8283
35.6356	80.0229
35.8358	80.2163
36.036	80.4084
36.2362	80.5994
36.4364	80.7891
36.6366	80.9776
36.8368	81.165
37.037	81.3512
37.2372	81.5362
37.4374	81.7201
37.6376	81.9029
37.8378	82.0845
38.038	82.265
38.2382	82.4444
38.4384	82.6226
38.6386	82.7999
38.8388	82.976
39.039	83.151
39.2392	83.3251
39.4394	83.498
39.6396	83.6699
39.8398	83.8408
40.04	84.0107
40.2402	84.1796
40.4404	84.3474
40.6406	84.5143
40.8408	84.6801
41.041	84.8451
41.2412	85.009
41.4414	85.172
41.6416	85.334
41.8418	85.4951
42.042	85.6552
42.2422	85.8145
42.4424	85.9728
42.6426	86.1302
42.8428	86.2867
43.043	86.4423
43.2432	86.597
43.4434	86.7509
43.6436	86.9038
43.8438	87.0559
44.044	87.2072
44.2442	87.3576
44.4444	87.5071
44.6446	87.6559
44.8448	87.8038
45.0451	87.9508
45.2452	88.0971
45.4455	88.2425
45.6457	88.3872
45.8458	88.531
46.0461	88.6741
46.2463	88.8164
46.4464	88.9579
46.6467	89.0987
46.8469	89.2386
47.047	89.3779
47.2473	89.5163
47.4475	89.6541
47.6476	89.791
47.8479	89.9273
48.0481	90.0628
48.2482	90.1976
48.4485	90.3317
48.6487	90.4651
48.8488	90.5978
49.0491	90.7298
49.2493	90.8611
49.4494	90.9917
49.6497	91.1216
49.8499	91.2509
50.05	91.3794
50.2503	91.5074
50.4504	91.6346
50.6506	91.7612
50.8509	91.8871
51.051	92.0124
51.2512	92.1371
51.4515	92.2611
51.6516	92.3845
51.8518	92.5072
52.0521	92.6294
52.2522	92.7509
52.4524	92.8718
52.6527	92.9921
52.8528	93.1118
53.053	93.2309
53.2533	93.3495
53.4534	93.4674
53.6536	93.5847
53.8539	93.7015
54.054	93.8176
54.2542	93.9333
54.4545	94.0483
54.6546	94.1628
54.8548	94.2767
55.0551	94.39
55.2553	94.5028
55.4555	94.6151
55.6557	94.7268
55.8559	94.838
56.0561	94.9486
56.2563	95.0588
56.4565	95.1683
56.6567	95.2774
56.8569	95.3859
57.0571	95.4939
57.2573	95.6015
57.4575	95.7085
57.6577	95.8149
57.8579	95.9209
58.0581	96.0264
58.2583	96.1314
58.4585	96.2359
58.6587	96.34
58.8589	96.4435
59.0591	96.5465
59.2593	96.6491
59.4595	96.7512
59.6597	96.8528
59.8599	96.954
60.0601	97.0547
60.2603	97.1549
60.4605	97.2547
60.6607	97.354
60.8609	97.4529
61.0611	97.5513
61.2613	97.6493
61.4615	97.7468
61.6617	97.8439
61.8619	97.9405
62.0621	98.0367
62.2623	98.1325
62.4625	98.2279
62.6627	98.3228
62.8629	98.4173
63.0631	98.5114
63.2633	98.6051
63.4635	98.6983
63.6637	98.7912
63.8639	98.8836
64.0641	98.9756
64.2643	99.0673
64.4645	99.1585
64.6647	99.2493
64.8649	99.3397
65.0651	99.4298
65.2653	99.5194
65.4655	99.6087
65.6657	99.6976
65.8659	99.786
66.0661	99.8742
66.2663	99.9619
66.4665	100.049
66.6667	100.136
66.8669	100.223
67.0671	100.309
67.2673	100.395
67.4675	100.48
67.6677	100.566
67.8679	100.65
68.0681	100.735
68.2683	100.819
68.4685	100.903
68.6687	100.986
68.8689	101.069
69.0691	101.152
69.2693	101.234
69.4695	101.316
69.6697	101.398
69.8699	101.479
70.0701	101.56
70.2703	101.641
70.4705	101.721
70.6707	101.801
70.8709	101.881
71.0711	101.96
71.2713	102.039
71.4715	102.118
71.6717	102.196
71.8719	102.274
72.0721	102.352
72.2723	102.429
72.4725	102.506
72.6727	102.583
72.8729	102.66
73.0731	102.736
73.2733	102.812
73.4735	102.887
73.6737	102.963
73.8739	103.038
74.0741	103.112
74.2743	103.187
74.4745	103.261
74.6747	103.335
74.8749	103.408
75.0751	103.482
75.2753	103.555
75.4755	103.627
75.6757	103.7
75.8759	103.772
76.0761	103.843
76.2763	103.915
76.4765	103.986
76.6767	104.057
76.8769	104.128
77.0771	104.198
77.2773	104.269
77.4775	104.338
77.6777	104.408
77.8779	104.478
78.0781	104.547
78.2783	104.615
78.4785	104.684
78.6787	104.752
78.8789	104.82
79.0791	104.888
79.2793	104.956
79.4795	105.023
79.6797	105.09
79.8799	105.157
80.0801	105.223
80.2803	105.29
80.4805	105.356
80.6807	105.422
80.8809	105.487
81.0811	105.553
81.2813	105.618
81.4815	105.682
81.6817	105.747
81.8819	105.811
82.0821	105.876
82.2823	105.939
82.4825	106.003
82.6827	106.067
82.8829	106.13
83.0831	106.193
83.2833	106.255
83.4835	106.318
83.6837	106.38
83.8839	106.442
84.0841	106.504
84.2843	106.566
84.4845	106.627
84.6847	106.688
84.8849	106.749
85.0851	106.81
85.2853	106.87
85.4855	106.931
85.6857	106.991
85.8859	107.051
86.0861	107.11
86.2863	107.17
86.4865	107.229
86.6867	107.288
86.8869	107.347
87.0871	107.406
87.2873	107.464
87.4875	107.522
87.6877	107.58
87.8879	107.638
88.0881	107.696
88.2883	107.753
88.4885	107.81
88.6887	107.867
88.8889	107.924
89.0891	107.981
89.2893	108.037
89.4895	108.093
89.6897	108.149
89.8899	108.205
90.0901	108.261
90.2903	108.316
90.4905	108.372
90.6907	108.427
90.8909	108.482
91.0911	108.536
91.2913	108.591
91.4915	108.645
91.6917	108.699
91.8919	108.753
92.0921	108.807
92.2923	108.861
92.4925	108.914
92.6927	108.967
92.8929	109.02
93.0931	109.073
93.2933	109.126
93.4935	109.179
93.6937	109.231
93.8939	109.283
94.0941	109.335
94.2943	109.387
94.4945	109.439
94.6947	109.49
94.8949	109.542
95.0951	109.593
95.2953	109.644
95.4955	109.695
95.6957	109.745
95.8959	109.796
96.0961	109.846
96.2963	109.896
96.4965	109.946
96.6967	109.996
96.8969	110.046
97.0971	110.096
97.2973	110.145
97.4975	110.194
97.6977	110.243
97.8979	110.292
98.0981	110.341
98.2983	110.389
98.4985	110.438
98.6987	110.486
98.8989	110.534
99.0991	110.582
99.2993	110.63
99.4995	110.678
99.6997	110.725
99.8999	110.773
100.1	110.82
100.3	110.867
100.501	110.914
100.701	110.961
100.901	111.007
101.101	111.054
101.301	111.1
101.501	111.146
101.702	111.192
101.902	111.238
102.102	111.284
102.302	111.33
102.502	111.375
102.703	111.421
102.903	111.466
103.103	111.511
103.303	111.556
103.504	111.601
103.704	111.645
103.904	111.69
104.104	111.734
104.304	111.778
104.504	111.823
104.705	111.867
104.905	111.91
105.105	111.954
105.305	111.998
105.506	112.041
105.706	112.084
105.906	112.128
106.106	112.171
106.306	112.214
106.507	112.256
106.707	112.299
106.907	112.342
107.107	112.384
107.307	112.426
107.508	112.469
107.708	112.511
107.908	112.552
108.108	112.594
108.308	112.636
108.509	112.677
108.709	112.719
108.909	112.76
109.109	112.801
109.309	112.842
109.51	112.883
109.71	112.924
109.91	112.965
110.11	113.005
110.31	113.046
110.511	113.086
110.711	113.127
110.911	113.167
111.111	113.207
111.311	113.247
111.512	113.286
111.712	113.326
111.912	113.365
112.112	113.405
112.312	113.444
112.513	113.483
112.713	113.522
112.913	113.561
113.113	113.6
113.313	113.639
113.514	113.678
113.714	113.716
113.914	113.755
114.114	113.793
114.314	113.831
114.515	113.869
114.715	113.907
114.915	113.945
115.115	113.983
115.315	114.021
115.516	114.058
115.716	114.096
115.916	114.133
116.116	114.17
116.316	114.207
116.517	114.244
116.717	114.281
116.917	114.318
117.117	114.355
117.317	114.391
117.518	114.428
117.718	114.464
117.918	114.501
118.118	114.537
118.318	114.573
118.519	114.609
118.719	114.645
118.919	114.681
119.119	114.717
119.319	114.752
119.52	114.788
119.72	114.823
119.92	114.859
120.12	114.894
120.32	114.929
120.521	114.964
120.721	114.999
120.921	115.034
121.121	115.069
121.321	115.103
121.522	115.138
121.722	115.172
121.922	115.207
122.122	115.241
122.322	115.275
122.523	115.309
122.723	115.343
122.923	115.377
123.123	115.411
123.323	115.445
123.524	115.479
123.724	115.512
123.924	115.546
124.124	115.579
124.324	115.612
124.525	115.646
124.725	115.679
124.925	115.712
125.125	115.745
125.325	115.778
125.526	115.81
125.726	115.843
125.926	115.876
126.126	115.908
126.326	115.941
126.527	115.973
126.727	116.005
126.927	116.038
127.127	116.07
127.327	116.102
127.528	116.134
127.728	116.165
127.928	116.197
128.128	116.229
128.328	116.261
128.529	116.292
128.729	116.324
128.929	116.355
129.129	116.386
129.329	116.417
129.53	116.449
129.73	116.48
129.93	116.511
130.13	116.542
130.33	116.572
130.531	116.603
130.731	116.634
130.931	116.664
131.131	116.695
131.331	116.725
131.532	116.756
131.732	116.786
131.932	116.816
132.132	116.846
132.332	116.876
132.533	116.906
132.733	116.936
132.933	116.966
133.133	116.996
133.333	117.025
133.534	117.055
133.734	117.084
133.934	117.114
134.134	117.143
134.334	117.173
134.535	117.202
134.735	117.231
134.935	117.26
135.135	117.289
135.335	117.318
135.536	117.347
135.736	117.376
135.936	117.404
136.136	117.433
136.336	117.462
136.537	117.49
136.737	117.519
136.937	117.547
137.137	117.575
137.337	117.604
137.538	117.632
137.738	117.66
137.938	117.688
138.138	117.716
138.338	117.744
138.539	117.772
138.739	117.799
138.939	117.827
139.139	117.855
139.339	117.882
139.54	117.91
139.74	117.937
139.94	117.965
140.14	117.992
140.34	118.019
140.541	118.046
140.741	118.073
140.941	118.101
141.141	118.128
141.341	118.154
141.542	118.181
141.742	118.208
141.942	118.235
142.142	118.261
142.342	118.288
142.543	118.315
142.743	118.341
142.943	118.367
143.143	118.394
143.343	118.42
143.544	118.446
143.744	118.473
143.944	118.499
144.144	118.525
144.344	118.551
144.545	118.577
144.745	118.602
144.945	118.628
145.145	118.654
145.345	118.68
145.546	118.705
145.746	118.731
145.946	118.756
146.146	118.782
146.346	118.807
146.547	118.832
146.747	118.858
146.947	118.883
147.147	118.908
147.347	118.933
147.548	118.958
147.748	118.983
147.948	119.008
148.148	119.033
148.348	119.058
148.549	119.083
148.749	119.107
148.949	119.132
149.149	119.156
149.349	119.181
149.55	119.205
149.75	119.23
149.95	119.254
150.15	119.279
150.35	119.303
150.551	119.327
150.751	119.351
150.951	119.375
151.151	119.399
151.351	119.423
151.552	119.447
151.752	119.471
151.952	119.495
152.152	119.519
152.352	119.542
152.553	119.566
152.753	119.59
152.953	119.613
153.153	119.637
153.353	119.66
153.554	119.683
153.754	119.707
153.954	119.73
154.154	119.753
154.354	119.777
154.555	119.8
154.755	119.823
154.955	119.846
155.155	119.869
155.355	119.892
155.556	119.915
155.756	119.937
155.956	119.96
156.156	119.983
156.356	120.006
156.557	120.028
156.757	120.051
156.957	120.073
157.157	120.096
157.357	120.118
157.558	120.141
157.758	120.163
157.958	120.185
158.158	120.208
158.358	120.23
158.559	120.252
158.759	120.274
158.959	120.296
159.159	120.318
159.359	120.34
159.56	120.362
159.76	120.384
159.96	120.406
160.16	120.428
160.36	120.449
160.561	120.471
160.761	120.493
160.961	120.514
161.161	120.536
161.361	120.557
161.562	120.579
161.762	120.6
161.962	120.621
162.162	120.643
162.362	120.664
162.563	120.685
162.763	120.706
162.963	120.728
163.163	120.749
163.363	120.77
163.564	120.791
163.764	120.812
163.964	120.833
164.164	120.853
164.364	120.874
164.565	120.895
164.765	120.916
164.965	120.937
165.165	120.957
165.365	120.978
165.566	120.998
165.766	121.019
165.966	121.039
166.166	121.06
166.366	121.08
166.567	121.101
166.767	121.121
166.967	121.141
167.167	121.161
167.367	121.182
167.568	121.202
167.768	121.222
167.968	121.242
168.168	121.262
168.368	121.282
168.569	121.302
168.769	121.322
168.969	121.342
169.169	121.361
169.369	121.381
169.57	121.401
169.77	121.421
169.97	121.44
170.17	121.46
170.37	121.479
170.571	121.499
170.771	121.519
170.971	121.538
171.171	121.557
171.371	121.577
171.572	121.596
171.772	121.615
171.972	121.635
172.172	121.654
172.372	121.673
172.573	121.692
172.773	121.711
172.973	121.73
173.173	121.749
173.373	121.768
173.574	121.787
173.774	121.806
173.974	121.825
174.174	121.844
174.374	121.863
174.575	121.882
174.775	121.9
174.975	121.919
175.175	121.938
175.375	121.956
175.576	121.975
175.776	121.994
175.976	122.012
176.176	122.031
176.376	122.049
176.577	122.067
176.777	122.086
176.977	122.104
177.177	122.122
177.377	122.141
177.578	122.159
177.778	122.177
177.978	122.195
178.178	122.213
178.378	122.231
178.579	122.249
178.779	122.267
178.979	122.285
179.179	122.303
179.379	122.321
179.58	122.339
179.78	122.357
179.98	122.375
180.18	122.393
180.38	122.41
180.581	122.428
180.781	122.446
180.981	122.463
181.181	122.481
181.381	122.498
181.582	122.516
181.782	122.533
181.982	122.551
182.182	122.568
182.382	122.586
182.583	122.603
182.783	122.62
182.983	122.638
183.183	122.655
183.383	122.672
183.584	122.689
183.784	122.707
183.984	122.724
184.184	122.741
184.384	122.758
184.585	122.775
184.785	122.792
184.985	122.809
185.185	122.826
185.385	122.843
185.586	122.86
185.786	122.876
185.986	122.893
186.186	122.91
186.386	122.927
186.587	122.944
186.787	122.96
186.987	122.977
187.187	122.994
187.387	123.01
187.588	123.027
187.788	123.043
187.988	123.06
188.188	123.076
188.388	123.093
188.589	123.109
188.789	123.125
188.989	123.142
189.189	123.158
189.389	123.174
189.59	123.191
189.79	123.207
189.99	123.223
190.19	123.239
190.39	123.255
190.591	123.271
190.791	123.288
190.991	123.304
191.191	123.32
191.391	123.336
191.592	123.352
191.792	123.367
191.992	123.383
192.192	123.399
192.392	123.415
192.593	123.431
192.793	123.447
192.993	123.462
193.193	123.478
193.393	123.494
193.594	123.51
193.794	123.525
193.994	123.541
194.194	123.556
194.394	123.572
194.595	123.588
194.795	123.603
194.995	123.618
195.195	123.634
195.395	123.649
195.596	123.665
195.796	123.68
195.996	123.695
196.196	123.711
196.396	123.726
196.597	123.741
196.797	123.757
196.997	123.772
197.197	123.787
197.397	123.802
197.598	123.817
197.798	123.832
197.998	123.847
198.198	123.862
198.398	123.877
198.599	123.892
198.799	123.907
198.999	123.922
199.199	123.937
199.399	123.952
199.6	123.967
199.8	123.982
200	123.997

## Sheet: Fig S4C
	1/V0 μM-1min
1/L-glutamate (mM)	Mean	Error
0.04	0.01459	0.00127
0.02	0.01122	0.000391219
0.01	0.00889	0.000106781
0.00667	0.00831	0.000111847
0.005	0.00816	0.000204281
	1/V0 μM-1min
1/L-glutamate (mM)	Fitted Curves Plot
-0.03799	-9.59466e-07
-0.03791	1.37502e-05
-0.03783	2.84598e-05
-0.03776	4.31695e-05
-0.03768	5.78791e-05
-0.0376	7.25888e-05
-0.03752	8.72984e-05
-0.03744	0.000102008
-0.03737	0.000116718
-0.03729	0.000131427
-0.03721	0.000146137
-0.03713	0.000160847
-0.03705	0.000175556
-0.03698	0.000190266
-0.0369	0.000204976
-0.03682	0.000219685
-0.03674	0.000234395
-0.03666	0.000249105
-0.03658	0.000263814
-0.03651	0.000278524
-0.03643	0.000293233
-0.03635	0.000307943
-0.03627	0.000322653
-0.03619	0.000337362
-0.03612	0.000352072
-0.03604	0.000366782
-0.03596	0.000381491
-0.03588	0.000396201
-0.0358	0.000410911
-0.03573	0.00042562
-0.03565	0.00044033
-0.03557	0.00045504
-0.03549	0.000469749
-0.03541	0.000484459
-0.03534	0.000499169
-0.03526	0.000513878
-0.03518	0.000528588
-0.0351	0.000543297
-0.03502	0.000558007
-0.03495	0.000572717
-0.03487	0.000587426
-0.03479	0.000602136
-0.03471	0.000616846
-0.03463	0.000631555
-0.03456	0.000646265
-0.03448	0.000660975
-0.0344	0.000675684
-0.03432	0.000690394
-0.03424	0.000705104
-0.03416	0.000719813
-0.03409	0.000734523
-0.03401	0.000749233
-0.03393	0.000763942
-0.03385	0.000778652
-0.03377	0.000793361
-0.0337	0.000808071
-0.03362	0.000822781
-0.03354	0.00083749
-0.03346	0.0008522
-0.03338	0.00086691
-0.03331	0.000881619
-0.03323	0.000896329
-0.03315	0.000911039
-0.03307	0.000925748
-0.03299	0.000940458
-0.03292	0.000955168
-0.03284	0.000969877
-0.03276	0.000984587
-0.03268	0.000999297
-0.0326	0.00101
-0.03253	0.00103
-0.03245	0.00104
-0.03237	0.00106
-0.03229	0.00107
-0.03221	0.00109
-0.03213	0.0011
-0.03206	0.00112
-0.03198	0.00113
-0.0319	0.00115
-0.03182	0.00116
-0.03174	0.00118
-0.03167	0.00119
-0.03159	0.00121
-0.03151	0.00122
-0.03143	0.00123
-0.03135	0.00125
-0.03128	0.00126
-0.0312	0.00128
-0.03112	0.00129
-0.03104	0.00131
-0.03096	0.00132
-0.03089	0.00134
-0.03081	0.00135
-0.03073	0.00137
-0.03065	0.00138
-0.03057	0.0014
-0.0305	0.00141
-0.03042	0.00143
-0.03034	0.00144
-0.03026	0.00146
-0.03018	0.00147
-0.03011	0.00148
-0.03003	0.0015
-0.02995	0.00151
-0.02987	0.00153
-0.02979	0.00154
-0.02971	0.00156
-0.02964	0.00157
-0.02956	0.00159
-0.02948	0.0016
-0.0294	0.00162
-0.02932	0.00163
-0.02925	0.00165
-0.02917	0.00166
-0.02909	0.00168
-0.02901	0.00169
-0.02893	0.00171
-0.02886	0.00172
-0.02878	0.00173
-0.0287	0.00175
-0.02862	0.00176
-0.02854	0.00178
-0.02847	0.00179
-0.02839	0.00181
-0.02831	0.00182
-0.02823	0.00184
-0.02815	0.00185
-0.02808	0.00187
-0.028	0.00188
-0.02792	0.0019
-0.02784	0.00191
-0.02776	0.00193
-0.02769	0.00194
-0.02761	0.00196
-0.02753	0.00197
-0.02745	0.00198
-0.02737	0.002
-0.02729	0.00201
-0.02722	0.00203
-0.02714	0.00204
-0.02706	0.00206
-0.02698	0.00207
-0.0269	0.00209
-0.02683	0.0021
-0.02675	0.00212
-0.02667	0.00213
-0.02659	0.00215
-0.02651	0.00216
-0.02644	0.00218
-0.02636	0.00219
-0.02628	0.00221
-0.0262	0.00222
-0.02612	0.00223
-0.02605	0.00225
-0.02597	0.00226
-0.02589	0.00228
-0.02581	0.00229
-0.02573	0.00231
-0.02566	0.00232
-0.02558	0.00234
-0.0255	0.00235
-0.02542	0.00237
-0.02534	0.00238
-0.02526	0.0024
-0.02519	0.00241
-0.02511	0.00243
-0.02503	0.00244
-0.02495	0.00246
-0.02487	0.00247
-0.0248	0.00248
-0.02472	0.0025
-0.02464	0.00251
-0.02456	0.00253
-0.02448	0.00254
-0.02441	0.00256
-0.02433	0.00257
-0.02425	0.00259
-0.02417	0.0026
-0.02409	0.00262
-0.02402	0.00263
-0.02394	0.00265
-0.02386	0.00266
-0.02378	0.00268
-0.0237	0.00269
-0.02363	0.00271
-0.02355	0.00272
-0.02347	0.00274
-0.02339	0.00275
-0.02331	0.00276
-0.02324	0.00278
-0.02316	0.00279
-0.02308	0.00281
-0.023	0.00282
-0.02292	0.00284
-0.02284	0.00285
-0.02277	0.00287
-0.02269	0.00288
-0.02261	0.0029
-0.02253	0.00291
-0.02245	0.00293
-0.02238	0.00294
-0.0223	0.00296
-0.02222	0.00297
-0.02214	0.00299
-0.02206	0.003
-0.02199	0.00301
-0.02191	0.00303
-0.02183	0.00304
-0.02175	0.00306
-0.02167	0.00307
-0.0216	0.00309
-0.02152	0.0031
-0.02144	0.00312
-0.02136	0.00313
-0.02128	0.00315
-0.02121	0.00316
-0.02113	0.00318
-0.02105	0.00319
-0.02097	0.00321
-0.02089	0.00322
-0.02082	0.00324
-0.02074	0.00325
-0.02066	0.00326
-0.02058	0.00328
-0.0205	0.00329
-0.02042	0.00331
-0.02035	0.00332
-0.02027	0.00334
-0.02019	0.00335
-0.02011	0.00337
-0.02003	0.00338
-0.01996	0.0034
-0.01988	0.00341
-0.0198	0.00343
-0.01972	0.00344
-0.01964	0.00346
-0.01957	0.00347
-0.01949	0.00349
-0.01941	0.0035
-0.01933	0.00351
-0.01925	0.00353
-0.01918	0.00354
-0.0191	0.00356
-0.01902	0.00357
-0.01894	0.00359
-0.01886	0.0036
-0.01879	0.00362
-0.01871	0.00363
-0.01863	0.00365
-0.01855	0.00366
-0.01847	0.00368
-0.01839	0.00369
-0.01832	0.00371
-0.01824	0.00372
-0.01816	0.00374
-0.01808	0.00375
-0.018	0.00376
-0.01793	0.00378
-0.01785	0.00379
-0.01777	0.00381
-0.01769	0.00382
-0.01761	0.00384
-0.01754	0.00385
-0.01746	0.00387
-0.01738	0.00388
-0.0173	0.0039
-0.01722	0.00391
-0.01715	0.00393
-0.01707	0.00394
-0.01699	0.00396
-0.01691	0.00397
-0.01683	0.00399
-0.01676	0.004
-0.01668	0.00401
-0.0166	0.00403
-0.01652	0.00404
-0.01644	0.00406
-0.01637	0.00407
-0.01629	0.00409
-0.01621	0.0041
-0.01613	0.00412
-0.01605	0.00413
-0.01597	0.00415
-0.0159	0.00416
-0.01582	0.00418
-0.01574	0.00419
-0.01566	0.00421
-0.01558	0.00422
-0.01551	0.00424
-0.01543	0.00425
-0.01535	0.00426
-0.01527	0.00428
-0.01519	0.00429
-0.01512	0.00431
-0.01504	0.00432
-0.01496	0.00434
-0.01488	0.00435
-0.0148	0.00437
-0.01473	0.00438
-0.01465	0.0044
-0.01457	0.00441
-0.01449	0.00443
-0.01441	0.00444
-0.01434	0.00446
-0.01426	0.00447
-0.01418	0.00449
-0.0141	0.0045
-0.01402	0.00451
-0.01395	0.00453
-0.01387	0.00454
-0.01379	0.00456
-0.01371	0.00457
-0.01363	0.00459
-0.01355	0.0046
-0.01348	0.00462
-0.0134	0.00463
-0.01332	0.00465
-0.01324	0.00466
-0.01316	0.00468
-0.01309	0.00469
-0.01301	0.00471
-0.01293	0.00472
-0.01285	0.00474
-0.01277	0.00475
-0.0127	0.00476
-0.01262	0.00478
-0.01254	0.00479
-0.01246	0.00481
-0.01238	0.00482
-0.01231	0.00484
-0.01223	0.00485
-0.01215	0.00487
-0.01207	0.00488
-0.01199	0.0049
-0.01192	0.00491
-0.01184	0.00493
-0.01176	0.00494
-0.01168	0.00496
-0.0116	0.00497
-0.01152	0.00499
-0.01145	0.005
-0.01137	0.00502
-0.01129	0.00503
-0.01121	0.00504
-0.01113	0.00506
-0.01106	0.00507
-0.01098	0.00509
-0.0109	0.0051
-0.01082	0.00512
-0.01074	0.00513
-0.01067	0.00515
-0.01059	0.00516
-0.01051	0.00518
-0.01043	0.00519
-0.01035	0.00521
-0.01028	0.00522
-0.0102	0.00524
-0.01012	0.00525
-0.01004	0.00527
-0.00996	0.00528
-0.00989	0.00529
-0.00981	0.00531
-0.00973	0.00532
-0.00965	0.00534
-0.00957	0.00535
-0.0095	0.00537
-0.00942	0.00538
-0.00934	0.0054
-0.00926	0.00541
-0.00918	0.00543
-0.0091	0.00544
-0.00903	0.00546
-0.00895	0.00547
-0.00887	0.00549
-0.00879	0.0055
-0.00871	0.00552
-0.00864	0.00553
-0.00856	0.00554
-0.00848	0.00556
-0.0084	0.00557
-0.00832	0.00559
-0.00825	0.0056
-0.00817	0.00562
-0.00809	0.00563
-0.00801	0.00565
-0.00793	0.00566
-0.00786	0.00568
-0.00778	0.00569
-0.0077	0.00571
-0.00762	0.00572
-0.00754	0.00574
-0.00747	0.00575
-0.00739	0.00577
-0.00731	0.00578
-0.00723	0.00579
-0.00715	0.00581
-0.00708	0.00582
-0.007	0.00584
-0.00692	0.00585
-0.00684	0.00587
-0.00676	0.00588
-0.00668	0.0059
-0.00661	0.00591
-0.00653	0.00593
-0.00645	0.00594
-0.00637	0.00596
-0.00629	0.00597
-0.00622	0.00599
-0.00614	0.006
-0.00606	0.00602
-0.00598	0.00603
-0.0059	0.00604
-0.00583	0.00606
-0.00575	0.00607
-0.00567	0.00609
-0.00559	0.0061
-0.00551	0.00612
-0.00544	0.00613
-0.00536	0.00615
-0.00528	0.00616
-0.0052	0.00618
-0.00512	0.00619
-0.00505	0.00621
-0.00497	0.00622
-0.00489	0.00624
-0.00481	0.00625
-0.00473	0.00627
-0.00465	0.00628
-0.00458	0.00629
-0.0045	0.00631
-0.00442	0.00632
-0.00434	0.00634
-0.00426	0.00635
-0.00419	0.00637
-0.00411	0.00638
-0.00403	0.0064
-0.00395	0.00641
-0.00387	0.00643
-0.0038	0.00644
-0.00372	0.00646
-0.00364	0.00647
-0.00356	0.00649
-0.00348	0.0065
-0.00341	0.00652
-0.00333	0.00653
-0.00325	0.00654
-0.00317	0.00656
-0.00309	0.00657
-0.00302	0.00659
-0.00294	0.0066
-0.00286	0.00662
-0.00278	0.00663
-0.0027	0.00665
-0.00263	0.00666
-0.00255	0.00668
-0.00247	0.00669
-0.00239	0.00671
-0.00231	0.00672
-0.00223	0.00674
-0.00216	0.00675
-0.00208	0.00677
-0.002	0.00678
-0.00192	0.00679
-0.00184	0.00681
-0.00177	0.00682
-0.00169	0.00684
-0.00161	0.00685
-0.00153	0.00687
-0.00145	0.00688
-0.00138	0.0069
-0.0013	0.00691
-0.00122	0.00693
-0.00114	0.00694
-0.00106	0.00696
-0.000985736	0.00697
-0.000907668	0.00699
-0.0008296	0.007
-0.000751532	0.00702
-0.000673463	0.00703
-0.000595395	0.00704
-0.000517327	0.00706
-0.000439259	0.00707
-0.000361191	0.00709
-0.000283123	0.0071
-0.000205055	0.00712
-0.000126987	0.00713
-4.89189e-05	0.00715
2.91491e-05	0.00716
0.000107217	0.00718
0.000185285	0.00719
0.000263353	0.00721
0.000341421	0.00722
0.000419489	0.00724
0.000497558	0.00725
0.000575626	0.00727
0.000653694	0.00728
0.000731762	0.0073
0.00080983	0.00731
0.000887898	0.00732
0.000965966	0.00734
0.00104	0.00735
0.00112	0.00737
0.0012	0.00738
0.00128	0.0074
0.00136	0.00741
0.00143	0.00743
0.00151	0.00744
0.00159	0.00746
0.00167	0.00747
0.00175	0.00749
0.00182	0.0075
0.0019	0.00752
0.00198	0.00753
0.00206	0.00755
0.00214	0.00756
0.00222	0.00757
0.00229	0.00759
0.00237	0.0076
0.00245	0.00762
0.00253	0.00763
0.00261	0.00765
0.00268	0.00766
0.00276	0.00768
0.00284	0.00769
0.00292	0.00771
0.003	0.00772
0.00307	0.00774
0.00315	0.00775
0.00323	0.00777
0.00331	0.00778
0.00339	0.0078
0.00346	0.00781
0.00354	0.00782
0.00362	0.00784
0.0037	0.00785
0.00378	0.00787
0.00385	0.00788
0.00393	0.0079
0.00401	0.00791
0.00409	0.00793
0.00417	0.00794
0.00424	0.00796
0.00432	0.00797
0.0044	0.00799
0.00448	0.008
0.00456	0.00802
0.00464	0.00803
0.00471	0.00805
0.00479	0.00806
0.00487	0.00807
0.00495	0.00809
0.00503	0.0081
0.0051	0.00812
0.00518	0.00813
0.00526	0.00815
0.00534	0.00816
0.00542	0.00818
0.00549	0.00819
0.00557	0.00821
0.00565	0.00822
0.00573	0.00824
0.00581	0.00825
0.00588	0.00827
0.00596	0.00828
0.00604	0.0083
0.00612	0.00831
0.0062	0.00832
0.00627	0.00834
0.00635	0.00835
0.00643	0.00837
0.00651	0.00838
0.00659	0.0084
0.00666	0.00841
0.00674	0.00843
0.00682	0.00844
0.0069	0.00846
0.00698	0.00847
0.00706	0.00849
0.00713	0.0085
0.00721	0.00852
0.00729	0.00853
0.00737	0.00855
0.00745	0.00856
0.00752	0.00857
0.0076	0.00859
0.00768	0.0086
0.00776	0.00862
0.00784	0.00863
0.00791	0.00865
0.00799	0.00866
0.00807	0.00868
0.00815	0.00869
0.00823	0.00871
0.0083	0.00872
0.00838	0.00874
0.00846	0.00875
0.00854	0.00877
0.00862	0.00878
0.00869	0.0088
0.00877	0.00881
0.00885	0.00882
0.00893	0.00884
0.00901	0.00885
0.00909	0.00887
0.00916	0.00888
0.00924	0.0089
0.00932	0.00891
0.0094	0.00893
0.00948	0.00894
0.00955	0.00896
0.00963	0.00897
0.00971	0.00899
0.00979	0.009
0.00987	0.00902
0.00994	0.00903
0.01002	0.00905
0.0101	0.00906
0.01018	0.00907
0.01026	0.00909
0.01033	0.0091
0.01041	0.00912
0.01049	0.00913
0.01057	0.00915
0.01065	0.00916
0.01072	0.00918
0.0108	0.00919
0.01088	0.00921
0.01096	0.00922
0.01104	0.00924
0.01111	0.00925
0.01119	0.00927
0.01127	0.00928
0.01135	0.0093
0.01143	0.00931
0.01151	0.00932
0.01158	0.00934
0.01166	0.00935
0.01174	0.00937
0.01182	0.00938
0.0119	0.0094
0.01197	0.00941
0.01205	0.00943
0.01213	0.00944
0.01221	0.00946
0.01229	0.00947
0.01236	0.00949
0.01244	0.0095
0.01252	0.00952
0.0126	0.00953
0.01268	0.00955
0.01275	0.00956
0.01283	0.00958
0.01291	0.00959
0.01299	0.0096
0.01307	0.00962
0.01314	0.00963
0.01322	0.00965
0.0133	0.00966
0.01338	0.00968
0.01346	0.00969
0.01353	0.00971
0.01361	0.00972
0.01369	0.00974
0.01377	0.00975
0.01385	0.00977
0.01393	0.00978
0.014	0.0098
0.01408	0.00981
0.01416	0.00983
0.01424	0.00984
0.01432	0.00985
0.01439	0.00987
0.01447	0.00988
0.01455	0.0099
0.01463	0.00991
0.01471	0.00993
0.01478	0.00994
0.01486	0.00996
0.01494	0.00997
0.01502	0.00999
0.0151	0.01
0.01517	0.01002
0.01525	0.01003
0.01533	0.01005
0.01541	0.01006
0.01549	0.01008
0.01556	0.01009
0.01564	0.0101
0.01572	0.01012
0.0158	0.01013
0.01588	0.01015
0.01596	0.01016
0.01603	0.01018
0.01611	0.01019
0.01619	0.01021
0.01627	0.01022
0.01635	0.01024
0.01642	0.01025
0.0165	0.01027
0.01658	0.01028
0.01666	0.0103
0.01674	0.01031
0.01681	0.01033
0.01689	0.01034
0.01697	0.01035
0.01705	0.01037
0.01713	0.01038
0.0172	0.0104
0.01728	0.01041
0.01736	0.01043
0.01744	0.01044
0.01752	0.01046
0.01759	0.01047
0.01767	0.01049
0.01775	0.0105
0.01783	0.01052
0.01791	0.01053
0.01798	0.01055
0.01806	0.01056
0.01814	0.01058
0.01822	0.01059
0.0183	0.0106
0.01838	0.01062
0.01845	0.01063
0.01853	0.01065
0.01861	0.01066
0.01869	0.01068
0.01877	0.01069
0.01884	0.01071
0.01892	0.01072
0.019	0.01074
0.01908	0.01075
0.01916	0.01077
0.01923	0.01078
0.01931	0.0108
0.01939	0.01081
0.01947	0.01083
0.01955	0.01084
0.01962	0.01085
0.0197	0.01087
0.01978	0.01088
0.01986	0.0109
0.01994	0.01091
0.02001	0.01093
0.02009	0.01094
0.02017	0.01096
0.02025	0.01097
0.02033	0.01099
0.0204	0.011
0.02048	0.01102
0.02056	0.01103
0.02064	0.01105
0.02072	0.01106
0.0208	0.01108
0.02087	0.01109
0.02095	0.0111
0.02103	0.01112
0.02111	0.01113
0.02119	0.01115
0.02126	0.01116
0.02134	0.01118
0.02142	0.01119
0.0215	0.01121
0.02158	0.01122
0.02165	0.01124
0.02173	0.01125
0.02181	0.01127
0.02189	0.01128
0.02197	0.0113
0.02204	0.01131
0.02212	0.01133
0.0222	0.01134
0.02228	0.01135
0.02236	0.01137
0.02243	0.01138
0.02251	0.0114
0.02259	0.01141
0.02267	0.01143
0.02275	0.01144
0.02283	0.01146
0.0229	0.01147
0.02298	0.01149
0.02306	0.0115
0.02314	0.01152
0.02322	0.01153
0.02329	0.01155
0.02337	0.01156
0.02345	0.01158
0.02353	0.01159
0.02361	0.0116
0.02368	0.01162
0.02376	0.01163
0.02384	0.01165
0.02392	0.01166
0.024	0.01168
0.02407	0.01169
0.02415	0.01171
0.02423	0.01172
0.02431	0.01174
0.02439	0.01175
0.02446	0.01177
0.02454	0.01178
0.02462	0.0118
0.0247	0.01181
0.02478	0.01183
0.02485	0.01184
0.02493	0.01186
0.02501	0.01187
0.02509	0.01188
0.02517	0.0119
0.02525	0.01191
0.02532	0.01193
0.0254	0.01194
0.02548	0.01196
0.02556	0.01197
0.02564	0.01199
0.02571	0.012
0.02579	0.01202
0.02587	0.01203
0.02595	0.01205
0.02603	0.01206
0.0261	0.01208
0.02618	0.01209
0.02626	0.01211
0.02634	0.01212
0.02642	0.01213
0.02649	0.01215
0.02657	0.01216
0.02665	0.01218
0.02673	0.01219
0.02681	0.01221
0.02688	0.01222
0.02696	0.01224
0.02704	0.01225
0.02712	0.01227
0.0272	0.01228
0.02727	0.0123
0.02735	0.01231
0.02743	0.01233
0.02751	0.01234
0.02759	0.01236
0.02767	0.01237
0.02774	0.01238
0.02782	0.0124
0.0279	0.01241
0.02798	0.01243
0.02806	0.01244
0.02813	0.01246
0.02821	0.01247
0.02829	0.01249
0.02837	0.0125
0.02845	0.01252
0.02852	0.01253
0.0286	0.01255
0.02868	0.01256
0.02876	0.01258
0.02884	0.01259
0.02891	0.01261
0.02899	0.01262
0.02907	0.01263
0.02915	0.01265
0.02923	0.01266
0.0293	0.01268
0.02938	0.01269
0.02946	0.01271
0.02954	0.01272
0.02962	0.01274
0.0297	0.01275
0.02977	0.01277
0.02985	0.01278
0.02993	0.0128
0.03001	0.01281
0.03009	0.01283
0.03016	0.01284
0.03024	0.01286
0.03032	0.01287
0.0304	0.01288
0.03048	0.0129
0.03055	0.01291
0.03063	0.01293
0.03071	0.01294
0.03079	0.01296
0.03087	0.01297
0.03094	0.01299
0.03102	0.013
0.0311	0.01302
0.03118	0.01303
0.03126	0.01305
0.03133	0.01306
0.03141	0.01308
0.03149	0.01309
0.03157	0.01311
0.03165	0.01312
0.03172	0.01313
0.0318	0.01315
0.03188	0.01316
0.03196	0.01318
0.03204	0.01319
0.03212	0.01321
0.03219	0.01322
0.03227	0.01324
0.03235	0.01325
0.03243	0.01327
0.03251	0.01328
0.03258	0.0133
0.03266	0.01331
0.03274	0.01333
0.03282	0.01334
0.0329	0.01336
0.03297	0.01337
0.03305	0.01338
0.03313	0.0134
0.03321	0.01341
0.03329	0.01343
0.03336	0.01344
0.03344	0.01346
0.03352	0.01347
0.0336	0.01349
0.03368	0.0135
0.03375	0.01352
0.03383	0.01353
0.03391	0.01355
0.03399	0.01356
0.03407	0.01358
0.03414	0.01359
0.03422	0.01361
0.0343	0.01362
0.03438	0.01363
0.03446	0.01365
0.03454	0.01366
0.03461	0.01368
0.03469	0.01369
0.03477	0.01371
0.03485	0.01372
0.03493	0.01374
0.035	0.01375
0.03508	0.01377
0.03516	0.01378
0.03524	0.0138
0.03532	0.01381
0.03539	0.01383
0.03547	0.01384
0.03555	0.01386
0.03563	0.01387
0.03571	0.01388
0.03578	0.0139
0.03586	0.01391
0.03594	0.01393
0.03602	0.01394
0.0361	0.01396
0.03617	0.01397
0.03625	0.01399
0.03633	0.014
0.03641	0.01402
0.03649	0.01403
0.03657	0.01405
0.03664	0.01406
0.03672	0.01408
0.0368	0.01409
0.03688	0.01411
0.03696	0.01412
0.03703	0.01414
0.03711	0.01415
0.03719	0.01416
0.03727	0.01418
0.03735	0.01419
0.03742	0.01421
0.0375	0.01422
0.03758	0.01424
0.03766	0.01425
0.03774	0.01427
0.03781	0.01428
0.03789	0.0143
0.03797	0.01431
0.03805	0.01433
0.03813	0.01434
0.0382	0.01436
0.03828	0.01437
0.03836	0.01439
0.03844	0.0144
0.03852	0.01441
0.03859	0.01443
0.03867	0.01444
0.03875	0.01446
0.03883	0.01447
0.03891	0.01449
0.03899	0.0145
0.03906	0.01452
0.03914	0.01453
0.03922	0.01455
0.0393	0.01456
0.03938	0.01458
0.03945	0.01459
0.03953	0.01461
0.03961	0.01462
0.03969	0.01464
0.03977	0.01465
0.03984	0.01466
0.03992	0.01468
0.04	0.01469
