# Supplementary material for: Heliorhodopsin binds and regulates glutamine synthetase activity
Source: PLoS Biol. 2022 Oct 3;20(10):e3001817. doi: 10.1371/journal.pbio.3001817 (PMC9529153; doi:10.1371/journal.pbio.3001817)
Supplement: S6 Data — (XLSX) [file pbio.3001817.s015.xlsx]

## Sheet: Fig S5A
	Absorbance
Wavelength (nm)	Empty IMV	AbHeR WT IMV	AbHeR K216Q IMV
300	4.935	4.833	3.95027
301	4.935	4.631	3.61834
302	4.935	4.631	3.32654
303	4.733	4.833	3.06757
304	4.935	4.631	2.88337
305	4.733	4.631	2.6937
306	4.733	4.156	2.55874
307	4.037	3.681	2.44567
308	3.696	3.314	2.35995
309	3.34	3.069	2.28517
310	3.106	2.859	2.22864
311	2.921	2.709	2.1794
312	2.758	2.574	2.13927
313	2.634	2.476	2.1028
314	2.543	2.392	2.07362
315	2.465	2.319	2.04809
316	2.393	2.254	2.0262
317	2.341	2.2	2.00431
318	2.296	2.151	1.98608
319	2.256	2.111	1.96602
320	2.221	2.071	1.9496
321	2.189	2.039	1.93136
322	2.161	2.006	1.9186
323	2.135	1.976	1.90218
324	2.112	1.95	1.88577
325	2.091	1.923	1.86936
326	2.07	1.895	1.85659
327	2.055	1.876	1.842
328	2.033	1.847	1.82923
329	2.019	1.825	1.81647
330	2.001	1.81	1.80188
331	1.986	1.785	1.78729
332	1.972	1.766	1.77817
333	1.955	1.747	1.76358
334	1.939	1.728	1.75081
335	1.922	1.71	1.73622
336	1.904	1.696	1.72163
337	1.889	1.675	1.71251
338	1.874	1.658	1.69792
339	1.854	1.643	1.68516
340	1.838	1.625	1.67057
341	1.821	1.61	1.6578
342	1.804	1.592	1.64503
343	1.784	1.574	1.63227
344	1.768	1.559	1.6195
345	1.753	1.547	1.60673
346	1.731	1.529	1.59214
347	1.716	1.514	1.57755
348	1.696	1.498	1.56479
349	1.681	1.484	1.55202
350	1.663	1.469	1.5429
351	1.642	1.455	1.52831
352	1.623	1.44	1.51372
353	1.604	1.424	1.50278
354	1.586	1.412	1.48819
355	1.564	1.396	1.4736
356	1.545	1.382	1.46266
357	1.527	1.369	1.45171
358	1.506	1.354	1.44077
359	1.488	1.34	1.42801
360	1.472	1.327	1.41706
361	1.453	1.314	1.40247
362	1.436	1.3	1.39518
363	1.419	1.288	1.38424
364	1.403	1.275	1.36965
365	1.382	1.259	1.35688
366	1.364	1.25	1.34594
367	1.347	1.239	1.33499
368	1.333	1.227	1.32223
369	1.317	1.216	1.30946
370	1.302	1.205	1.29852
371	1.284	1.194	1.29122
372	1.267	1.185	1.27663
373	1.253	1.173	1.26569
374	1.236	1.165	1.25292
375	1.222	1.154	1.24381
376	1.206	1.143	1.23469
377	1.192	1.135	1.22374
378	1.178	1.125	1.21098
379	1.165	1.116	1.20186
380	1.152	1.107	1.19274
381	1.141	1.1	1.18362
382	1.128	1.091	1.17268
383	1.118	1.084	1.16538
384	1.106	1.076	1.15627
385	1.097	1.068	1.14897
386	1.087	1.062	1.14168
387	1.078	1.054	1.13073
388	1.069	1.049	1.12344
389	1.06	1.043	1.11797
390	1.052	1.037	1.10885
391	1.044	1.031	1.09973
392	1.036	1.027	1.09243
393	1.027	1.022	1.08331
394	1.021	1.018	1.07784
395	1.013	1.014	1.06872
396	1.008	1.009	1.06143
397	1.001	1.006	1.05596
398	0.996	1.003	1.04866
399	0.991	1	1.04137
400	0.986	0.997	1.03407
401	0.982	0.995	1.0286
402	0.978	0.992	1.02495
403	0.975	0.991	1.01948
404	0.971	0.99	1.01219
405	0.969	0.987	1.00672
406	0.967	0.986	1.00125
407	0.966	0.984	0.9976
408	0.964	0.983	0.99213
409	0.962	0.982	0.98483
410	0.961	0.98	0.97936
411	0.959	0.977	0.97571
412	0.957	0.975	0.97024
413	0.956	0.97	0.96477
414	0.952	0.965	0.9593
415	0.949	0.959	0.952
416	0.944	0.952	0.94653
417	0.937	0.943	0.93741
418	0.93	0.932	0.9283
419	0.921	0.921	0.921
420	0.913	0.909	0.9137
421	0.902	0.896	0.90459
422	0.89	0.883	0.89547
423	0.878	0.869	0.88635
424	0.866	0.854	0.87723
425	0.853	0.84	0.86993
426	0.841	0.827	0.86264
427	0.829	0.813	0.85352
428	0.817	0.801	0.8444
429	0.806	0.788	0.83711
430	0.793	0.775	0.82981
431	0.782	0.765	0.82069
432	0.772	0.753	0.8134
433	0.761	0.743	0.8061
434	0.751	0.733	0.79881
435	0.742	0.723	0.79334
436	0.734	0.714	0.78604
437	0.726	0.705	0.77875
438	0.719	0.697	0.77328
439	0.712	0.69	0.76598
440	0.706	0.682	0.76051
441	0.701	0.675	0.75504
442	0.695	0.668	0.74957
443	0.69	0.662	0.7441
444	0.686	0.656	0.74045
445	0.681	0.65	0.73498
446	0.677	0.644	0.73133
447	0.673	0.639	0.72586
448	0.669	0.633	0.72039
449	0.665	0.628	0.71674
450	0.662	0.622	0.71309
451	0.658	0.617	0.70762
452	0.654	0.611	0.70215
453	0.65	0.606	0.6985
454	0.646	0.6	0.69485
455	0.642	0.595	0.68938
456	0.639	0.589	0.68573
457	0.634	0.584	0.68026
458	0.631	0.579	0.67662
459	0.626	0.573	0.67297
460	0.623	0.567	0.66932
461	0.619	0.563	0.66567
462	0.615	0.557	0.6602
463	0.611	0.552	0.65655
464	0.607	0.547	0.65291
465	0.604	0.541	0.64744
466	0.6	0.536	0.64561
467	0.597	0.531	0.64014
468	0.594	0.526	0.63649
469	0.59	0.521	0.63285
470	0.587	0.516	0.63102
471	0.585	0.511	0.62737
472	0.582	0.506	0.62373
473	0.58	0.501	0.62008
474	0.577	0.496	0.61643
475	0.575	0.492	0.61461
476	0.573	0.488	0.61096
477	0.571	0.484	0.60914
478	0.569	0.479	0.60549
479	0.568	0.475	0.60184
480	0.566	0.471	0.60002
481	0.565	0.467	0.59819
482	0.563	0.462	0.59637
483	0.561	0.458	0.59272
484	0.56	0.454	0.5909
485	0.558	0.45	0.58725
486	0.557	0.446	0.58725
487	0.556	0.442	0.58543
488	0.554	0.438	0.58178
489	0.553	0.433	0.57996
490	0.552	0.429	0.57813
491	0.55	0.424	0.57631
492	0.549	0.42	0.57449
493	0.547	0.416	0.57266
494	0.546	0.411	0.57084
495	0.545	0.407	0.57084
496	0.543	0.402	0.56901
497	0.542	0.397	0.56719
498	0.541	0.393	0.56537
499	0.54	0.389	0.56537
500	0.539	0.385	0.56354
501	0.538	0.38	0.56172
502	0.538	0.376	0.56172
503	0.538	0.373	0.5599
504	0.537	0.368	0.5599
505	0.537	0.364	0.55807
506	0.537	0.36	0.55807
507	0.538	0.357	0.55807
508	0.538	0.353	0.55625
509	0.539	0.35	0.55625
510	0.539	0.346	0.55625
511	0.54	0.343	0.55625
512	0.541	0.34	0.55625
513	0.543	0.337	0.55625
514	0.544	0.334	0.55442
515	0.545	0.332	0.55442
516	0.546	0.329	0.55442
517	0.548	0.326	0.55442
518	0.549	0.324	0.55442
519	0.551	0.321	0.55442
520	0.552	0.319	0.55442
521	0.554	0.316	0.55442
522	0.555	0.314	0.55442
523	0.557	0.311	0.55442
524	0.558	0.309	0.55442
525	0.559	0.306	0.55442
526	0.561	0.304	0.55442
527	0.562	0.301	0.55442
528	0.564	0.299	0.55442
529	0.565	0.297	0.55442
530	0.566	0.294	0.55442
531	0.567	0.292	0.5526
532	0.567	0.29	0.5526
533	0.568	0.287	0.5526
534	0.569	0.285	0.5526
535	0.569	0.283	0.5526
536	0.57	0.28	0.5526
537	0.57	0.278	0.55078
538	0.571	0.275	0.55078
539	0.571	0.273	0.54895
540	0.571	0.27	0.54895
541	0.571	0.268	0.54713
542	0.571	0.265	0.54713
543	0.571	0.263	0.5453
544	0.571	0.261	0.5453
545	0.571	0.258	0.54348
546	0.57	0.256	0.54348
547	0.57	0.253	0.54166
548	0.57	0.251	0.53983
549	0.569	0.249	0.53801
550	0.568	0.247	0.53801
551	0.567	0.244	0.53619
552	0.566	0.242	0.53436
553	0.565	0.24	0.53071
554	0.563	0.238	0.52889
555	0.562	0.236	0.52707
556	0.56	0.234	0.52524
557	0.558	0.232	0.5216
558	0.555	0.23	0.51977
559	0.552	0.228	0.51612
560	0.549	0.226	0.51248
561	0.546	0.224	0.51065
562	0.543	0.222	0.50518
563	0.538	0.22	0.50153
564	0.534	0.218	0.49789
565	0.529	0.216	0.49424
566	0.524	0.214	0.48877
567	0.518	0.212	0.4833
568	0.512	0.21	0.47783
569	0.506	0.207	0.47418
570	0.5	0.205	0.46871
571	0.493	0.203	0.46324
572	0.486	0.201	0.45594
573	0.478	0.199	0.45047
574	0.471	0.197	0.44317
575	0.463	0.194	0.4377
576	0.455	0.192	0.43223
577	0.447	0.19	0.42494
578	0.439	0.188	0.41764
579	0.431	0.186	0.41217
580	0.422	0.184	0.40488
581	0.414	0.182	0.39758
582	0.405	0.18	0.39029
583	0.397	0.178	0.38481
584	0.388	0.176	0.37752
585	0.38	0.175	0.37022
586	0.371	0.173	0.36293
587	0.362	0.171	0.35746
588	0.353	0.169	0.35016
589	0.344	0.168	0.34287
590	0.336	0.166	0.33557
591	0.327	0.164	0.32828
592	0.319	0.162	0.32281
593	0.31	0.161	0.31551
594	0.302	0.159	0.30822
595	0.294	0.157	0.30274
596	0.285	0.156	0.29545
597	0.277	0.154	0.28815
598	0.269	0.152	0.28268
599	0.261	0.151	0.27539
600	0.254	0.149	0.26992
601	0.246	0.148	0.26445
602	0.239	0.146	0.25715
603	0.231	0.145	0.25168
604	0.224	0.143	0.24438
605	0.217	0.142	0.23891
606	0.21	0.14	0.23344
607	0.203	0.139	0.22797
608	0.197	0.137	0.2225
609	0.19	0.136	0.21703
610	0.184	0.134	0.21156
611	0.178	0.133	0.20609
612	0.172	0.132	0.20061
613	0.166	0.13	0.19514
614	0.16	0.129	0.1915
615	0.155	0.128	0.18602
616	0.15	0.126	0.18238
617	0.145	0.125	0.1769
618	0.14	0.124	0.17326
619	0.135	0.123	0.16961
620	0.131	0.121	0.16596
621	0.126	0.12	0.16231
622	0.122	0.119	0.15684
623	0.118	0.118	0.1532
624	0.115	0.117	0.14955
625	0.111	0.115	0.14772
626	0.107	0.114	0.14408
627	0.104	0.113	0.14043
628	0.101	0.112	0.13678
629	0.097	0.111	0.13496
630	0.095	0.11	0.13131
631	0.092	0.108	0.12949
632	0.089	0.107	0.12584
633	0.087	0.106	0.12402
634	0.085	0.105	0.12219
635	0.083	0.104	0.12037
636	0.08	0.103	0.11672
637	0.078	0.102	0.1149
638	0.076	0.101	0.11307
639	0.075	0.1	0.11125
640	0.073	0.099	0.10943
641	0.071	0.098	0.1076
642	0.07	0.098	0.10578
643	0.068	0.096	0.10395
644	0.067	0.095	0.10213
645	0.065	0.094	0.10031
646	0.064	0.093	0.09848
647	0.062	0.092	0.09666
648	0.061	0.091	0.09484
649	0.06	0.09	0.09301
650	0.059	0.089	0.09119
651	0.058	0.088	0.08936
652	0.056	0.087	0.08936
653	0.055	0.085	0.08754
654	0.054	0.084	0.08572
655	0.053	0.082	0.08389
656	0.052	0.081	0.08207
657	0.051	0.08	0.08207
658	0.05	0.079	0.08025
659	0.049	0.077	0.07842
660	0.048	0.076	0.0766
661	0.046	0.075	0.0766
662	0.046	0.074	0.07477
663	0.045	0.072	0.07295
664	0.044	0.071	0.07113
665	0.043	0.07	0.07113
666	0.042	0.069	0.0693
667	0.041	0.068	0.06748
668	0.04	0.067	0.06748
669	0.04	0.065	0.06566
670	0.039	0.064	0.06566
671	0.038	0.063	0.06383
672	0.038	0.063	0.06201
673	0.037	0.061	0.06201
674	0.036	0.061	0.06018
675	0.036	0.059	0.05836
676	0.035	0.058	0.05836
677	0.034	0.057	0.05654
678	0.033	0.056	0.05654
679	0.033	0.055	0.05471
680	0.032	0.055	0.05471
681	0.032	0.053	0.05289
682	0.031	0.053	0.05289
683	0.031	0.052	0.05107
684	0.03	0.051	0.05107
685	0.029	0.05	0.04924
686	0.029	0.049	0.04742
687	0.028	0.048	0.04742
688	0.028	0.047	0.04742
689	0.027	0.046	0.04559
690	0.026	0.045	0.04559
691	0.026	0.044	0.04377
692	0.025	0.043	0.04195
693	0.025	0.042	0.04195
694	0.024	0.041	0.04195
695	0.024	0.041	0.04012
696	0.023	0.04	0.04012
697	0.022	0.039	0.0383
698	0.022	0.038	0.0383
699	0.022	0.037	0.03648
700	0.021	0.037	0.03648
701	0.02	0.036	0.03465
702	0.02	0.035	0.03465
703	0.02	0.034	0.03283
704	0.019	0.033	0.03283
705	0.019	0.032	0.031
706	0.018	0.031	0.031
707	0.018	0.031	0.02918
708	0.017	0.03	0.02918
709	0.016	0.029	0.02736
710	0.016	0.028	0.02736
711	0.016	0.027	0.02553
712	0.015	0.027	0.02553
713	0.015	0.026	0.02553
714	0.014	0.025	0.02371
715	0.014	0.025	0.02371
716	0.013	0.024	0.02189
717	0.013	0.023	0.02189
718	0.012	0.022	0.02006
719	0.012	0.021	0.02006
720	0.011	0.02	0.02006
721	0.011	0.019	0.01824
722	0.011	0.019	0.01824
723	0.01	0.018	0.01641
724	0.01	0.017	0.01641
725	0.009	0.016	0.01641
726	0.009	0.016	0.01459
727	0.009	0.015	0.01459
728	0.008	0.014	0.01277
729	0.007	0.014	0.01094
730	0.007	0.013	0.01094
731	0.007	0.012	0.01094
732	0.006	0.012	0.00912
733	0.006	0.011	0.00912
734	0.006	0.01	0.00912
735	0.006	0.009	0.0073
736	0.005	0.008	0.0073
737	0.005	0.007	0.0073
738	0.004	0.007	0.00547
739	0.004	0.006	0.00547
740	0.003	0.006	0.00547
741	0.003	0.005	0.00365
742	0.003	0.005	0.00365
743	0.002	0.004	0.00182
744	0.002	0.003	0.00182
745	0.002	0.003	0.00182
746	0.001	0.002	0.00182
747	0.001	0.001	0
748	0.001	0.001	0
749	0.001	0	0
750	0	0	0

## Sheet: Fig S5B
	GR WT IMV
Time (sec)	w/o CCCP	w/ CCCP
0	0	0
2	-0.000164664	0.000105478
4	-0.000164664	8.46194e-05
6	-0.000164664	6.37596e-05
8	-0.000164664	4.28954e-05
10	-0.000164664	2.20266e-05
12	-1.80654e-06	1.15157e-06
14	-1.80654e-06	0.000106603
16	-1.80654e-06	8.57103e-05
18	-1.80654e-06	6.48088e-05
20	-1.80654e-06	4.38954e-05
22	-6.3237e-06	2.29697e-05
24	-1.80654e-06	2.03027e-06
26	-4.62892e-08	-1.89241e-05
28	-1.80654e-06	8.6438e-05
30	-4.62892e-08	-6.0883e-05
32	-4.62892e-08	4.44406e-05
34	2.74139e-08	2.34126e-05
36	2.74139e-08	2.36325e-06
38	2.56453e-06	-1.87086e-05
40	2.56453e-06	-3.98043e-05
42	2.74139e-08	-6.09251e-05
44	-4.62892e-08	-8.20724e-05
46	-4.62892e-08	2.30822e-05
48	-4.62892e-08	1.8776e-06
50	-5.99179e-07	-1.93573e-05
52	-6.3237e-06	-4.06236e-05
54	-6.3237e-06	-6.19225e-05
56	-6.3237e-06	-8.32555e-05
58	-0.000220328	-0.000104624
60	-0.000292892	3.00472e-07
62	-0.00776	-0.00103
64	-0.018	-0.00156
66	-0.02064	-0.00183
68	-0.02333	-0.00211
70	-0.02477	-0.00213
72	-0.02564	-0.00228
74	-0.02621	-0.0023
76	-0.02639	-0.00244
78	-0.02658	-0.00234
80	-0.02677	-0.00236
82	-0.02727	-0.00238
84	-0.02764	-0.00241
86	-0.02783	-0.00243
88	-0.02789	-0.00245
90	-0.02802	-0.00247
92	-0.02833	-0.00249
94	-0.02839	-0.00252
96	-0.02858	-0.00254
98	-0.02871	-0.00256
100	-0.02877	-0.00246
102	-0.02908	-0.00248
104	-0.02933	-0.0025
106	-0.02946	-0.00252
108	-0.02946	-0.00254
110	-0.02952	-0.00257
112	-0.02971	-0.00259
114	-0.02971	-0.00249
116	-0.02977	-0.00251
118	-0.02983	-0.00266
120	-0.02989	-0.00268
122	-0.02996	-0.00257
124	-0.02996	-0.0026
126	-0.03002	-0.00262
128	-0.03008	-0.00264
130	-0.03014	-0.00267
132	-0.03021	-0.00269
134	-0.03033	-0.00271
136	-0.03039	-0.00261
138	-0.03039	-0.00263
140	-0.03039	-0.00265
142	-0.03052	-0.00267
144	-0.03052	-0.0027
146	-0.03058	-0.00272
148	-0.03077	-0.00262
150	-0.03077	-0.00264
152	-0.03077	-0.00266
154	-0.03077	-0.00269
156	-0.03077	-0.00271
158	-0.03095	-0.00261
160	-0.03095	-0.00276
162	-0.03095	-0.00265
164	-0.03095	-0.00267
166	-0.03095	-0.0027
168	-0.03095	-0.00272
170	-0.03114	-0.00262
172	-0.03095	-0.00264
174	-0.03095	-0.00266
176	-0.03095	-0.00269
178	-0.03095	-0.00271
180	-0.03102	-0.00273
182	-0.03114	-0.00276
184	-0.03114	-0.00278
186	-0.03114	-0.0028
188	-0.03108	-0.0027
190	-0.03108	-0.00272
192	-0.03114	-0.00275
194	-0.0312	-0.00277
196	-0.03127	-0.00267
198	-0.03139	-0.00269
200	-0.03127	-0.00272
202	-0.03133	-0.00274
204	-0.03139	-0.00276
206	-0.03145	-0.00279
208	-0.03145	-0.00281
210	-0.03152	-0.00271
212	-0.03152	-0.00273
214	-0.03152	-0.00276
216	-0.03158	-0.00278
218	-0.03164	-0.0028
220	-0.0317	-0.00283
222	-0.0317	-0.00272
224	-0.0317	-0.00275
226	-0.03158	-0.00277
228	-0.03152	-0.0028
230	-0.03152	-0.00282
232	-0.03152	-0.00284
234	-0.03145	-0.00287
236	-0.03133	-0.00289
238	-0.03114	-0.00279
240	-0.03077	-0.00281
242	-0.02107	-0.00233
244	-0.01882	-0.0016
246	-0.01524	-0.00124
248	-0.01424	-0.00102
250	-0.01323	-0.000786926
252	-0.01216	-0.000684626
254	-0.01116	-0.000708623
256	-0.01034	-0.00060632
258	-0.01015	-0.000505277
260	-0.00933	-0.000529275
262	-0.00851	-0.000426965
264	-0.00826	-0.000324652
266	-0.00776	-0.000348651
268	-0.00751	-0.000372651
270	-0.00694	-0.000271598
272	-0.00669	-0.000295599
274	-0.00637	-0.000319599
276	-0.00613	-0.000217281
278	-0.00591	-0.000115776
280	-0.00534	-0.000140224
282	-0.00502	-0.000164226
284	-0.00456	-6.25499e-05
286	-0.00447	-8.69474e-05
288	-0.00432	-0.000111359
290	-0.00399	-9.45779e-06
292	-0.00352	-3.38997e-05
294	-0.00343	-5.83556e-05
296	-0.00336	-8.28254e-05
298	-0.00313	1.90207e-05
300	-0.00297	-0.000131381
302	-0.00289	-2.99885e-05
304	-0.00282	-5.45127e-05
306	-0.00265	-7.90494e-05
308	-0.00258	2.27302e-05
310	-0.00251	-1.83299e-06
312	-0.00241	-2.64084e-05
314	-0.00234	-5.09957e-05
316	-0.00227	5.0736e-05
318	-0.00221	-0.000100205
320	-0.00203	1.50064e-06
322	-0.00191	-2.31338e-05
324	-0.00179	7.85528e-05
326	-0.00179	5.38954e-05
328	-0.00173	2.92274e-05
330	-0.00167	4.54905e-06
332	-0.00149	-2.01394e-05
334	-0.00149	-4.48379e-05
336	-0.00143	5.6785e-05
338	-0.00136	3.2066e-05
340	-0.00131	7.33772e-06
342	-0.00126	-1.73997e-05
344	-0.00118	8.41861e-05
346	-0.00112	5.943e-05
348	-0.00112	3.46652e-05
350	-0.000974363	9.89209e-06
352	-0.000974363	-1.48893e-05
354	-0.000883551	-3.96784e-05
356	-0.000828867	6.18561e-05
358	-0.000828867	3.70505e-05
360	-0.000778148	1.22376e-05
362	-0.000778148	0.000113751
364	-0.00073087	-3.74092e-05
366	-0.00073087	6.40887e-05
368	-0.000535404	3.92473e-05
370	-0.000487475	1.43998e-05
372	-0.000487475	-1.04538e-05
374	-0.000400163	-3.53133e-05
376	-0.000359739	-6.01785e-05
378	-0.000359739	4.12811e-05
380	-0.000244176	1.64041e-05
382	-0.000359739	-8.47809e-06
384	-0.000244176	-3.33652e-05
386	-0.000320774	6.80746e-05
388	-0.000320774	4.31775e-05
390	-0.000320774	1.82759e-05
392	-0.000198702	-6.62968e-06
394	-0.000155834	-3.15391e-05
396	-0.000155834	6.98793e-05
398	-0.000282747	4.49617e-05
400	-0.000155834	2.00408e-05
402	-0.000282747	0.000121451
404	-0.000155834	-2.98099e-05
406	-7.58319e-05	7.15924e-05
408	-0.000282747	4.66595e-05
410	-0.000320774	2.17243e-05
412	-0.000282747	-3.21297e-06
414	-0.000282747	-2.81521e-05
416	-0.000282747	-5.30926e-05
418	-3.76556e-05	-7.80344e-05
420	-0.000282747	2.33516e-05

## Sheet: Fig S5C
	Relative absorbance (%. 553 nm)
	Dark		Light
Time (min)	Mean	Error	Mean	Error
0	100	1.628	100	1.628
10	100.539	2.11386	99.7372	1.11594
20	99.9367	3.20411	99.9118	1.65199
30	99.4571	3.04018	99.1871	1.56453
45	99.7281	2.96504	100.283	1.73748
60	100.032	4.18164	100	1.73724
90	98.6904	1.20175	99.7565	0.50209
